# Supplementary material for: LncRNA-FAM66C Was Identified as a Key Regulator for Modulating Tumor Microenvironment and Hypoxia-Related Pathways in Glioblastoma
Source: Front Public Health. 2022 Jul 6;10:898270. doi: 10.3389/fpubh.2022.898270 (PMC9299378; doi:10.3389/fpubh.2022.898270)
Supplement: Supplementary file 1 [file Table_1.XLSX]

## Sheet: all.lnc.pcg.sig.enrich.kegg
Tag	ID	Description	GeneRatio	BgRatio	pvalue	p.adjust	qvalue	geneID	Count
hsa04668	hsa04668	TNF signaling pathway	23/184	112/7914	5.21941e-16	1.22656e-13	9.66964e-14	BCL3/BIRC3/CCL2/CCL20/CEBPB/CSF1/CXCL1/CXCL2/CXCL3/CXCL5/CXCL6/FAS/ICAM1/IL1B/IL6/LIF/MAP3K8/MAPK13/NOD2/PTGS2/SOCS3/TNFAIP3/TNFRSF1B	23
hsa04060	hsa04060	Cytokine-cytokine receptor interaction	32/184	294/7914	1.37325e-13	1.61357e-11	1.27207e-11	CCL2/CCL20/CD4/CLCF1/CSF1/CSF2RB/CSF3/CXCL1/CXCL2/CXCL3/CXCL5/CXCL6/FAS/IL10/IL10RA/IL1A/IL1B/IL1R1/IL1R2/IL1RN/IL21R/IL2RA/IL4R/IL6/IL6R/IL7R/LIF/OSM/OSMR/TNFRSF11A/TNFRSF1B/TNFSF14	32
hsa04657	hsa04657	IL-17 signaling pathway	18/184	93/7914	2.7313e-12	1.60464e-10	1.26502e-10	CCL2/CCL20/CEBPB/CSF3/CXCL1/CXCL2/CXCL3/CXCL5/CXCL6/FOSL1/IL1B/IL6/MAPK13/MMP1/PTGS2/S100A8/S100A9/TNFAIP3	18
hsa05323	hsa05323	Rheumatoid arthritis	18/184	93/7914	2.7313e-12	1.60464e-10	1.26502e-10	ATP6V0D2/CCL2/CCL20/CSF1/CTSL/CXCL1/CXCL2/CXCL3/CXCL5/CXCL6/ICAM1/IL1A/IL1B/IL6/MMP1/TLR2/TNFRSF11A/VEGFA	18
hsa04640	hsa04640	Hematopoietic cell lineage	17/184	98/7914	7.15255e-11	3.3617e-09	2.65021e-09	CD14/CD4/CD44/CR1/CSF1/CSF3/IL1A/IL1B/IL1R1/IL1R2/IL2RA/IL4R/IL6/IL6R/IL7R/ITGA3/ITGAM	17
hsa04380	hsa04380	Osteoclast differentiation	19/184	128/7914	8.75677e-11	3.42973e-09	2.70384e-09	CSF1/FCGR2A/FCGR2B/FCGR3A/FOSL1/FOSL2/IL1A/IL1B/IL1R1/LCP2/LILRA5/LILRB2/LILRB3/MAPK13/NCF2/RELB/SOCS3/SQSTM1/TNFRSF11A	19
hsa05152	hsa05152	Tuberculosis	20/184	179/7914	4.76668e-09	1.60024e-07	1.26156e-07	ATP6V0D2/CD14/CEBPB/CR1/FCGR2A/FCGR2B/FCGR3A/IL10/IL10RA/IL1A/IL1B/IL6/IRAK2/ITGAM/MAPK13/MRC1/NOD2/PLK3/TLR2/VDR	20
hsa04061	hsa04061	Viral protein interaction with cytokine and cytokine receptor	15/184	100/7914	7.98316e-09	2.34505e-07	1.84873e-07	CCL2/CCL20/CSF1/CXCL1/CXCL2/CXCL3/CXCL5/CXCL6/IL10/IL10RA/IL2RA/IL6/IL6R/TNFRSF1B/TNFSF14	15
hsa04610	hsa04610	Complement and coagulation cascades	13/184	79/7914	2.623e-08	6.84893e-07	5.39938e-07	BDKRB2/C1R/C1S/C5AR1/CR1/F13A1/ITGAM/PLAUR/PROS1/SERPINA1/SERPINE1/THBD/VSIG4	13
hsa04064	hsa04064	NF-kappa B signaling pathway	14/184	102/7914	8.18106e-08	1.92255e-06	1.51565e-06	BCL2A1/BIRC3/CD14/CXCL1/CXCL2/CXCL3/ICAM1/IL1B/IL1R1/PTGS2/RELB/TNFAIP3/TNFRSF11A/TNFSF14	14
hsa04145	hsa04145	Phagosome	16/184	152/7914	4.10949e-07	8.77936e-06	6.92124e-06	ATP6V0D2/C1R/CD14/CTSL/FCAR/FCGR2A/FCGR2B/FCGR3A/ITGAM/MARCO/MRC1/MSR1/NCF2/THBS1/TLR2/TUBA1C	16
hsa05134	hsa05134	Legionellosis	10/184	56/7914	5.09155e-07	9.97096e-06	7.86064e-06	CD14/CR1/CXCL1/CXCL2/CXCL3/HSPA6/IL1B/IL6/ITGAM/TLR2	10
hsa05418	hsa05418	Fluid shear stress and atherosclerosis	15/184	139/7914	6.96516e-07	1.25909e-05	9.92605e-06	CCL2/CTSL/DUSP1/HMOX1/ICAM1/IL1A/IL1B/IL1R1/IL1R2/MAPK13/NCF2/RAC2/SQSTM1/THBD/VEGFA	15
hsa05133	hsa05133	Pertussis	11/184	76/7914	1.22378e-06	1.91726e-05	1.51148e-05	C1R/C1S/CD14/CXCL5/CXCL6/IL10/IL1A/IL1B/IL6/ITGAM/MAPK13	11
hsa05140	hsa05140	Leishmaniasis	11/184	76/7914	1.22378e-06	1.91726e-05	1.51148e-05	CR1/FCGR2A/FCGR3A/IL10/IL1A/IL1B/ITGAM/MAPK13/NCF2/PTGS2/TLR2	11
hsa05144	hsa05144	Malaria	9/184	49/7914	1.50396e-06	2.20894e-05	1.74143e-05	CCL2/CR1/CSF3/ICAM1/IL10/IL1B/IL6/THBS1/TLR2	9
hsa05150	hsa05150	Staphylococcus aureus infection	12/184	96/7914	1.9826e-06	2.74066e-05	2.16061e-05	C1R/C1S/C5AR1/FCAR/FCGR2A/FCGR2B/FCGR3A/FPR1/FPR2/ICAM1/IL10/ITGAM	12
hsa05146	hsa05146	Amoebiasis	12/184	102/7914	3.79709e-06	4.95731e-05	3.90812e-05	CD14/CXCL1/CXCL2/CXCL3/GNA15/IL10/IL1B/IL1R1/IL1R2/IL6/ITGAM/TLR2	12
hsa04630	hsa04630	Jak-STAT signaling pathway	14/184	162/7914	2.24406e-05	0.000277555	0.000218811	CSF2RB/CSF3/IL10/IL10RA/IL21R/IL2RA/IL4R/IL6/IL6R/IL7R/LIF/OSM/OSMR/SOCS3	14
hsa04216	hsa04216	Ferroptosis	7/184	40/7914	3.19133e-05	0.000374981	0.000295618	CP/GCLM/HMOX1/SAT1/SLC39A14/SLC39A8/STEAP3	7
hsa04066	hsa04066	HIF-1 signaling pathway	11/184	109/7914	4.21086e-05	0.000471215	0.000371484	HK2/HK3/HMOX1/IL6/IL6R/LDHA/PGK1/SERPINE1/SLC2A1/TIMP1/VEGFA	11
hsa05132	hsa05132	Salmonella infection	9/184	80/7914	9.13232e-05	0.000975498	0.000769038	ARPC1B/CD14/CXCL1/CXCL2/CXCL3/IL1A/IL1B/IL6/MAPK13	9
hsa05321	hsa05321	Inflammatory bowel disease (IBD)	8/184	65/7914	0.000119236	0.00118259	0.0009323	IL10/IL1A/IL1B/IL21R/IL4R/IL6/NOD2/TLR2	8
hsa05142	hsa05142	Chagas disease (American trypanosomiasis)	10/184	102/7914	0.000120775	0.00118259	0.0009323	BDKRB2/CCL2/FAS/GNA15/IL10/IL1B/IL6/MAPK13/SERPINE1/TLR2	10
hsa04621	hsa04621	NOD-like receptor signaling pathway	13/184	181/7914	0.000290274	0.00272858	0.00215108	BIRC3/CASP4/CCL2/CTSB/CXCL1/CXCL2/CXCL3/IL1B/IL6/MAPK13/NAMPT/NOD2/TNFAIP3	13
hsa04933	hsa04933	AGE-RAGE signaling pathway in diabetic complications	9/184	100/7914	0.000502901	0.00454545	0.00358343	CCL2/ICAM1/IL1A/IL1B/IL6/MAPK13/SERPINE1/THBD/VEGFA	9
hsa05130	hsa05130	Pathogenic Escherichia coli infection	13/184	201/7914	0.000791227	0.0068866	0.00542908	ARPC1B/CASP4/CLDN23/CYTH4/FAS/FCGR2A/IL1B/IL1R1/IL6/MAPK13/MYO1F/MYO1G/TUBA1C	13
hsa04659	hsa04659	Th17 cell differentiation	9/184	107/7914	0.000824761	0.0069221	0.00545707	CD4/IL1B/IL1R1/IL21R/IL2RA/IL4R/IL6/IL6R/MAPK13	9
hsa04670	hsa04670	Leukocyte transendothelial migration	9/184	112/7914	0.00114445	0.009274	0.0073112	CLDN23/ICAM1/ITGAM/MAPK13/MSN/NCF2/RAC2/RASSF5/RHOH	9
hsa04010	hsa04010	MAPK signaling pathway	16/184	295/7914	0.00136201	0.0103376	0.00814972	CACNA2D4/CD14/CSF1/DUSP1/EREG/FAS/HSPA6/IL1A/IL1B/IL1R1/MAP3K8/MAPK13/PTPN7/RAC2/RELB/VEGFA	16
hsa05162	hsa05162	Measles	10/184	138/7914	0.00136369	0.0103376	0.00814972	FAS/FCGR2B/HSPA6/IL1A/IL1B/IL2RA/IL6/MSN/TLR2/TNFAIP3	10
hsa05143	hsa05143	African trypanosomiasis	5/184	37/7914	0.00153306	0.0112584	0.0088756	FAS/ICAM1/IL10/IL1B/IL6	5
hsa05205	hsa05205	Proteoglycans in cancer	12/184	204/7914	0.00279497	0.0194969	0.0153704	CD44/CTSL/FAS/FZD7/IQGAP1/LUM/MAPK13/MSN/PLAUR/THBS1/TLR2/VEGFA	12
hsa04625	hsa04625	C-type lectin receptor signaling pathway	8/184	104/7914	0.00282083	0.0194969	0.0153704	BCL3/IL10/IL1B/IL6/MAPK13/PLK3/PTGS2/RELB	8
hsa04151	hsa04151	PI3K-Akt signaling pathway	17/184	354/7914	0.00352761	0.0236854	0.0186725	CSF1/CSF3/EREG/IBSP/IL2RA/IL4R/IL6/IL6R/IL7R/ITGA3/OSM/OSMR/PIK3R5/SPP1/THBS1/TLR2/VEGFA	17
hsa05167	hsa05167	Kaposi sarcoma-associated herpesvirus infection	11/184	186/7914	0.00399093	0.0253478	0.019983	CXCL1/CXCL2/CXCL3/FAS/ICAM1/IL6/MAPK13/PIK3R5/PTGS2/RCAN1/VEGFA	11
hsa05202	hsa05202	Transcriptional misregulation in cancer	11/184	186/7914	0.00399093	0.0253478	0.019983	BCL2A1/BIRC3/CD14/CEBPB/IGFBP3/IL1R2/IL6/ITGAM/NFKBIZ/RUNX2/SPINT1	11
hsa00010	hsa00010	Glycolysis / Gluconeogenesis	6/184	68/7914	0.00482693	0.0298508	0.023533	ALDH3B1/HK2/HK3/LDHA/PGK1/PKM	6
hsa05230	hsa05230	Central carbon metabolism in cancer	6/184	69/7914	0.0051869	0.0312544	0.0246395	HK2/HK3/LDHA/PKM/SLC16A3/SLC2A1	6
hsa04142	hsa04142	Lysosome	8/184	123/7914	0.00777595	0.0456837	0.0360149	ATP6V0D2/CD68/CTSB/CTSL/CTSZ/SLC11A1/SUMF1/TPP1	8
