# Supplementary material for: LncRNA-FAM66C Was Identified as a Key Regulator for Modulating Tumor Microenvironment and Hypoxia-Related Pathways in Glioblastoma
Source: Front Public Health. 2022 Jul 6;10:898270. doi: 10.3389/fpubh.2022.898270 (PMC9299378; doi:10.3389/fpubh.2022.898270)
Supplement: Supplementary file 2 [file Table_2.XLSX]

## Sheet: all.tf.degs.sig
dat
CEBPA
CEBPB
CREB1
EGR1
ELK1
ESR1
ETS1
ETS2
FOS
FOXO3
FOXP1
GATA2
HIF1A
IRF1
JUN
MITF
NFKB1
POU2F1
PPARG
RARA
RELA
SMAD3
SP1
SP3
SPI1
STAT1
STAT3
TFAP2A
TP53
USF1
USF2
WT1
ZNF263
