# Supplementary material for: LncRNA-FAM66C Was Identified as a Key Regulator for Modulating Tumor Microenvironment and Hypoxia-Related Pathways in Glioblastoma
Source: Front Public Health. 2022 Jul 6;10:898270. doi: 10.3389/fpubh.2022.898270 (PMC9299378; doi:10.3389/fpubh.2022.898270)
Supplement: Supplementary file 3 [file Table_3.XLSX]

## Sheet: all.tf.targets.enrich.kegg
Tag	ID	Description	GeneRatio	BgRatio	pvalue	p.adjust	qvalue	geneID	Count
hsa04115	hsa04115	p53 signaling pathway	61/1360	72/7914	3.03789e-36	9.47822e-34	4.57283e-34	BCL2/CCNB1/CCND1/CCNE1/CDK2/CDKN1A/FAS/GADD45A/IGF1/BCL2L1/GADD45G/RRM2B/BAX/PTEN/SERPINE1/THBS1/TP53/TP73/MDM4/MDM2/PMAIP1/BID/CASP8/CDK4/CDKN2A/TNFRSF10B/CDK1/CCND2/CCNG2/BBC3/CDK6/CD82/CASP9/ATM/IGFBP3/CCND3/ADGRB1/AIFM2/APAF1/CASP3/CCNG1/CHEK1/CHEK2/COP1/DDB2/EI24/PERP/PIDD1/PPM1D/RCHY1/SERPINB5/SESN1/SESN2/SFN/SIAH1/SIVA1/STEAP3/TP53AIP1/TP53I3/TSC2/ZMAT3	61
hsa05166	hsa05166	Human T-cell leukemia virus 1 infection	108/1360	219/7914	1.17072e-28	1.82632e-26	8.81118e-27	CCND1/CCNE1/CDK2/CDKN1A/CREB1/E2F2/E2F3/ICAM1/IL6/ITGAL/ITGB2/MAD1L1/MYC/RB1/SPI1/TNFRSF1A/BCL2L1/FOS/TNF/CD4/EGR1/HLA-DOB/HLA-DQB1/HLA-DRA/IL2/JUN/BAX/ELK1/EP300/FOSL1/IL2RB/NFKB1/PTEN/RELA/TGFB1/TGFBR2/TP53/SRF/TBP/AKT1/AKT2/E2F1/KAT2B/STAT5A/TERT/CD3D/CDK4/CDKN2A/CHUK/CSF2/EGR2/ETS2/JAK3/LCK/NRP1/SMAD4/IL2RA/MMP7/NFATC1/CCND2/CDKN2B/JAK1/PIK3CA/CREB5/PIK3R1/FDPS/TGFB2/ETS1/SLC2A1/TGFB3/CD40/HL…	108
hsa04151	hsa04151	PI3K-Akt signaling pathway	145/1360	354/7914	2.28141e-27	2.37267e-25	1.14471e-25	BCL2/CCND1/CCNE1/CDK2/CDKN1A/CREB1/CSF1/CSF3R/EPO/FN1/GSK3B/IGF1/IGF2/IL3/IL4/IL6/INSR/IRS1/ITGA2/MYC/PCK1/PCK2/SPP1/BCL2L1/CSH2/FASLG/PRL/BDNF/ERBB2/FLT1/G6PC/IL2/INS/PPP2CA/VEGFA/AREG/CD19/COL2A1/EGFR/FGF2/FGFR3/IL2RB/MYB/NFKB1/PDGFA/PDGFB/PDGFC/PTEN/RBL2/RELA/SOS1/THBS1/TP53/CDKN1B/DDIT4/MCL1/NR4A1/PRKCA/AKT1/AKT2/EGF/ITGB1/KDR/MDM2/NOS3/TGFA/YWHAQ/ANGPT2/CDC37/CDK4/CHUK/COL1A1/ITGA4/ITGA5/ITG…	145
hsa05169	hsa05169	Epstein-Barr virus infection	99/1360	201/7914	2.82494e-26	2.20345e-24	1.06307e-24	BCL2/CCND1/CCNE1/CDK2/CDKN1A/E2F2/E2F3/FAS/GADD45A/ICAM1/IL6/ITGAL/MYC/RB1/STAT3/TNFAIP3/GADD45G/TNF/HLA-DOB/HLA-DQB1/HLA-DRA/JUN/BAX/CD19/CD44/FCER2/NFKB1/RELA/TP53/CDKN1B/AKT1/AKT2/E2F1/MDM2/BID/CASP8/CD3D/CDK4/CHUK/JAK3/OAS2/BCL2L11/CCND2/JAK1/PIK3CA/CDK6/NCOR2/PIK3R1/RBPJ/TLR2/CD40/CXCL10/DDX58/EIF2AK2/HLA-A/HLA-G/IFNA1/IFNB1/TAP1/TAP2/NFKB2/RELB/VIM/B2M/CD58/CR2/HLA-F/IRF7/NFKBIA/TRAF2/CASP9…	99
hsa04933	hsa04933	AGE-RAGE signaling pathway in diabetic complications	64/1360	100/7914	1.05797e-25	6.60172e-24	3.18504e-24	AGT/BCL2/CCND1/CXCL8/EDN1/F3/FN1/ICAM1/IL1A/IL6/STAT3/IL1B/TNF/EGR1/JUN/VEGFA/BAX/NFKB1/RELA/SERPINE1/TGFB1/TGFBR2/CDKN1B/PRKCA/AKT1/AKT2/FOXO1/NOS3/STAT5A/CDK4/COL1A1/MMP2/SMAD4/CCL2/NFATC1/VEGFD/PIK3CA/PIK3R1/PLCB1/PRKCB/CYBB/TGFB2/TGFB3/VEGFB/SELE/VCAM1/DIAPH1/AGER/COL1A2/THBD/VEGFC/COL3A1/AGTR1/HRAS/PIM1/PRKCE/NOX4/JAK2/STAT1/CASP3/MAPK8/SMAD3/PLCG2/PRKCZ	64
hsa05162	hsa05162	Measles	77/1360	138/7914	4.01318e-25	2.08685e-23	1.00681e-23	BCL2/CCND1/CCNE1/CDK2/FAS/GSK3B/IL12B/IL1A/IL6/STAT3/TNFAIP3/BCL2L1/FASLG/FOS/IL1B/IL2/JUN/BAX/CD28/IL2RB/NFKB1/RELA/TP53/TP73/CDKN1B/TLR9/AKT1/AKT2/STAT5A/BID/CASP8/CD3D/CDK4/CHUK/CSNK2A1/CSNK2A2/CSNK2B/JAK3/OAS2/HSPA1A/IL12A/IL2RA/CBLB/CCND2/JAK1/PIK3CA/BBC3/CDK6/EIF3H/PIK3R1/HSPA1B/TLR2/TLR4/DDX58/EIF2AK2/IFNA1/IFNB1/IRF7/NFKBIA/CASP9/ADAR/CCND3/EIF2AK1/EIF2AK3/IRF9/MX1/MYD88/OAS1/OAS3/STAT2/I…	77
hsa04630	hsa04630	Jak-STAT signaling pathway	84/1360	162/7914	2.23959e-24	9.98217e-23	4.81596e-23	BCL2/CCND1/CDKN1A/CSF3R/EPO/IL10/IL12B/IL3/IL4/IL5/IL6/LEP/MYC/SOCS3/STAT3/BCL2L1/CSH2/IL24/PRL/IFNG/IL2/IL5RA/EGFR/EP300/IL2RB/PDGFA/PDGFB/SOS1/MCL1/AKT1/AKT2/EGF/STAT5A/CSF2/JAK3/MPL/SOCS1/IL12A/IL2RA/IL4R/CCND2/JAK1/PIK3CA/PIK3R1/FHL1/IL20/IFNA1/IFNB1/IL15/IL23A/EPOR/GH2/HRAS/IFNGR1/PIM1/CREBBP/CSF2RA/PDGFRB/AOX1/CCND3/CISH/IFNLR1/IL12RB1/IL12RB2/IL17D/IL6ST/IRF9/JAK2/SOCS2/SOCS4/SOCS5/SOCS6/S…	84
hsa04066	hsa04066	HIF-1 signaling pathway	63/1360	109/7914	7.20756e-22	2.81095e-20	1.35616e-20	BCL2/CDKN1A/EDN1/EPO/GAPDH/IGF1/IL6/INSR/STAT3/TF/ERBB2/FLT1/HMOX1/IFNG/INS/VEGFA/EGFR/EP300/HIF1A/NFKB1/RELA/SERPINE1/CDKN1B/PRKCA/AKT1/AKT2/EGF/NOS3/ANGPT2/TFRC/TIMP1/ARNT/NOS2/NPPA/PDHA1/PIK3CA/ANGPT1/CAMK2D/EGLN3/IGF1R/PIK3R1/PRKCB/CYBB/ALDOA/EGLN1/ENO1/ENO2/HK1/HK2/LDHA/PFKFB3/PFKL/PFKP/PGK1/SLC2A1/TLR4/VHL/IFNGR1/CREBBP/CAMK2B/MAP2K2/MKNK2/PLCG2	63
hsa05161	hsa05161	Hepatitis B	80/1360	162/7914	1.66378e-21	5.76777e-20	2.7827e-20	BCL2/CCNE1/CDK2/CDKN1A/CREB1/CXCL8/E2F2/E2F3/FAS/IL6/MYC/PCNA/RB1/SLC10A1/STAT3/FASLG/FOS/TNF/JUN/BAX/ELK1/EP300/NFKB1/RELA/SOS1/TGFB1/TGFBR2/TP53/PRKCA/AKT1/AKT2/E2F1/SRC/STAT5A/YWHAQ/BID/CASP8/CHUK/EGR2/JAK3/MMP9/SMAD4/NFATC1/JAK1/PIK3CA/CREB5/PIK3R1/PRKCB/TGFB2/BIRC5/TGFB3/TLR2/TLR4/DDX58/IFNA1/IFNB1/IRF7/NFKBIA/CASP9/CCNA1/ATF2/HRAS/CREBBP/JAK2/MYD88/STAT2/TLR3/IFNAR1/STAT1/APAF1/CASP10/CASP3…	80
hsa04068	hsa04068	FoxO signaling pathway	69/1360	131/7914	1.02352e-20	3.19338e-19	1.54067e-19	CCNB1/CCND1/CDK2/CDKN1A/GADD45A/HOMER3/IGF1/IL10/IL6/INSR/IRS1/PCK1/PCK2/STAT3/FASLG/GADD45G/G6PC/INS/CAT/EGFR/EP300/PTEN/RBL2/SOS1/TGFB1/TGFBR2/CDKN1B/AKT1/AKT2/EGF/FOXO1/MDM2/CHUK/SMAD4/BCL2L11/BCL6/CCND2/CCNG2/CDKN2B/CDKN2D/FBXO32/PIK3CA/SIRT1/SOD2/STK11/TNFSF10/RAG1/IGF1R/PIK3R1/FOXO3/SGK1/TGFB2/BNIP3/TGFB3/SLC2A4/ATM/HRAS/IRS2/SKP2/CREBBP/USP7/MAPK8/PLK1/PLK2/PLK3/PRKAB1/SMAD3/MAP2K2/PRKAG2	69
hsa05202	hsa05202	Transcriptional misregulation in cancer	86/1360	186/7914	1.27099e-20	3.60498e-19	1.73925e-19	CDKN1A/CXCL8/DEFA3/ELANE/GADD45A/IGF1/IL3/IL6/MYC/PER2/PPARG/SP1/SPI1/BCL2L1/GADD45G/FLT1/HPGD/MITF/NR4A3/PLAT/BAX/CEBPB/IL2RB/NFKB1/PDGFA/PLAU/RELA/TGFBR2/TP53/WT1/CDKN1B/CD86/ERG/FOXO1/HOXA10/MDM2/PBX1/RARA/RUNX2/CSF2/DUSP6/ETV4/FLI1/GZMB/MET/MMP3/MMP9/RUNX1/DDIT3/MAF/BCL6/CCND2/CSF1R/AFF1/IGF1R/ZBTB16/LYL1/ID2/NTRK1/CD40/BCL2A1/BIRC3/TRAF1/CCNA1/CEBPE/HDAC1/ATM/CD14/CDKN2C/HMGA2/IGFBP3/MPO/REL…	86
hsa04210	hsa04210	Apoptosis	69/1360	136/7914	1.56684e-19	4.07379e-18	1.96542e-18	BCL2/FAS/GADD45A/IL3/TNFRSF1A/BCL2L1/FASLG/FOS/GADD45G/TNF/JUN/BAX/NFKB1/RELA/TP53/MCL1/AKT1/AKT2/CAPN2/CTSD/PMAIP1/BID/BIRC2/CASP8/CHUK/CTSB/GZMB/PARP1/TNFRSF10A/TNFRSF10B/BCL2L11/CTSL/DDIT3/NGF/PIK3CA/TNFSF10/BBC3/ITPR1/PIK3R1/CTSH/BIRC5/NTRK1/CASP7/BCL2A1/CTSK/BIRC3/CFLAR/NFKBIA/PTPN13/TRAF1/TRAF2/XIAP/CASP9/ATM/HRAS/CTSS/EIF2AK3/PRF1/RIPK1/APAF1/BAK1/CASP10/CASP3/CASP6/MAPK8/PIDD1/TP53AIP1/LM…	69
hsa04668	hsa04668	TNF signaling pathway	61/1360	112/7914	2.03603e-19	4.88646e-18	2.3575e-18	CREB1/CSF1/EDN1/FAS/ICAM1/IL6/PTGS2/SOCS3/TNFAIP3/TNFRSF1A/FOS/IL1B/TNF/CCL5/JUN/CEBPB/MMP14/NFKB1/RELA/JUNB/AKT1/AKT2/BIRC2/CASP8/CHUK/CSF2/MMP3/MMP9/CCL2/VEGFD/PIK3CA/CREB5/PIK3R1/CASP7/CXCL10/IFNB1/IL15/SELE/VCAM1/BCL3/BIRC3/CFLAR/CXCL1/CXCL2/CXCL3/CXCL5/IRF1/LTA/NFKBIA/NOD2/TRAF1/TRAF2/VEGFC/CCL20/ATF2/CX3CL1/RIPK1/CASP10/CASP3/LIF/MAPK8	61
hsa05164	hsa05164	Influenza A	79/1360	170/7914	3.39305e-19	7.56165e-18	3.64816e-18	CXCL8/FAS/ICAM1/IL12B/IL1A/IL6/SOCS3/TNFRSF1A/FASLG/IL1B/TNF/CCL5/CIITA/HLA-DOB/HLA-DQB1/HLA-DRA/IFNG/BAX/EP300/NFKB1/RELA/PRKCA/AKT1/AKT2/BID/CASP8/CDK4/CHUK/OAS2/TNFRSF10A/TNFRSF10B/CCL2/IL12A/JAK1/PIK3CA/TNFSF10/CDK6/NUP98/PIK3R1/PRKCB/FDPS/TLR4/CXCL10/DDX58/EIF2AK2/IFNA1/IFNB1/IL18/IRF7/NFKBIA/CASP9/IFNGR1/SLC25A5/CREBBP/ADAR/CCND3/HLA-DMA/HLA-DMB/HLA-DQA2/HLA-DRB1/IRF9/JAK2/MX1/MYD88/OAS1/OA…	79
hsa04064	hsa04064	NF-kappa B signaling pathway	57/1360	102/7914	6.1585e-19	1.28097e-17	6.18011e-18	BCL2/CXCL8/ICAM1/LBP/PTGS2/TNFAIP3/TNFRSF1A/BCL2L1/IL1B/TNF/LTB/NFKB1/PLAU/RELA/LY96/CXCL12/BIRC2/CHUK/CSNK2A1/CSNK2A2/CSNK2B/LCK/PARP1/TNFSF14/CD40LG/PRKCB/TLR4/CD40/DDX58/CCL4/NFKB2/RELB/VCAM1/BCL2A1/BIRC3/CFLAR/CXCL1/CXCL2/CXCL3/LTA/NFKBIA/TRAF1/TRAF2/XIAP/ATM/BTK/CD14/IL1R1/MYD88/RIPK1/TNFSF11/TNFSF13B/TRIM25/PIDD1/SYK/UBE2I/PLCG2	57
hsa05168	hsa05168	Herpes simplex virus 1 infection	162/1360	491/7914	8.5892e-19	1.67489e-17	8.08063e-18	BCL2/FAS/IL12B/IL6/SOCS3/TNFRSF1A/BCL2L1/FASLG/IL1B/TNF/CCL5/HLA-DOB/HLA-DQB1/HLA-DRA/IFNG/BAX/NFKB1/RELA/TP53/TLR9/AKT1/AKT2/C3/SRC/BID/BIRC2/CASP8/CHUK/ITGA5/ITGB3/OAS2/TNFSF14/ZNF175/CCL2/IL12A/JAK1/PIK3CA/PIK3R1/POU2F1/TLR2/DDX58/EIF2AK2/HLA-A/HLA-G/IFNA1/IFNB1/TAP1/TAP2/B2M/BIRC3/CD74/HLA-F/IRF7/LTA/NFKBIA/TRAF2/CASP9/IFNGR1/ZNF300/BST2/EIF2AK1/EIF2AK3/HCFC1/HLA-DMA/HLA-DMB/HLA-DQA2/HLA-DRB1…	162
hsa05167	hsa05167	Kaposi sarcoma-associated herpesvirus infection	83/1360	186/7914	9.70824e-19	1.78175e-17	8.59615e-18	CCND1/CDKN1A/CREB1/CXCL8/E2F2/E2F3/FAS/GSK3B/ICAM1/IL6/MYC/PTGS2/RB1/STAT3/TNFRSF1A/FOS/JUN/VEGFA/BAX/CTNNB1/EP300/FGF2/HIF1A/NFKB1/PDGFB/RELA/TP53/AKT1/AKT2/C3/CD86/E2F1/MICB/SRC/ANGPT2/BID/CASP8/CDK4/CHUK/CSF2/NFATC1/JAK1/PIK3CA/CDK6/ITPR1/PIK3R1/PREX1/EIF2AK2/HLA-A/HLA-G/IFNA1/IFNB1/CXCL1/CXCL2/CXCL3/HLA-F/IRF7/MICA/NFKBIA/TRAF2/CASP9/CCR5/ZFP36/HRAS/IFNGR1/CREBBP/HCK/CCR1/HLA-E/IL6ST/IRF9/JAK…	83
hsa05215	hsa05215	Prostate cancer	55/1360	97/7914	1.03311e-18	1.79072e-17	8.63944e-18	BCL2/CCND1/CCNE1/CDK2/CDKN1A/CREB1/E2F2/E2F3/GSK3B/IGF1/RB1/ERBB2/INS/PLAT/AR/CTNNB1/EGFR/EP300/NFKB1/PDGFA/PDGFB/PDGFC/PLAU/PTEN/RELA/SOS1/TP53/CDKN1B/AKT1/AKT2/E2F1/EGF/ERG/FOXO1/MDM2/TGFA/CHUK/MMP3/MMP9/GSTP1/PIK3CA/KLK3/CREB5/IGF1R/PIK3R1/HSP90B1/NFKBIA/CASP9/HRAS/CREBBP/PDGFRB/HSP90AA1/HSP90AB1/TCF7L2/MAP2K2	55
hsa05321	hsa05321	Inflammatory bowel disease (IBD)	43/1360	65/7914	1.76803e-18	2.9033e-17	1.40071e-17	IL10/IL12B/IL1A/IL4/IL5/IL6/STAT3/IL1B/TNF/HLA-DOB/HLA-DQB1/HLA-DRA/IFNG/IL2/JUN/NFKB1/RELA/TGFB1/GATA3/IL12A/IL4R/MAF/NFATC1/TGFB2/RORA/TGFB3/TLR2/TLR4/FOXP3/IL18/IL23A/NOD2/TBX21/IFNGR1/HLA-DMA/HLA-DMB/HLA-DQA2/HLA-DRB1/IL12RB1/IL12RB2/IL21/STAT1/SMAD3	43
hsa04640	hsa04640	Hematopoietic cell lineage	55/1360	98/7914	1.96969e-18	3.07272e-17	1.48245e-17	CSF1/CSF3R/EPO/IL1A/IL3/IL4/IL5/IL6/ITGA2/MME/IL1B/TNF/CD4/HLA-DOB/HLA-DQB1/HLA-DRA/IL5RA/CD19/CD44/CD9/FCER2/CD24/ANPEP/CD3D/CD5/CD8A/CSF2/DNTT/GP5/GP9/ITGA4/ITGA5/ITGB3/TFRC/IL2RA/IL4R/CSF1R/CD36/KITLG/KIT/CR2/CD14/EPOR/CD22/CD33/CSF2RA/FCGR1A/ITGA2B/ITGAM/HLA-DMA/HLA-DMB/HLA-DQA2/HLA-DRB1/IL1R1/CD2	55
hsa05140	hsa05140	Leishmaniasis	47/1360	76/7914	2.68984e-18	3.99633e-17	1.92805e-17	IL10/IL12B/IL1A/IL4/ITGB2/PTGS2/FOS/IL1B/TNF/HLA-DOB/HLA-DQB1/HLA-DRA/IFNG/JUN/ELK1/NFKB1/RELA/TGFB1/C3/ITGB1/ITGA4/IL12A/NOS2/JAK1/PRKCB/CYBB/TGFB2/TGFB3/TLR2/TLR4/NFKBIA/IFNGR1/FCGR1A/ITGAM/NCF1/NCF2/NCF4/FCGR3A/HLA-DMA/HLA-DMB/HLA-DQA2/HLA-DRB1/JAK2/MYD88/STAT1/EEF1A1/PTPN6	47
hsa05222	hsa05222	Small cell lung cancer	52/1360	92/7914	1.11947e-17	1.58761e-16	7.65951e-17	BCL2/CCND1/CCNE1/CDK2/CDKN1A/E2F2/E2F3/FN1/GADD45A/ITGA2/MYC/PTGS2/RB1/BCL2L1/GADD45G/RARB/BAX/NFKB1/PTEN/RELA/TP53/CDKN1B/AKT1/AKT2/E2F1/ITGB1/BIRC2/CDK4/CHUK/NOS2/CDKN2B/PIK3CA/CDK6/LAMC1/PIK3R1/BIRC7/BIRC3/NFKBIA/TRAF1/TRAF2/XIAP/CASP9/ITGAV/SKP2/ITGA2B/APAF1/BAK1/CASP3/DDB2/LAMA5/LAMC3/RXRA	52
hsa04917	hsa04917	Prolactin signaling pathway	44/1360	70/7914	1.33248e-17	1.80754e-16	8.72059e-17	CCND1/CSN2/GSK3B/SOCS3/STAT3/FOS/PRL/CGA/CYP17A1/INS/TH/LHB/NFKB1/RELA/SOS1/AKT1/AKT2/SRC/STAT5A/SOCS1/CCND2/ESR1/GALT/PIK3CA/PIK3R1/FOXO3/GCK/IRF1/HRAS/LHCGR/CISH/ELF5/ESR2/JAK2/SLC2A2/SOCS2/SOCS4/SOCS5/SOCS6/SOCS7/TNFSF11/STAT1/MAPK8/MAP2K2	44
hsa05323	hsa05323	Rheumatoid arthritis	52/1360	93/7914	2.12407e-17	2.76129e-16	1.3322e-16	CSF1/CXCL8/ICAM1/IL1A/IL6/ITGAL/ITGB2/FOS/IL1B/TNF/CCL5/FLT1/HLA-DOB/HLA-DQB1/HLA-DRA/IFNG/JUN/VEGFA/CD28/LTB/TGFB1/CD86/CXCL12/CSF2/MMP1/MMP3/ACP5/CCL2/CTSL/ANGPT1/TGFB2/TGFB3/TLR2/TLR4/IL15/CTSK/CCL3/CD80/CXCL1/CXCL2/CXCL3/CXCL5/IL18/IL23A/CCL20/PTH/HLA-DMA/HLA-DMB/HLA-DQA2/HLA-DRB1/TNFSF11/TNFSF13B	52
hsa05152	hsa05152	Tuberculosis	77/1360	179/7914	2.34997e-16	2.93277e-15	1.41493e-15	BCL2/CREB1/IL10/IL12B/IL1A/IL6/ITGAX/ITGB2/LBP/NFYA/NFYC/TNFRSF1A/IL1B/TNF/CIITA/HLA-DOB/HLA-DQB1/HLA-DRA/IFNG/BAX/CEBPB/EP300/NFKB1/RELA/TGFB1/TLR9/AKT1/AKT2/C3/CTSD/SRC/BID/CASP8/IL12A/NOS2/VDR/JAK1/CAMK2D/TGFB2/SPHK1/TGFB3/TLR2/TLR4/TLR6/IFNA1/IFNB1/CD74/CYP27B1/IL18/IL23A/NOD2/RIPK2/CASP9/CD14/IFNGR1/CREBBP/CTSS/FCGR1A/ITGAM/LSP1/FCGR3A/HLA-DMA/HLA-DMB/HLA-DQA2/HLA-DRB1/JAK2/MYD88/STAT1/APAF1…	77
hsa05160	hsa05160	Hepatitis C	70/1360	155/7914	2.54554e-16	3.05465e-15	1.47373e-15	CCND1/CDK2/CDKN1A/E2F2/E2F3/FAS/GSK3B/LDLR/MYC/RB1/SOCS3/STAT3/TNFRSF1A/FASLG/TNF/IFNG/PPP2CA/BAX/CTNNB1/EGFR/NFKB1/RELA/SOS1/TP53/AKT1/AKT2/CLDN4/E2F1/EGF/YWHAQ/BID/CASP8/CDK4/CHUK/OAS2/JAK1/PIK3CA/CDK6/PIK3R1/CXCL10/DDX58/EIF2AK2/IFNA1/IFNB1/PPARA/CFLAR/IRF7/NFKBIA/TRAF2/NR1H3/SCARB1/CASP9/HRAS/EIF2AK1/EIF2AK3/IFIT1/IRF9/MX1/OAS1/OAS3/RIPK1/STAT2/TLR3/IFNAR1/STAT1/APAF1/BAK1/CASP3/MAP2K2/RXRA	70
hsa04659	hsa04659	Th17 cell differentiation	55/1360	107/7914	3.85047e-16	4.44944e-15	2.14666e-15	IL4/IL6/STAT3/FOS/IL1B/CD4/HLA-DOB/HLA-DQB1/HLA-DRA/IFNG/IL2/JUN/HIF1A/IL2RB/NFKB1/RELA/TGFB1/TGFBR2/RARA/STAT5A/CD3D/CHUK/JAK3/LCK/RUNX1/SMAD4/GATA3/IL2RA/IL4R/NFATC1/JAK1/RORA/FOXP3/IL23A/IRF4/NFKBIA/TBX21/AHR/IFNGR1/HLA-DMA/HLA-DMB/HLA-DQA2/HLA-DRB1/HSP90AA1/IL12RB1/IL17D/IL1R1/IL6ST/JAK2/IL21/STAT1/HSP90AB1/MAPK8/SMAD3/RXRA	55
hsa05145	hsa05145	Toxoplasmosis	56/1360	112/7914	1.02362e-15	1.1406e-14	5.50289e-15	BCL2/IL10/IL12B/LDLR/STAT3/TNFRSF1A/BCL2L1/TNF/CIITA/HLA-DOB/HLA-DQB1/HLA-DRA/IFNG/ALOX5/NFKB1/RELA/TGFB1/LY96/AKT1/AKT2/ITGB1/BIRC2/CASP8/CHUK/SOCS1/CD40LG/HSPA1A/IL12A/NOS2/JAK1/LAMC1/TGFB2/HSPA1B/TGFB3/TLR2/TLR4/CD40/BIRC7/BIRC3/NFKBIA/XIAP/CASP9/CCR5/IFNGR1/HLA-DMA/HLA-DMB/HLA-DQA2/HLA-DRB1/JAK2/MYD88/STAT1/CASP3/MAPK8/GNAO1/LAMA5/LAMC3	56
hsa05210	hsa05210	Colorectal cancer	47/1360	86/7914	2.51112e-15	2.70162e-14	1.30341e-14	BCL2/CCND1/CDKN1A/GADD45A/GSK3B/MYC/FOS/GADD45G/JUN/AREG/BAX/CTNNB1/EGFR/SOS1/TGFB1/TGFBR2/TP53/AKT1/AKT2/AXIN2/EGF/PMAIP1/TGFA/SMAD4/BCL2L11/PIK3CA/BBC3/PIK3R1/TGFB2/BIRC5/TGFB3/CASP9/HRAS/MSH6/BAK1/CASP3/DCC/DDB2/MAPK8/MLH1/MSH2/RHOA/TCF7L2/APC/SMAD3/MAP2K2/RALGDS	47
hsa04931	hsa04931	Insulin resistance	54/1360	108/7914	3.35717e-15	3.49146e-14	1.68448e-14	ACACB/AGT/CREB1/GSK3B/IL6/INSR/IRS1/PCK1/PCK2/SOCS3/SREBF1/STAT3/TNFRSF1A/TNF/CPT1A/G6PC/INS/NFKB1/PTEN/RELA/NR1H2/AKT1/AKT2/FOXO1/NOS3/PTPA/PIK3CA/CREB5/PIK3R1/PRKCB/CD36/GFPT1/GYS1/PPP1R3C/SLC2A1/PPARA/PPARGC1A/NFKBIA/CPT1B/NR1H3/SLC2A4/TRIB3/IRS2/PRKCE/SLC2A2/MAPK8/PRKAB1/MLXIPL/PPARGC1B/PRKAG2/PRKCZ/PTPRF/RPS6KA1/RPS6KA2	54
hsa05163	hsa05163	Human cytomegalovirus infection	87/1360	225/7914	6.27709e-15	6.31759e-14	3.04796e-14	CCND1/CDKN1A/CREB1/CXCL8/CXCR2/E2F2/E2F3/FAS/GSK3B/IL6/MYC/PTGS2/RB1/SP1/STAT3/TNFRSF1A/FASLG/IL1B/TNF/CCL5/CXCR4/VEGFA/BAX/BCAR1/CTNNB1/EGFR/ELK1/NFKB1/RELA/SOS1/TP53/PRKCA/AKT1/AKT2/CXCL12/E2F1/MDM2/SRC/BID/CASP8/CDK4/CDKN2A/CHUK/ITGB3/CCL2/NFATC1/JAK1/PIK3CA/CDK6/CREB5/ITPR1/PIK3R1/PLCB1/PRKCB/ROCK1/HLA-A/HLA-G/IFNA1/IFNB1/TAP1/TAP2/CCL4/B2M/CCL3/HLA-F/NFKBIA/TRAF2/CASP9/CCR5/ATF2/HRAS/ITGAV/C…	87
hsa04060	hsa04060	Cytokine-cytokine receptor interaction	104/1360	294/7914	1.47363e-14	1.43679e-13	6.93188e-14	CSF1/CSF3R/CXCL8/CXCR2/EPO/FAS/IL10/IL12B/IL1A/IL3/IL4/IL5/IL6/LEP/TNFRSF1A/CSH2/FASLG/IL1B/IL24/PRL/TNF/CCL5/CD4/CXCR4/IFNG/IL2/IL5RA/GDF15/IL2RB/LTB/TGFB1/TGFBR2/BMP6/CXCL12/TNFRSF11B/BMP4/CSF2/MPL/PF4/TNFRSF10A/TNFRSF10B/TNFRSF8/TNFSF14/CCL2/CD40LG/IL12A/IL2RA/IL4R/NGF/TNFSF10/CSF1R/IL1RL1/TGFB2/IL20/TGFB3/CD40/CXCL10/IFNA1/IFNB1/IL15/IL27/CCL4/AMH/CCL11/CCL22/CCL3/CCR7/CXCL1/CXCL2/CXCL3/CXCL5…	104
hsa05330	hsa05330	Allograft rejection	28/1360	38/7914	2.42734e-14	2.27474e-13	1.09746e-13	FAS/IL10/IL12B/IL4/IL5/FASLG/TNF/HLA-DOB/HLA-DQB1/HLA-DRA/IFNG/IL2/CD28/CD86/GZMB/CD40LG/IL12A/CD40/HLA-A/HLA-G/CD80/HLA-F/HLA-DMA/HLA-DMB/HLA-DQA2/HLA-DRB1/HLA-E/PRF1	28
hsa05212	hsa05212	Pancreatic cancer	42/1360	75/7914	2.47888e-14	2.27474e-13	1.09746e-13	CCND1/CDKN1A/E2F2/E2F3/GADD45A/RB1/STAT3/BCL2L1/GADD45G/ERBB2/VEGFA/BAX/EGFR/NFKB1/RELA/TGFB1/TGFBR2/TP53/AKT1/AKT2/E2F1/EGF/TGFA/CDK4/CDKN2A/CHUK/RAD51/SMAD4/JAK1/PIK3CA/CDK6/PIK3R1/TGFB2/TGFB3/BRCA2/CASP9/STAT1/BAK1/DDB2/MAPK8/SMAD3/RALGDS	42
hsa05203	hsa05203	Viral carcinogenesis	78/1360	201/7914	1.33147e-13	1.18691e-12	5.72634e-13	CCND1/CCNE1/CDK2/CDKN1A/CREB1/MAD1L1/RB1/STAT3/JUN/BAX/EP300/NFKB1/RBL2/RELA/TP53/CDKN1B/SRF/TBP/C3/GSN/KAT2B/MDM2/PMAIP1/SRC/STAT5A/YWHAQ/CASP8/CDK4/CDKN2A/EGR2/JAK3/CDK1/CCND2/CDKN2B/JAK1/PIK3CA/CDK6/CREB5/PIK3R1/RBPJ/SND1/PKM/EIF2AK2/HLA-A/HLA-G/NFKB2/HLA-F/IRF7/NFKBIA/TRAF1/TRAF2/H2BC21/CCNA1/CCR5/HDAC1/ATF2/H4C14/HDAC4/HRAS/POLB/REL/SKP2/CREBBP/CCND3/HDAC7/HLA-E/IL6ST/IRF9/USP7/BAK1/CASP3/CC…	78
hsa04510	hsa04510	Focal adhesion	77/1360	199/7914	2.29681e-13	1.99057e-12	9.6036e-13	BCL2/CCND1/FN1/GSK3B/IGF1/ITGA2/SPP1/ERBB2/FLT1/JUN/VEGFA/BCAR1/COL2A1/CTNNB1/EGFR/ELK1/PDGFA/PDGFB/PDGFC/PTEN/SOS1/THBS1/MYLK/PRKCA/AKT1/AKT2/CAPN2/CAV1/CAV2/EGF/ITGB1/KDR/SRC/BIRC2/COL1A1/ITGA4/ITGA5/ITGB3/MET/TNC/VWF/VEGFD/CCND2/PIK3CA/IGF1R/LAMC1/PIK3R1/PPP1R12A/PRKCB/RAPGEF1/ROCK1/ILK/VEGFB/DIAPH1/BIRC3/COL1A2/VEGFC/XIAP/COL6A1/COL6A3/ITGA11/HRAS/ITGAV/ITGA2B/PDGFRB/VAV1/CCND3/PGF/HGF/MAPK8/…	77
hsa05220	hsa05220	Chronic myeloid leukemia	41/1360	76/7914	2.77765e-13	2.34223e-12	1.13003e-12	CCND1/CDKN1A/E2F2/E2F3/GADD45A/MYC/RB1/BCL2L1/GADD45G/BAX/NFKB1/RELA/SOS1/TGFB1/TGFBR2/TP53/CDKN1B/AKT1/AKT2/E2F1/MDM2/STAT5A/CDK4/CDKN2A/CHUK/RUNX1/SMAD4/PIK3CA/CDK6/MECOM/PIK3R1/TGFB2/TGFB3/NFKBIA/HDAC1/HRAS/BAK1/DDB2/SMAD3/BCR/MAP2K2	41
hsa05205	hsa05205	Proteoglycans in cancer	78/1360	204/7914	3.34205e-13	2.68145e-12	1.29368e-12	CCND1/CDKN1A/FAS/FN1/IGF1/IGF2/IL12B/ITGA2/MYC/SLC9A1/STAT3/FASLG/TNF/ERBB2/VEGFA/CD44/CTNNB1/EGFR/ELK1/FGF2/HIF1A/PLAU/PLAUR/SOS1/TGFB1/THBS1/TIMP3/TP53/WNT4/PRKCA/AKT1/AKT2/CAV1/CAV2/ITGB1/KDR/MDM2/SRC/WNT7A/COL1A1/ITGA5/ITGB3/MET/MMP2/MMP9/CTSL/EZR/ESR1/PIK3CA/CAMK2D/IGF1R/ITPR1/PIK3R1/PPP1R12A/PRKCB/PTCH1/ROCK1/TGFB2/TLR2/TLR4/TWIST1/COL1A2/HRAS/ITGAV/VAV1/HGF/CASP3/RHOA/PTPN6/ANK1/ARHGEF1/CA…	78
hsa04380	hsa04380	Osteoclast differentiation	57/1360	128/7914	3.35181e-13	2.68145e-12	1.29368e-12	CREB1/CSF1/IL1A/PPARG/SOCS3/SPI1/TNFRSF1A/FOS/IL1B/TNF/IFNG/JUN/MITF/FOSL1/NFKB1/RELA/TGFB1/TGFBR2/JUNB/AKT1/AKT2/TNFRSF11B/CHUK/ITGB3/LCK/SOCS1/ACP5/NFATC1/JAK1/PIK3CA/CSF1R/PIK3R1/TGFB2/IFNB1/NFKB2/RELB/CTSK/NFKBIA/TRAF2/BTK/IFNGR1/FCGR1A/LCP2/NCF1/NCF2/NCF4/TYROBP/FCGR3A/IL1R1/IRF9/STAT2/TNFSF11/IFNAR1/STAT1/MAPK8/SYK/PLCG2	57
hsa05223	hsa05223	Non-small cell lung cancer	37/1360	66/7914	8.40865e-13	6.55874e-12	3.16431e-12	CCND1/CDKN1A/E2F2/E2F3/GADD45A/RB1/STAT3/GADD45G/ERBB2/RARB/BAX/EGFR/SOS1/TP53/PRKCA/AKT1/AKT2/E2F1/EGF/STAT5A/TGFA/CDK4/CDKN2A/JAK3/PIK3CA/CDK6/PIK3R1/PRKCB/FOXO3/CASP9/HRAS/BAK1/DDB2/RASSF1/MAP2K2/PLCG2/RXRA	37
hsa05221	hsa05221	Acute myeloid leukemia	37/1360	67/7914	1.57112e-12	1.19559e-11	5.76818e-12	CCND1/IL3/MYC/PER2/SPI1/STAT3/NFKB1/RELA/SOS1/AKT1/AKT2/PPARD/RARA/STAT5A/CHUK/CSF2/DUSP6/RUNX1/PIK3CA/CSF1R/PIK3R1/ZBTB16/BCL2A1/KIT/CCNA1/CEBPE/CD14/HRAS/MPO/PIM1/FCGR1A/ITGAM/PML/CCNA2/TCF7L2/CEBPA/MAP2K2	37
hsa05142	hsa05142	Chagas disease (American trypanosomiasis)	48/1360	102/7914	2.10261e-12	1.56194e-11	7.53566e-12	ACE/CXCL8/FAS/IL10/IL12B/IL6/TNFRSF1A/FASLG/FOS/IL1B/TNF/CCL5/IFNG/IL2/JUN/PPP2CA/NFKB1/RELA/SERPINE1/TGFB1/TGFBR2/TLR9/AKT1/AKT2/C3/CASP8/CD3D/CHUK/CCL2/IL12A/NOS2/PIK3CA/PIK3R1/PLCB1/TGFB2/TGFB3/TLR2/TLR4/TLR6/IFNB1/CCL3/CFLAR/NFKBIA/IFNGR1/MYD88/BDKRB2/MAPK8/GNAO1	48
hsa05134	hsa05134	Legionellosis	33/1360	56/7914	2.17941e-12	1.58134e-11	7.62928e-12	CXCL8/IL12B/IL6/ITGB2/IL1B/TNF/NFKB1/RELA/C3/CASP8/HSPA1A/IL12A/BNIP3/HSPA1B/TLR2/TLR4/CASP7/NFKB2/CXCL1/CXCL2/CXCL3/IL18/NFKBIA/CASP9/CD14/ITGAM/MYD88/APAF1/CASP1/CASP3/EEF1A1/NLRC4/PYCARD	33
hsa04152	hsa04152	AMPK signaling pathway	53/1360	120/7914	3.4105e-12	2.41835e-11	1.16675e-11	ACACA/ACACB/CCND1/CFTR/CREB1/FASN/HNF4A/IGF1/INSR/IRS1/LEP/PCK1/PCK2/PPARG/SCD/SREBF1/ADRA1A/CPT1A/G6PC/INS/PPP2CA/AKT1/AKT2/FOXO1/PIK3CA/SIRT1/STK11/CAB39/CREB5/IGF1R/PIK3R1/RPTOR/FOXO3/ADIPOQ/CD36/GYS1/HMGCR/PFKFB3/PFKFB4/PFKL/PFKP/PPARGC1A/TBC1D1/FBP1/CPT1B/LIPE/SLC2A4/CCNA1/IRS2/CCNA2/PRKAB1/TSC2/PRKAG2	53
hsa04218	hsa04218	Cellular senescence	64/1360	160/7914	4.54149e-12	3.14877e-11	1.51914e-11	CCNB1/CCND1/CCNE1/CDK2/CDKN1A/CXCL8/E2F2/E2F3/GADD45A/IL1A/IL6/MYC/RB1/GADD45G/NFKB1/PTEN/RBL2/RELA/SERPINE1/TGFB1/TGFBR2/TP53/AKT1/AKT2/CAPN2/E2F1/FOXO1/MDM2/CDK4/CDKN2A/CDK1/NFATC1/CCND2/CDKN2B/PIK3CA/SIRT1/CDK6/ITPR1/PIK3R1/ZFP36L1/FOXO3/TGFB2/ETS1/FOXM1/TGFB3/HLA-A/HLA-G/HLA-F/CCNA1/ATM/HRAS/IGFBP3/MYBL2/SLC25A5/CCND3/HLA-E/CCNA2/CHEK1/CHEK2/HIPK2/NFATC4/TSC2/SMAD3/MAP2K2	64
hsa05219	hsa05219	Bladder cancer	27/1360	41/7914	5.26951e-12	3.5741e-11	1.72435e-11	CCND1/CDKN1A/CXCL8/E2F2/E2F3/MYC/RB1/ERBB2/VEGFA/EGFR/FGFR3/THBS1/TP53/CDH1/E2F1/EGF/MDM2/SRC/CDK4/CDKN2A/MMP1/MMP2/MMP9/HRAS/DAPK2/RASSF1/MAP2K2	27
hsa05165	hsa05165	Human papillomavirus infection	106/1360	330/7914	9.48829e-12	6.29861e-11	3.0388e-11	CCND1/CCNE1/CDK2/CDKN1A/CREB1/FAS/FN1/GSK3B/ITGA2/PTGS2/RB1/SPP1/TNFRSF1A/FASLG/TNF/PPP2CA/PSEN1/VEGFA/BAX/COL2A1/CTNNB1/EGFR/EP300/NFKB1/PTEN/RBL2/RELA/SOS1/THBS1/TP53/WNT4/CDKN1B/TBP/AKT1/AKT2/AXIN2/E2F1/EGF/FOXO1/ITGB1/MDM2/NOTCH2/TERT/WNT7A/CASP8/CDK4/CHUK/COL1A1/ITGA4/ITGA5/ITGB3/TNC/VWF/CCND2/JAK1/PIK3CA/CDK6/CREB5/LAMC1/MAGI1/MAML3/PIK3R1/RBPJ/HEY1/PKM/EIF2AK2/HLA-A/HLA-G/IFNA1/IFNB1/COL1A…	106
hsa04010	hsa04010	MAPK signaling pathway	97/1360	295/7914	1.69902e-11	1.10436e-10	5.32806e-11	CSF1/FAS/GADD45A/IGF1/IGF2/IL1A/INSR/MYC/TNFRSF1A/FASLG/FOS/GADD45G/IL1B/TNF/BDNF/ERBB2/FLT1/INS/JUN/NF1/VEGFA/AREG/CACNA1H/EGFR/ELK1/FGF2/FGFR3/NFKB1/PDGFA/PDGFB/PDGFC/RELA/SOS1/STMN1/TGFB1/TGFBR2/TP53/NR4A1/PRKCA/SRF/AKT1/AKT2/EGF/HSPB1/KDR/TGFA/ANGPT2/CHUK/DUSP6/MET/DDIT3/HSPA1A/NFATC1/NGF/NTF3/PLA2G4A/VEGFD/DUSP5/CSF1R/ANGPT1/CACNA2D3/EFNA5/IGF1R/MECOM/PRKCB/TGFB2/HSPA1B/KITLG/NTRK1/PPP5C/TGF…	97
hsa05218	hsa05218	Melanoma	37/1360	72/7914	2.776e-11	1.73503e-10	8.37075e-11	CCND1/CDKN1A/E2F2/E2F3/GADD45A/IGF1/RB1/GADD45G/MITF/BAX/EGFR/FGF2/PDGFA/PDGFB/PDGFC/PTEN/TP53/AKT1/AKT2/CDH1/E2F1/EGF/MDM2/CDK4/CDKN2A/MET/PIK3CA/CDK6/IGF1R/PIK3R1/FGF8/HRAS/PDGFRB/HGF/BAK1/DDB2/MAP2K2	37
hsa04940	hsa04940	Type I diabetes mellitus	27/1360	43/7914	2.78049e-11	1.73503e-10	8.37075e-11	FAS/IL12B/IL1A/FASLG/IL1B/TNF/HLA-DOB/HLA-DQB1/HLA-DRA/IFNG/IL2/INS/CD28/CD86/GZMB/IL12A/HLA-A/HLA-G/CD80/HLA-F/LTA/HLA-DMA/HLA-DMB/HLA-DQA2/HLA-DRB1/HLA-E/PRF1	27
hsa01521	hsa01521	EGFR tyrosine kinase inhibitor resistance	39/1360	79/7914	3.99417e-11	2.44349e-10	1.17888e-10	BCL2/GSK3B/IGF1/IL6/STAT3/BCL2L1/ERBB2/NF1/VEGFA/BAX/EGFR/FGF2/FGFR3/PDGFA/PDGFB/PDGFC/PTEN/SOS1/PRKCA/AKT1/AKT2/EGF/KDR/SRC/TGFA/MET/BCL2L11/JAK1/PIK3CA/IGF1R/PIK3R1/PRKCB/FOXO3/HRAS/PDGFRB/JAK2/HGF/MAP2K2/PLCG2	39
hsa05144	hsa05144	Malaria	29/1360	49/7914	4.13835e-11	2.48301e-10	1.19794e-10	CXCL8/ICAM1/IL10/IL6/ITGAL/ITGB2/IL1B/TNF/IFNG/TGFB1/THBS1/TLR9/MET/CCL2/CD40LG/IL12A/ACKR1/PECAM1/TGFB2/CD36/TGFB3/TLR2/TLR4/CD40/SELE/VCAM1/IL18/MYD88/HGF	29
hsa05213	hsa05213	Endometrial cancer	32/1360	58/7914	5.3136e-11	3.12801e-10	1.50913e-10	CCND1/CDKN1A/GADD45A/GSK3B/MYC/GADD45G/ERBB2/BAX/CTNNB1/EGFR/ELK1/PTEN/SOS1/TP53/AKT1/AKT2/AXIN2/CDH1/EGF/PIK3CA/PIK3R1/FOXO3/ILK/CASP9/HRAS/BAK1/DDB2/MLH1/TCF7L2/APC/CTNNA1/MAP2K2	32
hsa04657	hsa04657	IL-17 signaling pathway	43/1360	93/7914	6.17375e-11	3.56706e-10	1.72095e-10	CXCL8/GSK3B/IL4/IL5/IL6/PTGS2/S100A9/TNFAIP3/FOS/IL1B/TNF/IFNG/JUN/MUC5AC/CEBPB/FOSL1/NFKB1/RELA/MMP13/CASP8/CHUK/CSF2/MMP1/MMP3/MMP9/CCL2/HSP90B1/CXCL10/CCL11/CXCL1/CXCL2/CXCL3/CXCL5/DEFB4A/IL17C/NFKBIA/TRAF2/CCL20/HSP90AA1/IL17D/CASP3/HSP90AB1/MAPK8	43
hsa04061	hsa04061	Viral protein interaction with cytokine and cytokine receptor	45/1360	100/7914	6.90327e-11	3.91604e-10	1.88932e-10	CSF1/CXCL8/CXCR2/IL10/IL6/TNFRSF1A/IL24/TNF/CCL5/CXCR4/IL2/IL2RB/CXCL12/PF4/TNFRSF10A/TNFRSF10B/TNFSF14/CCL2/IL2RA/TNFSF10/CSF1R/IL20/CXCL10/CCL4/CCL11/CCL22/CCL3/CCR7/CXCL1/CXCL2/CXCL3/CXCL5/IL18/LTA/CXCR5/CCL20/CCR5/CXCR1/PPBP/CCR1/CX3CL1/CXCL9/IL6ST/TNFRSF10C/TNFRSF10D	45
hsa05418	hsa05418	Fluid shear stress and atherosclerosis	56/1360	139/7914	7.23136e-11	4.0289e-10	1.94377e-10	BCL2/EDN1/ICAM1/IL1A/TNFRSF1A/FOS/IL1B/TNF/HMOX1/IFNG/JUN/PLAT/VEGFA/CTNNB1/NFKB1/PDGFA/PDGFB/RELA/TP53/AKT1/AKT2/CAV1/CAV2/KDR/NOS3/NQO1/SRC/BMP4/CHUK/ITGB3/MMP2/MMP9/CCL2/CTSL/GSTP1/PIK3CA/PIK3R1/PECAM1/HSP90B1/SELE/TXN/VCAM1/THBD/GSTA2/ITGAV/ITGA2B/NCF1/NCF2/HSP90AA1/IL1R1/DUSP1/HSP90AB1/MAPK8/RHOA/ASS1/PRKCZ	56
hsa05214	hsa05214	Glioma	37/1360	75/7914	1.30155e-10	7.12428e-10	3.43715e-10	CCND1/CDKN1A/E2F2/E2F3/GADD45A/IGF1/RB1/GADD45G/BAX/EGFR/PDGFA/PDGFB/PTEN/SOS1/TP53/PRKCA/AKT1/AKT2/E2F1/EGF/MDM2/TGFA/CDK4/CDKN2A/PIK3CA/CAMK2D/CDK6/IGF1R/PIK3R1/PRKCB/HRAS/PDGFRB/BAK1/DDB2/CAMK2B/MAP2K2/PLCG2	37
hsa04658	hsa04658	Th1 and Th2 cell differentiation	42/1360	92/7914	1.70589e-10	9.11043e-10	4.39538e-10	IL12B/IL4/IL5/FOS/CD4/HLA-DOB/HLA-DQB1/HLA-DRA/IFNG/IL2/JUN/IL2RB/NFKB1/RELA/NOTCH2/STAT5A/CD3D/CHUK/JAK3/LCK/GATA3/IL12A/IL2RA/IL4R/MAF/NFATC1/JAK1/MAML3/RBPJ/NFKBIA/TBX21/IFNGR1/HLA-DMA/HLA-DMB/HLA-DQA2/HLA-DRB1/IL12RB1/IL12RB2/JAK2/STAT1/MAPK8/NOTCH1	42
hsa05225	hsa05225	Hepatocellular carcinoma	63/1360	168/7914	1.72281e-10	9.11043e-10	4.39538e-10	CCND1/CDKN1A/E2F2/E2F3/GADD45A/GSK3B/IGF2/MYC/RB1/BCL2L1/GADD45G/HMOX1/BAX/CTNNB1/EGFR/ELK1/PTEN/SOS1/TGFB1/TGFBR2/TP53/WNT4/PRKCA/AKT1/AKT2/AXIN2/E2F1/NQO1/SMARCA2/TERT/TGFA/WNT7A/CDK4/CDKN2A/MET/SMAD4/GSTP1/PIK3CA/ARID1A/CDK6/IGF1R/PIK3R1/PRKCB/SMARCC1/TXNRD1/TGFB2/TGFB3/GSTA2/BRD7/HRAS/LRP5/SMARCA4/HGF/BAK1/DDB2/TCF7L2/APC/SMAD3/ARID1B/MAP2K2/PLCG2/SMARCD3/TXNRD2	63
hsa04110	hsa04110	Cell cycle	51/1360	124/7914	2.12566e-10	1.10534e-09	5.33279e-10	CCNB1/CCND1/CCNE1/CDK2/CDKN1A/E2F2/E2F3/GADD45A/GSK3B/MAD1L1/MYC/PCNA/RB1/GADD45G/EP300/RBL2/TGFB1/TP53/CDKN1B/E2F1/MDM2/YWHAQ/CDK4/CDKN2A/SMAD4/CDK1/CCND2/CDKN2B/CDKN2D/CDK6/STAG1/STAG2/TGFB2/TGFB3/CCNA1/HDAC1/ATM/CDC25C/CDKN2C/PTTG1/SKP2/CREBBP/CCND3/CDC7/CCNA2/CHEK1/CHEK2/MCM7/PLK1/SFN/SMAD3	51
hsa01524	hsa01524	Platinum drug resistance	36/1360	73/7914	2.34928e-10	1.2016e-09	5.79719e-10	BCL2/CDKN1A/FAS/TOP2A/BCL2L1/FASLG/ERBB2/BAX/TP53/AKT1/AKT2/MDM2/PMAIP1/BID/BIRC2/CASP8/CDKN2A/BRCA1/ERCC1/GSTP1/PIK3CA/BBC3/PIK3R1/BIRC5/BIRC3/XIAP/GSTA2/CASP9/ATM/MSH6/REV3L/APAF1/BAK1/CASP3/MLH1/MSH2	36
hsa04620	hsa04620	Toll-like receptor signaling pathway	45/1360	104/7914	3.41459e-10	1.69103e-09	8.15849e-10	CXCL8/IL12B/IL6/LBP/SPP1/FOS/IL1B/TNF/CCL5/JUN/NFKB1/RELA/LY96/TLR9/AKT1/AKT2/CD86/CASP8/CHUK/IL12A/PIK3CA/PIK3R1/TLR2/TLR4/TLR6/CD40/CXCL10/IFNA1/IFNB1/CCL4/CTSK/CCL3/CD80/IRF7/NFKBIA/CD14/CXCL9/MYD88/RIPK1/TLR3/IFNAR1/STAT1/IRF5/MAPK8/MAP2K2	45
hsa04625	hsa04625	C-type lectin receptor signaling pathway	45/1360	104/7914	3.41459e-10	1.69103e-09	8.15849e-10	IL10/IL12B/IL6/PTGS2/IL1B/TNF/IL2/JUN/NFKB1/RELA/AKT1/AKT2/MDM2/SRC/CASP8/CHUK/EGR2/IL12A/NFATC1/CBLB/PIK3CA/ITPR1/PIK3R1/NFKB2/RELB/BCL3/CCL22/IL23A/IRF1/NFKBIA/HRAS/LSP1/IL17D/IRF9/STAT2/STAT1/CASP1/MAPK8/NFATC4/PLK3/PYCARD/RHOA/SYK/KSR1/PLCG2	45
hsa05320	hsa05320	Autoimmune thyroid disease	29/1360	53/7914	5.6043e-10	2.7321e-09	1.31812e-09	FAS/IL10/IL4/IL5/FASLG/CGA/HLA-DOB/HLA-DQB1/HLA-DRA/IL2/TG/CD28/TPO/CD86/GZMB/CD40LG/CD40/HLA-A/HLA-G/IFNA1/CD80/HLA-F/TSHR/HLA-DMA/HLA-DMB/HLA-DQA2/HLA-DRB1/HLA-E/PRF1	29
hsa04920	hsa04920	Adipocytokine signaling pathway	34/1360	69/7914	7.65308e-10	3.67348e-09	1.77229e-09	ACACB/IRS1/LEP/PCK1/PCK2/SOCS3/STAT3/TNFRSF1A/TNF/CPT1A/G6PC/NPY/NFKB1/RELA/AKT1/AKT2/CHUK/STK11/ACSL3/ADIPOQ/CD36/SLC2A1/PPARA/PPARGC1A/NFKBIA/TRAF2/CPT1B/SLC2A4/IRS2/JAK2/MAPK8/PRKAB1/PRKAG2/RXRA	34
hsa04215	hsa04215	Apoptosis - multiple species	21/1360	32/7914	1.41337e-09	6.6814e-09	3.22348e-09	BCL2/TNFRSF1A/BCL2L1/BAX/PMAIP1/BID/BIRC2/CASP8/BCL2L11/BBC3/BIRC6/BIRC5/CASP7/BIRC7/BIRC3/XIAP/CASP9/APAF1/BAK1/CASP3/MAPK8	21
hsa05135	hsa05135	Yersinia infection	48/1360	120/7914	2.21498e-09	1.03146e-08	4.97632e-09	CXCL8/FN1/GSK3B/IL10/IL6/FOS/IL1B/TNF/IL2/JUN/BCAR1/NFKB1/RELA/AKT1/AKT2/ITGB1/SRC/CHUK/ITGA4/ITGA5/LCK/WAS/CCL2/NFATC1/PIK3CA/ACTR3/PIK3R1/ROCK1/TLR4/IFNB1/IL18/NFKBIA/TRAF2/LCP2/VAV1/MYD88/CASP1/MAPK8/PYCARD/RHOA/ARHGEF1/BAIAP2/MAP2K2/PIP5K1C/PXN/RPS6KA1/RPS6KA2/VAV2	48
hsa04015	hsa04015	Rap1 signaling pathway	71/1360	210/7914	2.51979e-09	1.15614e-08	5.57786e-09	APBB1IP/CSF1/ID1/IGF1/INSR/ITGAL/ITGB2/FLT1/INS/VEGFA/BCAR1/CTNNB1/EGFR/FGF2/FGFR3/PDGFA/PDGFB/PDGFC/THBS1/PRKCA/AKT1/AKT2/CDH1/EGF/ITGB1/KDR/SRC/ANGPT2/ITGB3/MET/NGF/VEGFD/PIK3CA/CSF1R/ANGPT1/DOCK4/EFNA5/IGF1R/MAGI1/PIK3R1/PLCB1/PRKCB/RAPGEF1/RAPGEF4/RAPGEF5/ADORA2B/GRIN1/KITLG/VEGFB/KIT/VEGFC/FGF8/F2R/HRAS/FPR1/ITGA2B/ITGAM/LCP2/PDGFRB/VAV1/PGF/HGF/EPHA2/RHOA/ADCY3/GNAO1/MAP2K2/PRKCZ/RALGDS/RAP…	71
hsa05332	hsa05332	Graft-versus-host disease	24/1360	41/7914	2.77527e-09	1.25491e-08	6.05437e-09	FAS/IL1A/IL6/FASLG/IL1B/TNF/HLA-DOB/HLA-DQB1/HLA-DRA/IFNG/IL2/CD28/CD86/GZMB/HLA-A/HLA-G/CD80/HLA-F/HLA-DMA/HLA-DMB/HLA-DQA2/HLA-DRB1/HLA-E/PRF1	24
hsa05226	hsa05226	Gastric cancer	55/1360	149/7914	4.89652e-09	2.18245e-08	1.05293e-08	ABCB1/BCL2/CCND1/CCNE1/CDK2/CDKN1A/E2F2/E2F3/GADD45A/GSK3B/MYC/RB1/GADD45G/ERBB2/RARB/BAX/CTNNB1/EGFR/FGF2/SOS1/TGFB1/TGFBR2/TP53/WNT4/CDKN1B/AKT1/AKT2/AXIN2/CDH1/E2F1/EGF/TERT/WNT7A/MET/SMAD4/CDKN2B/PIK3CA/PIK3R1/TGFB2/TGFB3/CDX2/FGF8/HRAS/LRP5/MUC2/HGF/BAK1/DDB2/MLH1/TCF7L2/APC/SMAD3/CTNNA1/MAP2K2/RXRA	55
hsa05224	hsa05224	Breast cancer	54/1360	147/7914	8.23758e-09	3.61989e-08	1.74644e-08	CCND1/CDKN1A/E2F2/E2F3/GADD45A/GSK3B/IGF1/MYC/RB1/SP1/FOS/GADD45G/ERBB2/JUN/BAX/CTNNB1/EGFR/FGF2/PTEN/SOS1/TP53/WNT4/AKT1/AKT2/AXIN2/E2F1/EGF/NCOA1/NCOA3/NOTCH2/PGR/WNT7A/CDK4/BRCA1/ESR1/PIK3CA/CDK6/IGF1R/PIK3R1/HEY1/NFKB2/KIT/BRCA2/FGF8/HRAS/LRP5/ESR2/TNFSF11/BAK1/DDB2/TCF7L2/APC/MAP2K2/NOTCH1	54
hsa05143	hsa05143	African trypanosomiasis	22/1360	37/7914	8.56846e-09	3.713e-08	1.79136e-08	APOA1/FAS/ICAM1/IL10/IL12B/IL6/FASLG/IL1B/TNF/IFNG/PRKCA/TLR9/IL12A/NPPA/PLCB1/PRKCB/SELE/VCAM1/IL18/HPR/IDO1/MYD88	22
hsa05146	hsa05146	Amoebiasis	41/1360	102/7914	2.78794e-08	1.19156e-07	5.74874e-08	CXCL8/FN1/IL10/IL12B/IL6/ITGB2/IL1B/TNF/IFNG/NFKB1/RELA/TGFB1/PRKCA/HSPB1/SERPINB9/COL1A1/CSF2/IL12A/NOS2/PIK3CA/LAMC1/PIK3R1/PLCB1/PRKCB/TGFB2/TGFB3/TLR2/TLR4/COL1A2/CXCL1/CXCL2/CXCL3/COL3A1/CD14/MUC2/CTSG/ITGAM/IL1R1/CASP3/LAMA5/LAMC3	41
hsa05235	hsa05235	PD-L1 expression and PD-1 checkpoint pathway in cancer	37/1360	89/7914	4.63763e-08	1.95532e-07	9.43358e-08	STAT3/FOS/CD4/IFNG/JUN/CD28/EGFR/HIF1A/NFKB1/PTEN/RELA/TLR9/AKT1/AKT2/EGF/CD3D/CHUK/CSNK2A1/CSNK2A2/CSNK2B/LCK/BATF3/NFATC1/JAK1/PIK3CA/PIK3R1/TLR2/TLR4/NFKBIA/HRAS/IFNGR1/CD274/JAK2/MYD88/STAT1/PTPN6/MAP2K2	37
hsa04672	hsa04672	Intestinal immune network for IgA production	25/1360	49/7914	5.66281e-08	2.35573e-07	1.13654e-07	IL10/IL4/IL5/IL6/CXCR4/HLA-DOB/HLA-DQB1/HLA-DRA/IL2/CD28/TGFB1/CD86/CXCL12/ITGA4/CD40LG/CD40/IL15/CD80/MADCAM1/PIGR/HLA-DMA/HLA-DMB/HLA-DQA2/HLA-DRB1/TNFSF13B	25
hsa04930	hsa04930	Type II diabetes mellitus	24/1360	46/7914	5.97606e-08	2.45333e-07	1.18362e-07	INSR/IRS1/SOCS3/TNF/INS/SOCS1/PIK3CA/PIK3R1/ADIPOQ/GCK/HK1/HK2/PKM/SLC2A4/IRS2/PRKCE/SLC2A2/SOCS2/SOCS4/MAPK8/PKLR/PDX1/CACNA1A/PRKCZ	24
hsa04514	hsa04514	Cell adhesion molecules (CAMs)	52/1360	147/7914	6.6496e-08	2.69366e-07	1.29957e-07	ICAM1/ITGAL/ITGB2/CD4/HLA-DOB/HLA-DQB1/HLA-DRA/CD28/CD86/CDH1/CLDN4/ITGB1/CD6/CD8A/ITGA4/CD40LG/CADM1/MPZL1/NRXN3/PECAM1/CD40/HLA-A/HLA-G/SELE/VCAM1/CD58/CD80/HLA-F/MADCAM1/NCAM1/CD99/CDH3/ITGAV/SPN/CD22/ITGAM/PTPRC/CD274/HLA-DMA/HLA-DMB/HLA-DQA2/HLA-DRB1/HLA-E/L1CAM/PVR/VCAN/CD2/NFASC/NRXN2/NTNG2/PTPRF/SDC3	52
hsa05230	hsa05230	Central carbon metabolism in cancer	31/1360	69/7914	6.73415e-08	2.69366e-07	1.29957e-07	GLS2/MYC/ERBB2/EGFR/FGFR3/HIF1A/PTEN/RET/TP53/AKT1/AKT2/MET/PDHA1/PIK3CA/PIK3R1/GCK/HK1/HK2/LDHA/NTRK1/PFKL/PFKP/PGAM1/PKM/SLC2A1/KIT/HRAS/PDGFRB/GLS/SLC2A2/MAP2K2	31
hsa05206	hsa05206	MicroRNAs in cancer	90/1360	310/7914	9.44663e-08	3.73082e-07	1.79996e-07	ABCB1/ABCC1/BCL2/CCND1/CCNE1/CDKN1A/E2F2/E2F3/GLS2/IRS1/MYC/PTGS2/STAT3/ERBB2/HMOX1/SPRY2/VEGFA/CD44/EGFR/EP300/FGFR3/NFKB1/PDGFA/PDGFB/PLAU/PTEN/SOS1/STMN1/THBS1/TIMP3/TP53/CDKN1B/DDIT4/MCL1/MDM4/PRKCA/CYP1B1/E2F1/FOXP1/MDM2/NOTCH2/CDKN2A/ITGA5/ITGB3/MET/MMP9/SOCS1/TNC/BRCA1/BCL2L11/EZR/CCND2/PIK3CA/SIRT1/CDK6/EFNA5/PIK3R1/PRKCB/ROCK1/RPTOR/TGFB2/VIM/HDAC1/ATM/CDC25C/HDAC4/HMGA2/HRAS/IRS2/PIM1/P…	90
hsa04621	hsa04621	NOD-like receptor signaling pathway	60/1360	181/7914	9.84525e-08	3.83965e-07	1.85246e-07	BCL2/CXCL8/DEFA3/IL6/TNFAIP3/BCL2L1/IL1B/TNF/CCL5/JUN/NFKB1/RELA/BIRC2/CASP8/CHUK/CTSB/OAS2/CCL2/JAK1/TXNIP/ITPR1/PLCB1/CYBB/NAMPT/TLR4/IFNA1/IFNB1/TXN/BIRC3/CXCL1/CXCL2/CXCL3/DEFB4A/IL18/IRF7/NFKBIA/NOD2/RIPK2/TRAF2/XIAP/AIM2/CASP4/GBP1/HSP90AA1/IRF9/MYD88/OAS1/OAS3/RIPK1/STAT2/IFNAR1/STAT1/ANTXR1/CASP1/HSP90AB1/IFI16/MAPK8/NLRC4/PYCARD/RHOA	60
hsa04919	hsa04919	Thyroid hormone signaling pathway	44/1360	119/7914	1.60153e-07	6.16887e-07	2.97621e-07	CCND1/GSK3B/MYC/SLC9A1/DIO2/ATP2A2/CTNNB1/EP300/HIF1A/TP53/WNT4/PRKCA/AKT1/AKT2/FOXO1/KAT2B/MDM2/NCOA1/NCOA3/NOTCH2/SRC/ATP2A3/BMP4/ITGB3/ESR1/PIK3CA/PIK3R1/PLCB1/PRKCB/PFKP/SLC2A1/CASP9/HDAC1/ATP1A3/HRAS/ITGAV/CREBBP/MED16/STAT1/TSC2/MAP2K2/NOTCH1/PLCG2/RXRA	44
hsa05133	hsa05133	Pertussis	32/1360	76/7914	2.63885e-07	1.00405e-06	4.84411e-07	CXCL8/IL10/IL12B/IL1A/IL6/ITGB2/FOS/IL1B/TNF/JUN/NFKB1/RELA/LY96/C3/ITGB1/ITGA5/IL12A/NOS2/TLR4/CASP7/CXCL5/IL23A/IRF1/CD14/ITGAM/IRF8/MYD88/CASP1/CASP3/MAPK8/PYCARD/RHOA	32
hsa01522	hsa01522	Endocrine resistance	38/1360	98/7914	2.72274e-07	1.02349e-06	4.93789e-07	BCL2/CCND1/CDKN1A/E2F2/E2F3/IGF1/RB1/SP1/FOS/ERBB2/JUN/BAX/EGFR/SOS1/TP53/CDKN1B/AKT1/AKT2/E2F1/MDM2/NCOA3/NOTCH2/SRC/CDK4/CDKN2A/MMP2/MMP9/ESR1/PIK3CA/IGF1R/PIK3R1/CDKN2C/HRAS/ESR2/MAPK8/ADCY3/MAP2K2/NOTCH1	38
hsa04913	hsa04913	Ovarian steroidogenesis	24/1360	49/7914	2.82082e-07	1.04773e-06	5.05485e-07	IGF1/INSR/LDLR/PTGS2/STAR/CYP19A1/CGA/CYP11A1/CYP17A1/INS/ALOX5/LHB/BMP6/CYP1A1/CYP1B1/PLA2G4A/IGF1R/CYP2J2/SCARB1/HSD17B2/HSD17B1/HSD3B1/LHCGR/ADCY3	24
hsa05310	hsa05310	Asthma	18/1360	31/7914	3.29644e-07	1.20999e-06	5.83766e-07	EPX/IL10/IL3/IL4/IL5/TNF/HLA-DOB/HLA-DQB1/HLA-DRA/CD40LG/FCER1A/MS4A2/CD40/CCL11/HLA-DMA/HLA-DMB/HLA-DQA2/HLA-DRB1	18
hsa05416	hsa05416	Viral myocarditis	27/1360	60/7914	4.54543e-07	1.64904e-06	7.9559e-07	CCND1/ICAM1/ITGAL/ITGB2/HLA-DOB/HLA-DQB1/HLA-DRA/CD28/CAV1/CD86/BID/CASP8/CD40LG/EIF4G3/CD40/HLA-A/HLA-G/CD80/HLA-F/CASP9/HLA-DMA/HLA-DMB/HLA-DQA2/HLA-DRB1/HLA-E/PRF1/CASP3	27
hsa04217	hsa04217	Necroptosis	53/1360	162/7914	8.7448e-07	3.13606e-06	1.51301e-06	BCL2/FAS/HMGB1/IL1A/STAT3/TNFAIP3/TNFRSF1A/FASLG/IL1B/TNF/IFNG/BAX/CAPN2/SPATA2/STAT5A/BID/BIRC2/CASP8/JAK3/PARP1/TNFRSF10A/TNFRSF10B/PLA2G4A/JAK1/TNFSF10/CAMK2D/CYBB/PPIA/TLR4/EIF2AK2/IFNA1/IFNB1/BIRC3/CFLAR/TRAF2/XIAP/IFNGR1/SLC25A5/SMPD1/HSP90AA1/IRF9/JAK2/RIPK1/STAT2/TLR3/IFNAR1/STAT1/CASP1/CHMP4C/HSP90AB1/MAPK8/PYCARD/CAMK2B	53
hsa03320	hsa03320	PPAR signaling pathway	31/1360	76/7914	9.37673e-07	3.32448e-06	1.60391e-06	APOA1/APOC3/EHHADH/PCK1/PCK2/PPARG/SCD/CPT1A/UCP1/ANGPTL4/PPARD/MMP1/ACSL3/ADIPOQ/CD36/ILK/PPARA/LPL/CPT1B/CYP27A1/DBI/FABP4/GK/NR1H3/PLIN2/CYP7A1/UBC/APOA2/APOA5/FADS2/RXRA	31
hsa04915	hsa04915	Estrogen signaling pathway	47/1360	138/7914	1.00515e-06	3.52367e-06	1.70001e-06	BCL2/CREB1/SP1/FOS/JUN/EGFR/SOS1/AKT1/AKT2/CTSD/EBAG9/KRT13/KRT15/KRT18/KRT19/KRT37/NCOA1/NCOA3/NOS3/PGR/RARA/SRC/TFF1/TGFA/MMP2/MMP9/HSPA1A/ESR1/PIK3CA/CREB5/ITPR1/PIK3R1/PLCB1/HSP90B1/HSPA1B/KRT16/ATF2/HRAS/OPRM1/ESR2/HSP90AA1/KRT17/HSP90AB1/ADCY3/GABBR2/GNAO1/MAP2K2	47
hsa04062	hsa04062	Chemokine signaling pathway	59/1360	189/7914	1.24758e-06	4.32493e-06	2.08659e-06	CXCL8/CXCR2/GSK3A/GSK3B/STAT3/CCL5/CXCR4/BCAR1/NFKB1/RELA/SOS1/AKT1/AKT2/CXCL12/SRC/CHUK/JAK3/PF4/WAS/CCL2/PIK3CA/PIK3R1/PLCB1/PREX1/PRKCB/ROCK1/ELMO1/FOXO3/CXCL10/CCL4/CCL11/CCL22/CCL3/CCR7/CXCL1/CXCL2/CXCL3/CXCL5/NFKBIA/CXCR5/CCL20/CCR5/HRAS/CXCR1/HCK/NCF1/PPBP/VAV1/CCR1/CX3CL1/CXCL9/JAK2/STAT2/STAT1/RHOA/ADCY3/PRKCZ/PXN/VAV2	59
hsa04211	hsa04211	Longevity regulating pathway	34/1360	89/7914	1.71755e-06	5.88873e-06	2.84106e-06	CREB1/IGF1/INSR/IRS1/PPARG/INS/BAX/CAT/NFKB1/RELA/TP53/AKT1/AKT2/FOXO1/PIK3CA/SIRT1/SOD2/STK11/CREB5/IGF1R/PIK3R1/RPTOR/FOXO3/ADIPOQ/PPARGC1A/ATF2/HRAS/IRS2/PRKAB1/SESN1/SESN2/TSC2/ADCY3/PRKAG2	34
hsa04612	hsa04612	Antigen processing and presentation	31/1360	78/7914	1.82777e-06	6.19851e-06	2.99051e-06	CREB1/HSPA4/NFYA/NFYC/TNF/CD4/CIITA/HLA-DOB/HLA-DQB1/HLA-DRA/IFNG/CD8A/CTSB/CTSL/HSPA1A/HSPA1B/HLA-A/HLA-G/TAP1/TAP2/B2M/CD74/HLA-F/CTSS/HLA-DMA/HLA-DMB/HLA-DQA2/HLA-DRB1/HLA-E/HSP90AA1/HSP90AB1	31
hsa04910	hsa04910	Insulin signaling pathway	46/1360	137/7914	2.05254e-06	6.88594e-06	3.32216e-06	ACACA/ACACB/FASN/GSK3B/INSR/IRS1/PCK1/PCK2/SOCS3/SREBF1/G6PC/INS/ELK1/SOS1/AKT1/AKT2/FOXO1/SOCS1/CBLB/PIK3CA/PIK3R1/RAPGEF1/RPTOR/GCK/GYS1/HK1/HK2/PPP1R3C/PPARGC1A/FBP1/LIPE/SLC2A4/HRAS/IRS2/SOCS2/SOCS4/MAPK8/PRKAB1/TSC2/PKLR/MAP2K2/MKNK2/PRKAG2/PRKAR1B/PRKCZ/PTPRF	46
hsa04934	hsa04934	Cushing syndrome	50/1360	155/7914	2.82234e-06	9.36776e-06	4.51953e-06	AGT/CCND1/CCNE1/CDK2/CDKN1A/CREB1/E2F2/E2F3/GSK3B/LDLR/NR5A1/RB1/SP1/STAR/CYP11A1/CYP11B1/CYP17A1/CACNA1H/CTNNB1/EGFR/WNT4/CDKN1B/NR4A1/AXIN2/CRH/E2F1/PBX1/WNT7A/CDK4/CDKN2A/ARNT/CDKN2B/CAMK2D/CDK6/CREB5/ITPR1/PLCB1/SCARB1/CRHR1/AHR/AGTR1/ATF2/CDKN2C/HSD3B1/TCF7L2/APC/ADCY3/CACNA1I/CAMK2B/MAP2K2	50
hsa05211	hsa05211	Renal cell carcinoma	28/1360	69/7914	3.53819e-06	1.16201e-05	5.60621e-06	CDKN1A/JUN/VEGFA/EP300/HIF1A/PDGFB/SOS1/TGFB1/AKT1/AKT2/TGFA/MET/ARNT/PIK3CA/EGLN3/PIK3R1/RAPGEF1/TGFB2/EGLN1/ETS1/SLC2A1/TGFB3/VHL/EPAS1/HRAS/CREBBP/HGF/MAP2K2	28
hsa04660	hsa04660	T cell receptor signaling pathway	37/1360	104/7914	4.44403e-06	1.44431e-05	6.96816e-06	GSK3B/IL10/IL4/IL5/FOS/TNF/CD4/IFNG/IL2/JUN/CD28/NFKB1/RELA/SOS1/AKT1/AKT2/CD3D/CD8A/CDK4/CHUK/CSF2/LCK/CD40LG/NFATC1/CBLB/PIK3CA/PIK3R1/NFKBIA/HRAS/LCP2/PTPRC/VAV1/MAPK8/RHOA/PTPN6/MAP2K2/VAV2	37
hsa05216	hsa05216	Thyroid cancer	18/1360	37/7914	9.93761e-06	3.19643e-05	1.54214e-05	CCND1/CDKN1A/GADD45A/MYC/PPARG/GADD45G/BAX/CTNNB1/RET/TP53/CDH1/NTRK1/HRAS/BAK1/DDB2/TCF7L2/MAP2K2/RXRA	18
hsa04932	hsa04932	Non-alcoholic fatty liver disease (NAFLD)	47/1360	149/7914	1.09574e-05	3.48849e-05	1.68304e-05	CXCL8/FAS/GSK3A/GSK3B/IL1A/IL6/INSR/IRS1/LEP/SOCS3/SREBF1/TNFRSF1A/FASLG/IL1B/TNF/XBP1/INS/JUN/BAX/NFKB1/RELA/TGFB1/AKT1/AKT2/BID/CASP8/COX4I1/BCL2L11/DDIT3/PIK3CA/PIK3R1/ADIPOQ/COX4I2/CASP7/PPARA/TRAF2/NR1H3/IRS2/EIF2AK3/CASP3/MAPK8/PRKAB1/CEBPA/PKLR/MLXIPL/PRKAG2/RXRA	47
hsa04213	hsa04213	Longevity regulating pathway - multiple species	25/1360	62/7914	1.33656e-05	4.20635e-05	2.02938e-05	FOXA2/IGF1/INSR/IRS1/SOD1/INS/CAT/AKT1/AKT2/FOXO1/HSPA1A/PIK3CA/SIRT1/SOD2/IGF1R/PIK3R1/RPTOR/FOXO3/HSPA1B/HDAC1/HRAS/IRS2/PRKAB1/ADCY3/PRKAG2	25
hsa04926	hsa04926	Relaxin signaling pathway	42/1360	129/7914	1.34819e-05	4.20635e-05	2.02938e-05	CREB1/EDN1/FOS/JUN/VEGFA/EGFR/NFKB1/RELA/SOS1/TGFB1/TGFBR2/ACTA2/MMP13/PRKCA/AKT1/AKT2/NOS3/SRC/COL1A1/MMP1/MMP2/MMP9/NOS1/NOS2/VEGFD/PIK3CA/CREB5/PIK3R1/PLCB1/EDNRB/VEGFB/COL1A2/NFKBIA/VEGFC/COL3A1/ATF2/HRAS/MAPK8/ADCY3/GNAO1/MAP2K2/PRKCZ	42
hsa04650	hsa04650	Natural killer cell mediated cytotoxicity	42/1360	131/7914	2.0543e-05	6.34595e-05	3.06164e-05	FAS/ICAM1/ITGAL/ITGB2/FASLG/TNF/IFNG/SOS1/PRKCA/MICB/BID/CSF2/GZMB/LCK/TNFRSF10A/TNFRSF10B/NFATC1/PIK3CA/TNFSF10/PIK3R1/PRKCB/HLA-A/HLA-G/IFNA1/IFNB1/MICA/HRAS/IFNGR1/LCP2/TYROBP/VAV1/FCGR3A/HLA-E/PRF1/IFNAR1/CASP3/SH2D1A/SYK/PTPN6/MAP2K2/PLCG2/VAV2	42
hsa04014	hsa04014	Ras signaling pathway	65/1360	232/7914	2.09388e-05	6.40481e-05	3.09004e-05	CSF1/IGF1/IGF2/INSR/BCL2L1/FASLG/BDNF/FLT1/INS/NF1/VEGFA/EGFR/ELK1/FGF2/FGFR3/NFKB1/PDGFA/PDGFB/PDGFC/RELA/SOS1/PRKCA/AKT1/AKT2/EGF/KDR/TGFA/ANGPT2/CHUK/ETS2/MET/NGF/NTF3/PLA2G4A/VEGFD/PIK3CA/CSF1R/ANGPT1/EFNA5/IGF1R/PIK3R1/PRKCB/RAPGEF5/ETS1/GRIN1/KITLG/NTRK1/VEGFB/KIT/VEGFC/FGF8/HRAS/REL/PDGFRB/PGF/HGF/EPHA2/MAPK8/RASSF1/RHOA/KSR1/MAP2K2/PLA2G6/PLCG2/RALGDS	65
hsa04610	hsa04610	Complement and coagulation cascades	29/1360	79/7914	2.39892e-05	7.26663e-05	3.50583e-05	F3/F9/FGA/ITGAX/ITGB2/SERPINC1/F8/BDKRB1/PLAT/PLAU/PLAUR/SERPINE1/F2/C3/F12/F13A1/VWF/CLU/A2M/CR2/THBD/F10/F2R/F7/PROC/ITGAM/PROS1/CFB/BDKRB2	29
hsa04072	hsa04072	Phospholipase D signaling pathway	45/1360	148/7914	4.65684e-05	0.000139705	6.74016e-05	AGT/CXCL8/CXCR2/INSR/INS/EGFR/PDGFA/PDGFB/PDGFC/SOS1/F2/PRKCA/AKT1/AKT2/AVP/EGF/PLA2G4A/PIK3CA/PIK3R1/PLCB1/RAPGEF4/FCER1A/MS4A2/KITLG/SPHK1/KIT/AGTR1/F2R/HRAS/CXCR1/PDGFRB/PTGFR/RHOA/SYK/TSC2/ADCY3/AGPAT2/AGPAT3/DGKZ/DNM1/GRM4/MAP2K2/PIP5K1C/PLCG2/RALGDS	45
hsa04922	hsa04922	Glucagon signaling pathway	35/1360	106/7914	4.98685e-05	0.000148181	7.14907e-05	ACACA/ACACB/CREB1/PCK1/PCK2/CPT1A/G6PC/EP300/AKT1/AKT2/FOXO1/PDHA1/SIRT1/CAMK2D/CREB5/ITPR1/PLCB1/GCK/GYS1/LDHA/PFKL/PFKP/PGAM1/PKM/SLC2A1/PPARA/PPARGC1A/FBP1/CPT1B/ATF2/CREBBP/SLC2A2/PRKAB1/CAMK2B/PRKAG2	35
hsa05170	hsa05170	Human immunodeficiency virus 1 infection	59/1360	212/7914	6.15557e-05	0.000181183	8.74128e-05	BCL2/CCNB1/FAS/TNFRSF1A/BCL2L1/FASLG/FOS/TNF/CD4/CXCR4/JUN/BAX/NFKB1/RELA/PRKCA/AKT1/AKT2/BID/CASP8/CD3D/CHUK/CDK1/NFATC1/PIK3CA/ITPR1/PIK3R1/PRKCB/RNF7/TLR2/TLR4/HLA-A/HLA-G/IFNA1/IFNB1/TAP1/TAP2/B2M/HLA-F/NFKBIA/TRAF2/CASP9/CCR5/ATM/CDC25C/HRAS/BST2/HLA-E/MYD88/RIPK1/BAK1/CASP3/CHEK1/DDB1/MAPK8/NFATC4/GNAO1/MAP2K2/PLCG2/PXN	59
hsa04611	hsa04611	Platelet activation	39/1360	124/7914	6.47808e-05	0.000188893	9.11328e-05	APBB1IP/FGA/ITGA2/STIM1/TBXA2R/F2/MYLK/AKT1/AKT2/ITGB1/NOS3/SRC/COL1A1/GP5/GP6/GP9/ITGB3/TBXAS1/VWF/PLA2G4A/PIK3CA/ITPR1/PIK3R1/PLCB1/PPP1R12A/ROCK1/COL1A2/PTGIR/COL3A1/BTK/F2R/ITGA2B/LCP2/RHOA/SYK/ADCY3/ARHGEF1/PLCG2/PRKCZ	39
hsa05340	hsa05340	Primary immunodeficiency	17/1360	38/7914	6.81054e-05	0.000196749	9.49228e-05	CD4/CIITA/CD19/CD3D/CD8A/JAK3/LCK/CD40LG/RAG1/CD40/TAP1/TAP2/ADA/BTK/UNG/PTPRC/DCLRE1C	17
hsa04664	hsa04664	Fc epsilon RI signaling pathway	25/1360	68/7914	8.36968e-05	0.000239573	0.000115583	ALOX5AP/IL3/IL4/IL5/TNF/ALOX5/SOS1/PRKCA/AKT1/AKT2/CSF2/PLA2G4A/PIK3CA/PIK3R1/FCER1A/MS4A2/BTK/HRAS/LCP2/VAV1/MAPK8/SYK/MAP2K2/PLCG2/VAV2	25
hsa05132	hsa05132	Salmonella infection	28/1360	80/7914	8.83066e-05	0.00025047	0.000120841	CXCL8/IL1A/IL6/LBP/FOS/IL1B/IFNG/JUN/NFKB1/RELA/CSF2/NOS2/ROCK1/TLR4/CCL4/CCL3/CXCL1/CXCL2/CXCL3/IL18/CD14/IFNGR1/MYD88/CASP1/MAPK8/NLRC4/PYCARD/FLNC	28
hsa04024	hsa04024	cAMP signaling pathway	59/1360	216/7914	0.000109202	0.000306946	0.000148088	CFTR/CREB1/EDN1/SLC9A1/FOS/BDNF/CGA/JUN/NPY/VIP/ATP2A2/EP300/LHB/NFKB1/RELA/ADORA1/AKT1/AKT2/ATP2B1/ATP2B2/ATP2B4/EDN3/GRIN2D/OXT/ATP2A3/NFATC1/NPPA/PIK3CA/CAMK2D/CREB5/PDE4B/PIK3R1/PPP1R12A/PTCH1/RAPGEF4/ROCK1/GRIN1/OXTR/PPARA/AMH/NFKBIA/LIPE/TSHR/ATP1A3/F2R/HCN2/HTR1A/LHCGR/CREBBP/VAV1/EDN2/MAPK8/RHOA/SSTR2/ADCY3/CAMK2B/GABBR2/MAP2K2/VAV2	59
hsa04979	hsa04979	Cholesterol metabolism	20/1360	50/7914	0.000110303	0.000307273	0.000148246	APOA1/APOB/APOC3/CETP/LDLR/LIPC/STAR/ANGPTL4/ABCA1/CD36/LPL/CYP27A1/SCARB1/APOE/CYP7A1/LCAT/STARD3/APOA2/LDLRAP1/OSBPL5	20
hsa04520	hsa04520	Adherens junction	25/1360	71/7914	0.000186315	0.000514427	0.000248188	INSR/ERBB2/CTNNB1/EGFR/EP300/TGFBR2/CDH1/SRC/CSNK2A1/CSNK2A2/CSNK2B/MET/SMAD4/WAS/IGF1R/SNAI2/SNAI1/CREBBP/RHOA/TCF7L2/PTPN6/SMAD3/BAIAP2/CTNNA1/PTPRF	25
hsa04020	hsa04020	Calcium signaling pathway	53/1360	193/7914	0.000207828	0.000568791	0.000274417	ADRA1A/BDKRB1/CXCR4/ERBB2/ATP2A2/CACNA1H/CHRNA7/EGFR/STIM1/TBXA2R/MYLK/PRKCA/ATP2B1/ATP2B2/ATP2B4/GRIN2D/NOS3/SLC8A1/SLC8A2/SLC8A3/ATP2A3/GRPR/NOS1/NOS2/CAMK2D/ITPR1/PLCB1/PRKCB/STIM2/HTR5A/ADORA2B/EDNRB/GRIN1/SPHK1/OXTR/PTAFR/ADRB3/AGTR1/F2R/LHCGR/SLC25A5/TNNC1/PDGFRB/PTGFR/BDKRB2/P2RX6/ADCY3/CACNA1A/CACNA1I/CAMK2B/ITPKB/PLCG2/RYR1	53
hsa04512	hsa04512	ECM-receptor interaction	29/1360	88/7914	0.000223575	0.000606568	0.000292642	FN1/ITGA2/SPP1/CD44/COL2A1/THBS1/ITGB1/COL1A1/GP5/GP6/GP9/ITGA4/ITGA5/ITGB3/TNC/VWF/LAMC1/CD36/COL1A2/COL6A1/COL6A3/ITGA11/ITGAV/CD47/ITGA2B/AGRN/HSPG2/LAMA5/LAMC3	29
hsa00140	hsa00140	Steroid hormone biosynthesis	22/1360	60/7914	0.000230091	0.000618864	0.000298575	COMT/CYP3A4/CYP3A7/CYP19A1/CYP11A1/CYP11B1/CYP11B2/CYP17A1/HSD11B2/CYP1A1/CYP1B1/UGT2B15/UGT2B7/HSD17B2/CYP3A5/CYP7A1/CYP7B1/HSD17B1/HSD3B1/UGT1A4/UGT1A6/CYP1A2	22
hsa00010	hsa00010	Glycolysis / Gluconeogenesis	24/1360	68/7914	0.000239054	0.000637478	0.000307555	ADH1B/GAPDH/PCK1/PCK2/G6PC/PDHA1/ADH1A/ALDOA/ENO1/ENO2/GCK/HK1/HK2/LDHA/PFKL/PFKP/PGAM1/PGK1/PKM/FBP1/ADH6/TPI1/ALDH1A3/PKLR	24
hsa04145	hsa04145	Phagosome	43/1360	152/7914	0.000403959	0.00106809	0.000515309	ITGA2/ITGB2/MSR1/SFTPD/HLA-DOB/HLA-DQB1/HLA-DRA/THBS1/C3/ITGB1/SEC61B/ITGA5/ITGB3/TFRC/CTSL/NOS1/CYBB/CD36/TLR2/TLR4/TLR6/TUBB3/HLA-A/HLA-G/TAP1/TAP2/HLA-F/SCARB1/CD14/ITGAV/MPO/CTSS/FCGR1A/ITGAM/NCF1/NCF2/NCF4/FCGR3A/HLA-DMA/HLA-DMB/HLA-DQA2/HLA-DRB1/HLA-E	43
hsa04071	hsa04071	Sphingolipid signaling pathway	35/1360	119/7914	0.000625808	0.00164077	0.000791601	ABCC1/BCL2/TNFRSF1A/TNF/PPP2CA/BAX/NFKB1/PTEN/RELA/TP53/PRKCA/ADORA1/AKT1/AKT2/CTSD/NOS3/BID/PIK3CA/PIK3R1/PLCB1/PRKCB/ROCK1/FCER1A/MS4A2/SPHK1/TRAF2/CERS2/HRAS/PRKCE/SMPD1/BDKRB2/MAPK8/RHOA/MAP2K2/PRKCZ	35
hsa04928	hsa04928	Parathyroid hormone synthesis, secretion and action	32/1360	106/7914	0.000641803	0.00166869	0.000805069	BCL2/CDKN1A/CREB1/SP1/FOS/EGR1/NR4A2/EGFR/MMP14/MMP13/PRKCA/RUNX2/PTHLH/GATA3/VDR/CREB5/ITPR1/PDE4B/PLCB1/PRKCB/CYP27B1/GCM1/BGLAP/ATF2/LRP5/PTH/TNFSF11/CYP24A1/RHOA/ADCY3/ARHGEF1/RXRA	32
hsa04012	hsa04012	ErbB signaling pathway	27/1360	85/7914	0.000699293	0.00180314	0.000869934	CDKN1A/GSK3B/MYC/ERBB2/JUN/AREG/EGFR/ELK1/SOS1/CDKN1B/PRKCA/AKT1/AKT2/EGF/SRC/STAT5A/TGFA/CBLB/PIK3CA/CAMK2D/PIK3R1/PRKCB/HRAS/MAPK8/CAMK2B/MAP2K2/PLCG2	27
hsa04925	hsa04925	Aldosterone synthesis and secretion	30/1360	98/7914	0.000725374	0.00185505	0.000894982	AGT/CREB1/LDLR/STAR/CYP11A1/CYP11B2/NR4A2/CACNA1H/NR4A1/PRKCA/ATP2B1/ATP2B2/ATP2B4/NPPA/CAMK2D/CREB5/ITPR1/PLCB1/PRKCB/LIPE/SCARB1/AGTR1/ATF2/ATP1A3/HSD3B1/PRKCE/ADCY3/CACNA1I/CAMK2B/PDE2A	30
hsa05410	hsa05410	Hypertrophic cardiomyopathy (HCM)	28/1360	90/7914	0.000812175	0.00206015	0.000993933	ACE/AGT/EDN1/IGF1/IL6/ITGA2/TNF/ATP2A2/TGFB1/ITGB1/SLC8A1/SLC8A2/SLC8A3/ATP2A3/ITGA4/ITGA5/ITGB3/CACNA2D3/TGFB2/TGFB3/ITGA11/ACTC1/ITGAV/TNNC1/ITGA2B/PRKAB1/LMNA/PRKAG2	28
hsa04137	hsa04137	Mitophagy - animal	22/1360	65/7914	0.000827551	0.00208222	0.00100458	SP1/BCL2L1/JUN/MITF/HIF1A/RELA/TP53/CITED2/E2F1/SRC/CSNK2A1/CSNK2A2/CSNK2B/BNIP3L/PINK1/FOXO3/BNIP3/OPTN/HRAS/EIF2AK3/MAPK8/TFEB	22
hsa04670	hsa04670	Leukocyte transendothelial migration	33/1360	112/7914	0.00085406	0.00213173	0.00102847	ICAM1/ITGAL/ITGB2/CXCR4/BCAR1/CTNNB1/PRKCA/CLDN4/CXCL12/ITGB1/ITGA4/MMP2/MMP9/EZR/PIK3CA/PIK3R1/PRKCB/RAPGEF4/ROCK1/CYBB/PECAM1/VCAM1/CD99/ITGAM/NCF1/NCF2/NCF4/VAV1/RHOA/CTNNA1/PLCG2/PXN/VAV2	33
hsa04662	hsa04662	B cell receptor signaling pathway	26/1360	82/7914	0.000898528	0.00222493	0.00107343	GSK3B/FOS/JUN/CD19/NFKB1/RELA/SOS1/AKT1/AKT2/CHUK/NFATC1/PIK3CA/PIK3R1/PRKCB/CR2/NFKBIA/BTK/HRAS/CD22/VAV1/IFITM1/SYK/PTPN6/MAP2K2/PLCG2/VAV2	26
hsa04390	hsa04390	Hippo signaling pathway	42/1360	154/7914	0.00105954	0.00260297	0.00125582	AFP/CCND1/GSK3B/ID1/ITGB2/MYC/PPP2CA/AREG/CTNNB1/SERPINE1/TGFB1/TGFBR2/TP73/WNT4/AXIN2/BMP6/CDH1/WNT7A/YWHAQ/BIRC2/BMP4/SMAD4/SMAD7/CCND2/BBC3/TGFB2/BIRC5/CCN2/ID2/TGFB3/SNAI2/AMH/GLI2/CCND3/RASSF1/TCF7L2/APC/SMAD3/CSNK1D/CTNNA1/FRMD1/PRKCZ	42
hsa04371	hsa04371	Apelin signaling pathway	38/1360	137/7914	0.00128214	0.00312522	0.00150778	CCND1/SLC9A1/SPP1/EGR1/PLAT/UCP1/SERPINE1/ACTA2/MYLK/AKT1/AKT2/CDH1/NOS3/NRF1/SLC8A1/SLC8A2/SLC8A3/SMAD4/NOS1/NOS2/ITPR1/PLCB1/APLN/CCN2/SPHK1/PPARGC1A/LIPE/AGTR1/HDAC4/HRAS/PRKCE/PRKAB1/SMAD3/ADCY3/HDAC5/MAP2K2/PRKAG2/RYR1	38
hsa04722	hsa04722	Neurotrophin signaling pathway	34/1360	119/7914	0.0013011	0.00314684	0.00151821	BCL2/GSK3B/IRS1/FASLG/BDNF/JUN/PSEN1/BAX/NFKB1/PSEN2/RELA/SOS1/TP53/TP73/AKT1/AKT2/NGF/NTF3/PIK3CA/CAMK2D/PIK3R1/RAPGEF1/FOXO3/NTRK1/NFKBIA/RIPK2/HRAS/MAPK8/RHOA/CAMK2B/MAP2K2/PLCG2/RPS6KA1/RPS6KA2	34
hsa05014	hsa05014	Amyotrophic lateral sclerosis (ALS)	18/1360	51/7914	0.00139571	0.00334971	0.00161609	BCL2/SOD1/TNFRSF1A/BCL2L1/TNF/BAX/CAT/TP53/GRIN2D/BID/NEFL/NOS1/GRIN1/CASP9/APAF1/CASP1/CASP3/GPX1	18
hsa04810	hsa04810	Regulation of actin cytoskeleton	54/1360	213/7914	0.00146312	0.00348469	0.00168121	FN1/ITGA2/ITGAL/ITGAX/ITGB2/SLC9A1/BDKRB1/CXCR4/INS/BCAR1/EGFR/FGF2/FGFR3/PDGFA/PDGFB/PDGFC/SOS1/F2/MYLK/CXCL12/EGF/GSN/ITGB1/SRC/ITGA4/ITGA5/ITGB3/EZR/PIK3CA/PIK3R1/PIP4K2A/PPP1R12A/ROCK1/DIAPH1/FGF8/ITGA11/F2R/HRAS/ITGAD/ITGAV/ITGA2B/ITGAM/PDGFRB/VAV1/BDKRB2/RHOA/APC/MYH9/ARHGEF1/BAIAP2/MAP2K2/PIP5K1C/PXN/VAV2	54
hsa00350	hsa00350	Tyrosine metabolism	14/1360	36/7914	0.00161734	0.00382281	0.00184434	ADH1B/COMT/DBH/TH/TPO/ADH1A/MIF/DCT/TYR/TYRP1/MAOB/ADH6/AOX1/ALDH1A3	14
hsa04927	hsa04927	Cortisol synthesis and secretion	21/1360	65/7914	0.00209367	0.00491147	0.00236957	AGT/CREB1/LDLR/NR5A1/SP1/STAR/CYP11A1/CYP11B1/CYP17A1/CACNA1H/NR4A1/PBX1/CREB5/ITPR1/PLCB1/SCARB1/AGTR1/ATF2/HSD3B1/ADCY3/CACNA1I	21
hsa04960	hsa04960	Aldosterone-regulated sodium reabsorption	14/1360	37/7914	0.00219672	0.00511475	0.00246764	IGF1/INSR/IRS1/INS/HSD11B2/PRKCA/PIK3CA/PIK3R1/PRKCB/SGK1/ATP1A3/SCNN1G/SFN/NEDD4L	14
hsa04022	hsa04022	cGMP-PKG signaling pathway	43/1360	167/7914	0.00312387	0.00721961	0.00348315	CREB1/INSR/IRS1/KCNMA1/ADRA1A/INS/ATP2A2/MYLK/SRF/ADORA1/AKT1/AKT2/ATP2B1/ATP2B2/ATP2B4/NOS3/SLC8A1/SLC8A2/SLC8A3/ATP2A3/NFATC1/NPPA/CREB5/ITPR1/PLCB1/PPP1R12A/ROCK1/EDNRB/NPPB/ADRA2B/ADRB3/AGTR1/ATF2/ATP1A3/IRS2/PRKCE/SLC25A5/BDKRB2/NFATC4/RHOA/ADCY3/MAP2K2/PDE2A	43
hsa04370	hsa04370	VEGF signaling pathway	19/1360	59/7914	0.00348848	0.00800299	0.00386109	PTGS2/VEGFA/PRKCA/AKT1/AKT2/HSPB1/KDR/NOS3/SRC/PLA2G4A/PIK3CA/PIK3R1/PRKCB/SPHK1/CASP9/HRAS/MAP2K2/PLCG2/PXN	19
hsa01523	hsa01523	Antifolate resistance	12/1360	31/7914	0.00359767	0.00814854	0.00393131	ABCC1/IL6/IL1B/SLC19A1/TNF/NFKB1/RELA/ABCG2/TYMS/CHUK/ABCC3/ALOX12	12
hsa04350	hsa04350	TGF-beta signaling pathway	27/1360	94/7914	0.00361528	0.00814854	0.00393131	HAMP/ID1/MYC/SP1/TNF/IFNG/PPP2CA/EP300/TGFB1/TGFBR2/THBS1/BMP6/BMP4/SMAD4/SMAD7/CDKN2B/LTBP1/ROCK1/TGFB2/ID2/TGFB3/AMH/BAMBI/CREBBP/RHOA/ID4/SMAD3	27
hsa04923	hsa04923	Regulation of lipolysis in adipocytes	18/1360	55/7914	0.00363028	0.00814854	0.00393131	INSR/IRS1/PTGS2/CGA/INS/NPY/ADORA1/AKT1/AKT2/NPPA/PIK3CA/PIK3R1/FABP4/LIPE/TSHR/ADRB3/IRS2/ADCY3	18
hsa05020	hsa05020	Prion diseases	13/1360	35/7914	0.00378224	0.00842899	0.00406662	IL1A/IL6/SOD1/IL1B/CCL5/EGR1/BAX/ELK1/HSPA1A/LAMC1/NCAM1/MAP2K2/NOTCH1	13
hsa04929	hsa04929	GnRH secretion New!	20/1360	64/7914	0.00408094	0.00903016	0.00435666	SPP1/CGA/CACNA1H/LHB/PRKCA/AKT1/AKT2/PIK3CA/ITPR1/PIK3R1/PLCB1/PRKCB/GNRH1/HCN2/HRAS/ESR2/CACNA1I/GABBR2/KCNN3/MAP2K2	20
hsa04310	hsa04310	Wnt signaling pathway	41/1360	160/7914	0.00421745	0.00926651	0.00447068	CCND1/GSK3B/MYC/JUN/PSEN1/CTNNB1/EP300/FOSL1/TP53/WNT4/PRKCA/AXIN2/PPARD/WNT7A/CSNK2A1/CSNK2A2/CSNK2B/SMAD4/MMP7/NFATC1/CCND2/CAMK2D/PLCB1/PRKCB/ROR2/SERPINF1/BAMBI/LRP5/CREBBP/CCND3/ROR1/DKK1/MAPK8/NFATC4/RHOA/SIAH1/TCF7L2/APC/SMAD3/CAMK2B/LGR6	41
hsa05150	hsa05150	Staphylococcus aureus infection	27/1360	96/7914	0.00496181	0.0108258	0.00522295	DEFA3/ICAM1/IL10/ITGAL/ITGB2/HLA-DOB/HLA-DQB1/HLA-DRA/C3/KRT13/KRT15/KRT18/KRT19/KRT37/KRT16/DEFB4A/PTAFR/FCGR1A/FPR1/ITGAM/FCGR3A/HLA-DMA/HLA-DMB/HLA-DQA2/HLA-DRB1/KRT17/CFB	27
hsa05120	hsa05120	Epithelial cell signaling in Helicobacter pylori infection	21/1360	70/7914	0.00561239	0.0121602	0.00586675	CXCL8/CXCR2/CCL5/JUN/EGFR/NFKB1/RELA/PTPRZ1/SRC/CHUK/MET/ADAM17/CXCL1/CXCL2/CXCL3/NFKBIA/ADAM10/CXCR1/CASP3/MAPK8/PLCG2	21
hsa04961	hsa04961	Endocrine and other factor-regulated calcium reabsorption	17/1360	53/7914	0.00583394	0.012553	0.00605629	PRKCA/ATP2B1/ATP2B2/ATP2B4/SLC8A1/SLC8A2/SLC8A3/VDR/ESR1/PLCB1/PRKCB/ATP1A3/PTH/BDKRB2/AP2A2/CLTCL1/DNM1	17
hsa03410	hsa03410	Base excision repair	12/1360	33/7914	0.00648106	0.0138499	0.00668199	HMGB1/PCNA/POLD2/APEX1/PARP1/POLD1/MPG/POLB/UNG/LIG1/OGG1/POLE	12
hsa05231	hsa05231	Choline metabolism in cancer	27/1360	98/7914	0.00670402	0.0142289	0.00686484	SP1/FOS/JUN/EGFR/HIF1A/PDGFA/PDGFB/PDGFC/SOS1/PRKCA/AKT1/AKT2/EGF/WAS/PLA2G4A/PIK3CA/PIK3R1/PRKCB/HRAS/PDGFRB/MAPK8/TSC2/SLC22A2/DGKZ/MAP2K2/PIP5K1C/RALGDS	27
hsa04623	hsa04623	Cytosolic DNA-sensing pathway	19/1360	63/7914	0.0077163	0.0162668	0.00784802	IL6/IL1B/CCL5/NFKB1/RELA/CHUK/CXCL10/DDX58/IFNA1/IFNB1/CCL4/IL18/IRF7/NFKBIA/ADAR/AIM2/RIPK1/CASP1/PYCARD	19
hsa04976	hsa04976	Bile secretion	21/1360	72/7914	0.00797866	0.016707	0.00806039	ABCB1/CFTR/CYP3A4/LDLR/SLC10A1/SLC9A1/SLC4A2/SLC9A3/ABCG2/AQP1/HMGCR/SLC2A1/SCARB1/ABCC3/ATP1A3/CYP7A1/SCT/SCTR/NR1H4/ADCY3/RXRA	21
hsa05204	hsa05204	Chemical carcinogenesis	23/1360	82/7914	0.00940218	0.0194939	0.00940494	ADH1B/CYP3A4/CYP3A7/PTGS2/CHRNA7/CYP1A1/CYP1B1/CYP2C19/UGT2B15/ARNT/GSTP1/NAT1/ADH1A/HPGDS/UGT2B7/GSTA2/ADH6/CYP3A5/UGT1A4/UGT1A6/GSTK1/ALDH1A3/CYP1A2	23
hsa05100	hsa05100	Bacterial invasion of epithelial cells	21/1360	73/7914	0.00943454	0.0194939	0.00940494	FN1/BCAR1/CTNNB1/CAV1/CAV2/CDH1/ITGB1/SRC/ITGA5/MET/PIK3CA/PIK3R1/SEPTIN9/ELMO1/ILK/CD2AP/RHOA/CLTCL1/CTNNA1/DNM1/PXN	21
hsa04622	hsa04622	RIG-I-like receptor signaling pathway	20/1360	70/7914	0.0120416	0.0247169	0.0119248	CXCL8/IL12B/TNF/NFKB1/RELA/CASP8/CHUK/IL12A/CXCL10/DDX58/IFNA1/IFNB1/IRF7/NFKBIA/TRAF2/ISG15/RIPK1/TRIM25/CASP10/MAPK8	20
hsa04666	hsa04666	Fc gamma R-mediated phagocytosis	25/1360	93/7914	0.0122521	0.0249846	0.012054	PRKCA/AKT1/AKT2/GSN/ASAP1/WAS/PLA2G4A/PIK3CA/PIK3R1/PRKCB/SPHK1/PRKCE/FCGR1A/HCK/NCF1/PTPRC/VAV1/FCGR3A/SYK/ASAP2/BIN1/PIP5K1C/PLA2G6/PLCG2/VAV2	25
hsa04730	hsa04730	Long-term depression	17/1360	60/7914	0.0213575	0.0432698	0.0208758	IGF1/PPP2CA/PRKCA/CRH/NOS1/PLA2G4A/IGF1R/ITPR1/PLCB1/PRKCB/CRHR1/HRAS/CACNA1A/GNAO1/GNAZ/MAP2K2/RYR1	17
hsa05130	hsa05130	Pathogenic Escherichia coli infection	46/1360	201/7914	0.0217106	0.0437013	0.021084	CXCL8/FAS/GAPDH/IL6/TNFRSF1A/FASLG/FOS/IL1B/TNF/JUN/BAX/NFKB1/RELA/F2/CLDN4/ITGB1/CASP8/CHUK/TNFRSF10A/TNFRSF10B/EZR/TNFSF10/ROCK1/TLR4/TUBB3/CASP7/IL18/NFKBIA/TRAF2/CASP9/F2R/HCK/CASP4/IL1R1/MYD88/RIPK1/BAK1/CASP1/CASP3/MAPK8/PYCARD/RHOA/MYH9/PTPN6/ARHGEF1/BAIAP2	46
hsa04950	hsa04950	Maturity onset diabetes of the young	9/1360	26/7914	0.0245388	0.0490777	0.0236778	FOXA2/HNF4A/INS/NR5A2/GCK/PAX6/SLC2A2/PKLR/PDX1	9
