# Supplementary material for: LncRNA-FAM66C Was Identified as a Key Regulator for Modulating Tumor Microenvironment and Hypoxia-Related Pathways in Glioblastoma
Source: Front Public Health. 2022 Jul 6;10:898270. doi: 10.3389/fpubh.2022.898270 (PMC9299378; doi:10.3389/fpubh.2022.898270)
Supplement: Supplementary file 4 [file Table_4.XLSX]

## Sheet: cgga.cormat.hypoxia.lncrna
Tag	correlation	p.value
A1BG-AS1	0.0839598	0.21694
A2M-AS1	-0.00480543	0.943761
AC002454.1	-0.0116855	0.863793
AC003005.2	-0.0669917	0.32485
AC004448.2	-0.358486	5.19208e-08
AC004448.5	-0.390216	2.4228e-09
AC004466.1	-0.205836	0.00225487
AC004490.1	0.108493	0.110178
AC004706.1	-0.29541	9.16474e-06
AC004771.1	-0.00602536	0.929517
AC004797.1	0.178041	0.00842078
AC004988.1	0.454813	1.58171e-12
AC005013.1	-0.0855325	0.208421
AC005083.1	0.205916	0.00224579
AC005104.3	0.188154	0.00531938
AC005224.2	-0.207553	0.00206668
AC005253.2	0.237584	0.000402367
AC005498.3	-0.258797	0.000111007
AC005523.2	-0.11206	0.0988959
AC005562.1	-0.119871	0.0773838
AC005592.1	0.0242115	0.722233
AC005592.2	0.249334	0.000199915
AC005609.1	-0.120364	0.0761647
AC005618.1	0.0429272	0.528394
AC005740.3	-0.309628	3.15662e-06
AC005841.1	0.0759121	0.264424
AC006019.3	-0.237017	0.000415841
AC006111.1	-0.173892	0.0101011
AC006272.1	-0.0917686	0.177014
AC006372.1	-0.26016	0.000101801
AC006449.1	0.0842865	0.21515
AC006538.1	-0.331822	5.33337e-07
AC007009.1	-0.168738	0.0125963
AC007092.1	-0.199118	0.00315038
AC007292.3	-0.0490205	0.471494
AC007347.1	-0.277613	3.21964e-05
AC007362.1	0.349861	1.12962e-07
AC007383.3	-0.149742	0.0270583
AC007405.2	-0.0128524	0.850344
AC007405.4	-0.158577	0.0191428
AC007620.3	0.215687	0.001355
AC007682.1	-0.214177	0.00146713
AC007743.1	-0.328116	7.24862e-07
AC007879.4	-0.0785922	0.247879
AC007952.4	-0.272528	4.53957e-05
AC007952.5	-0.0611659	0.368784
AC007952.6	-0.0395455	0.561407
AC008443.1	-0.0628326	0.355855
AC008964.1	0.135336	0.0459435
AC008991.1	-0.276211	3.54189e-05
AC009061.1	-0.104512	0.123938
AC009093.1	0.0329679	0.628316
AC009120.3	-0.169891	0.0119954
AC009120.5	-0.0820375	0.227686
AC009227.2	-0.341848	2.27841e-07
AC009228.1	-0.253264	0.000157014
AC009299.3	0.0726481	0.285574
AC009403.2	-0.0393973	0.562876
AC009506.1	-0.30491	4.5239e-06
AC010336.1	0.00495338	0.942032
AC010536.1	-0.481612	4.64732e-14
AC010642.2	0.122273	0.0715876
AC010729.1	-0.0628448	0.355762
AC010729.2	-0.133574	0.0488734
AC010884.1	-0.214335	0.00145501
AC010894.3	-0.136892	0.0434785
AC011524.1	-0.274618	3.94492e-05
AC011897.1	-0.0348136	0.6092
AC012317.1	-0.0904247	0.183467
AC012507.3	-0.16127	0.0171698
AC012593.1	-0.381433	5.85034e-09
AC012615.1	-0.120115	0.0767789
AC013268.5	-0.346078	1.57696e-07
AC013402.2	-0.520662	1.51803e-16
AC013460.1	-0.229204	0.000649109
AC016586.1	-0.167157	0.0134638
AC016629.3	-0.116637	0.085779
AC016700.3	-0.258742	0.000111393
AC016716.2	-0.300304	6.39033e-06
AC016722.1	-0.000626255	0.992665
AC016722.2	-0.0102837	0.880001
AC016747.3	0.0245884	0.718091
AC016773.1	0.0841349	0.215979
AC016831.7	0.0280456	0.680494
AC017002.1	0.571725	2.55719e-20
AC017048.3	-0.00957107	0.88826
AC017104.6	-0.192947	0.00424489
AC018647.3	-0.420911	9.01421e-11
AC018730.1	-0.322209	1.1724e-06
AC018755.1	-0.280102	2.71455e-05
AC019171.1	-0.116104	0.0872323
AC020907.1	-0.113678	0.0940872
AC020907.2	-0.187484	0.00548757
AC020910.2	-0.0862551	0.204589
AC021860.1	-0.0242858	0.721416
AC022400.2	0.14691	0.0301277
AC022431.1	-0.0963627	0.15622
AC022498.1	-0.0217537	0.749438
AC022596.2	-0.124067	0.0674942
AC023490.2	-0.267762	6.2257e-05
AC024257.1	-0.230994	0.000586908
AC024560.3	0.0189456	0.780901
AC024940.1	0.000160625	0.998119
AC025171.1	0.0964687	0.155763
AC026202.3	0.141734	0.0365082
AC026740.1	-0.140616	0.038028
AC027228.1	-0.0826083	0.224457
AC027307.3	-0.317089	1.76392e-06
AC027601.1	-0.0426907	0.53067
AC027763.2	-0.249862	0.000193582
AC034228.3	-0.438178	1.21606e-11
AC034243.1	-0.0519002	0.445818
AC037459.4	0.307012	3.85675e-06
AC040173.1	-0.13166	0.0522314
AC053503.4	-0.173846	0.0101213
AC062021.1	-0.463428	5.26207e-13
AC062028.1	-0.198675	0.00321954
AC062029.1	-0.183466	0.0066004
AC068057.1	0.0379489	0.57733
AC068535.2	-0.249954	0.000192491
AC068620.1	-0.314961	2.08582e-06
AC068831.6	-0.05826	0.392009
AC068987.1	-0.330955	5.73266e-07
AC069213.1	-0.065928	0.332608
AC072062.1	0.073827	0.277807
AC073254.1	-0.209	0.0019193
AC074286.1	-0.248037	0.000216334
AC079210.1	0.314417	2.17667e-06
AC079341.1	-0.172311	0.0108152
AC079354.3	0.0892367	0.189314
AC079610.2	-0.191587	0.00452791
AC083799.1	0.122569	0.0709004
AC083843.1	-0.00918095	0.892787
AC083843.2	-0.121332	0.0738149
AC084018.1	-0.457726	1.09395e-12
AC084125.4	0.0471506	0.48859
AC087392.1	-0.102584	0.131067
AC090044.1	-0.0470923	0.489129
AC090186.1	-0.238467	0.000382232
AC090587.2	-0.0793341	0.243429
AC090945.1	-0.184901	0.00618184
AC092159.2	-0.1106	0.103399
AC092171.2	-0.141117	0.0373403
AC092171.4	-0.141685	0.036575
AC092198.1	-0.106432	0.117147
AC092811.1	-0.0215198	0.752043
AC092839.1	-0.274079	4.0908e-05
AC093157.1	-0.142709	0.0352262
AC093690.1	-0.157177	0.0202439
AC093802.1	-0.270126	5.32682e-05
AC096559.1	0.210019	0.0018214
AC096677.1	0.116319	0.0866442
AC097381.1	0.0145843	0.830462
AC098820.3	-0.265872	7.04486e-05
AC099754.1	-0.21978	0.00108927
AC099850.1	-0.279554	2.81871e-05
AC100830.3	-0.284381	2.01659e-05
AC104653.1	0.245713	0.000248908
AC104695.3	0.233467	0.000510025
AC105020.1	0.106049	0.118477
AC108142.1	0.102303	0.132129
AC108488.3	-0.179106	0.00803177
AC108676.1	0.0673607	0.322186
AC109642.1	0.19471	0.00390169
AC110619.1	0.0445096	0.513291
AC112229.4	0.178495	0.00825295
AC114546.1	-0.229681	0.000631976
AC114730.3	-0.428933	3.6048e-11
AC115618.1	0.210884	0.00174179
AC117395.1	-0.294783	9.59296e-06
AC117834.1	-0.325657	8.86603e-07
AC119673.1	-0.106343	0.117454
AC122129.1	-0.233354	0.000513322
AC123768.3	-0.0677492	0.319396
AC123768.4	-0.210198	0.00180467
AC124944.3	-0.309768	3.12283e-06
AC127496.1	-0.12879	0.0576237
AC128709.1	-0.217536	0.00122839
AC131097.3	-0.0695249	0.306848
AC131971.1	0.0523899	0.441531
AC132192.1	-0.168297	0.0128335
AC132872.1	0.226245	0.000765417
AC132872.2	0.182801	0.00680266
AC133785.1	-0.2013	0.00282933
AC135048.1	-0.0672074	0.323291
AC135050.5	-0.173837	0.010125
AC136297.1	-0.245786	0.00024783
AC137932.1	0.0303304	0.656066
AC138035.2	0.00670124	0.921635
AC139100.2	0.117918	0.0823706
AC139426.2	-0.150718	0.0260642
AC140481.1	-0.042194	0.535468
AC140912.1	-0.294463	9.81913e-06
AC144521.1	-0.468363	2.76204e-13
AC144652.1	-0.396403	1.28178e-09
AC144831.1	0.361167	4.05867e-08
AC147651.3	-0.0484668	0.476522
AC147651.4	0.315618	1.98086e-06
AC156455.1	0.131745	0.0520788
AC159540.1	-0.227397	0.000718037
AC226118.1	0.0896974	0.187031
ACAP2-IT1	-0.23174	0.000562661
ACTA2-AS1	0.368988	1.95253e-08
ACVR2B-AS1	-0.211053	0.00172668
ADAMTS19-AS1	-0.268167	6.06205e-05
ADAMTS9-AS1	0.0841701	0.215786
ADAMTS9-AS2	0.448009	3.69208e-12
ADAMTSL4-AS1	0.328797	6.85347e-07
ADARB2-AS1	-0.294408	9.85822e-06
ADIRF-AS1	0.120859	0.074955
ADORA2A-AS1	0.025648	0.706491
ADPGK-AS1	-0.0867801	0.201837
AF131215.2	-0.0459271	0.499953
AF131215.3	0.0235398	0.729635
AF131215.5	0.0177302	0.794634
AF131216.5	-0.37122	1.57886e-08
AF186192.1	-0.110153	0.104807
AF230666.2	0.078675	0.24738
AFAP1-AS1	0.0442	0.516228
AGAP1-IT1	-0.145913	0.0312763
AGAP11	-0.235332	0.000458333
AGAP2-AS1	0.293613	1.04444e-05
AL020996.1	0.166601	0.0137808
AL031663.2	-0.0433249	0.524577
AL031666.2	0.0749324	0.270657
AL034548.1	-0.144819	0.0325801
AL118506.1	0.0300977	0.658538
AL132709.8	0.117267	0.0840882
AL132989.1	-0.0127763	0.851219
AL133493.2	-0.0458172	0.500981
AL136115.1	0.209239	0.00189589
AL136531.1	0.0189507	0.780843
AL139099.1	-0.270715	5.12267e-05
AL139385.1	-0.196058	0.00365631
AL354993.1	0.085852	0.206721
AL356356.1	0.217266	0.00124619
AL358333.1	-0.17975	0.00780426
AL359878.1	-0.270609	5.15893e-05
AL450307.1	-0.310251	3.00865e-06
AL450992.2	-0.0250448	0.713087
AL512652.1	-0.471669	1.78333e-13
AL589743.1	-0.0914962	0.178308
AL590369.1	0.144728	0.0326913
AL590822.1	0.00650101	0.923969
AL590822.2	0.22329	0.000900482
AL592528.1	-0.210908	0.00173967
AL626787.1	0.227645	0.00070821
AL627171.2	0.0462599	0.496849
AL627309.1	0.271579	4.83645e-05
AL645728.1	0.0710151	0.296571
ALDH1L1-AS2	-0.0632026	0.353024
ALKBH3-AS1	0.055913	0.411394
ALMS1-IT1	-0.0163517	0.810285
ANKRD10-IT1	0.00158059	0.981488
AP000253.1	-0.105482	0.12047
AP000345.1	0.084303	0.21506
AP000350.5	-0.178201	0.00836145
AP000350.6	-0.118412	0.0810857
AP000356.1	-0.23991	0.000351287
AP000439.1	-0.359392	4.77858e-08
AP000442.1	0.130514	0.0543326
AP000640.2	-0.127734	0.0597212
AP000696.2	-0.0880969	0.195052
AP000708.1	-0.443112	6.71745e-12
AP001007.1	0.180466	0.00755809
AP001056.1	0.319357	1.47334e-06
AP001189.4	0.370224	1.73621e-08
AP001372.2	-0.172543	0.0107081
AP001412.1	-0.201529	0.00279747
AP001429.1	-0.128812	0.057581
AP001437.1	-0.291987	1.17475e-05
AP001468.1	0.0154149	0.820965
AP001627.1	-0.325036	9.32582e-07
AP001816.1	-0.298689	7.20316e-06
AP003025.2	-0.344974	1.73685e-07
AP005482.1	-0.0222949	0.743419
AP006222.2	-0.221839	0.000974571
AP006621.1	-0.168107	0.0129367
AP4B1-AS1	0.0242247	0.722088
AQP4-AS1	-0.307452	3.72937e-06
ARAP1-AS2	0.0932564	0.170066
ARHGAP31-AS1	-0.16676	0.0136892
ARHGAP5-AS1	-0.35164	9.64087e-08
ARHGEF26-AS1	-0.414139	1.91809e-10
ARHGEF7-AS2	-0.475199	1.11178e-13
ASB16-AS1	-0.199284	0.00312485
ASH1L-AS1	-0.108494	0.110177
ASMTL-AS1	-0.122283	0.071565
ATP11A-AS1	-0.14116	0.037282
ATP13A4-AS1	-0.213365	0.00153092
ATP6V0E2-AS1	-0.287039	1.67255e-05
BACH1-IT2	-0.0544604	0.423671
BCDIN3D-AS1	-0.286856	1.69434e-05
BCRP3	-0.251128	0.000179136
BDNF-AS	-0.371785	1.49581e-08
BHLHE40-AS1	0.0464267	0.495296
BMS1P4	-0.0958887	0.158276
BOLA3-AS1	-0.10181	0.134015
BVES-AS1	-0.185262	0.00608025
BX255923.1	-0.133418	0.0491405
C10orf25	-0.362305	3.65305e-08
C11orf72	-0.0809746	0.233788
C15orf56	-0.127319	0.0605613
C17orf102	-0.162312	0.0164552
C17orf82	0.0806341	0.235766
C1RL-AS1	0.512626	5.23724e-16
C1orf143	-0.141501	0.0368209
C1orf147	0.297969	7.59595e-06
C1orf220	-0.237385	0.000407056
C1orf229	-0.279482	2.83282e-05
C20orf197	0.0698877	0.304325
C22orf24	-0.149903	0.0268917
C22orf34	0.287076	1.66817e-05
C2orf27A	-0.374616	1.13922e-08
C3orf35	0.154795	0.0222436
C4A-AS1	-0.0863019	0.204342
C4B-AS1	-0.0863019	0.204342
C5orf56	-0.0942567	0.165511
C5orf60	-0.0844397	0.214314
C5orf64	-0.414417	1.8602e-10
C8orf31	-0.215588	0.00136209
C9orf106	-0.0191991	0.778045
C9orf139	0.0138464	0.838921
C9orf147	-0.271196	4.96126e-05
C9orf163	-0.215054	0.001401
C9orf170	-0.194846	0.00387636
CACNA1C-AS1	-0.0265056	0.697151
CACNA1C-AS2	-0.297888	7.64142e-06
CACNA1G-AS1	-0.0786572	0.247487
CACTIN-AS1	0.267848	6.19073e-05
CADM2-AS1	-0.25667	0.000126947
CAHM	-0.492749	9.77774e-15
CALML3-AS1	-0.146613	0.0304665
CARS-AS1	0.0656142	0.33492
CASC11	-0.136463	0.0441467
CASC15	-0.258118	0.00011588
CASC2	-0.200599	0.00292914
CBR3-AS1	-0.222542	0.000938003
CCDC13-AS1	-0.360616	4.27028e-08
CCDC26	-0.0914556	0.178501
CCDC39	-0.0483977	0.477151
CD27-AS1	-0.169137	0.0123855
CDKN2B-AS1	-0.0765561	0.260381
CELF2-AS1	-0.074336	0.274499
CERS6-AS1	0.0293999	0.665972
CFLAR-AS1	0.231856	0.000558991
CHL1-AS2	0.101051	0.136955
CHRM3-AS2	0.130233	0.0548585
CIRBP-AS1	0.124767	0.0659498
CKMT2-AS1	-0.279855	2.76106e-05
CLRN1-AS1	-0.19513	0.00382379
COL18A1-AS1	0.0835694	0.219093
COLCA1	-0.138779	0.0406398
COX10-AS1	-0.154157	0.0228075
CPB2-AS1	-0.444421	5.73005e-12
CRNDE	0.00954507	0.888562
CYB561D2	0.236448	0.000429757
CYP1B1-AS1	0.122898	0.0701392
CYP4A22-AS1	-0.0512433	0.451605
DACT3-AS1	-0.31513	2.05833e-06
DANCR	-0.376501	9.48981e-09
DBH-AS1	-0.103573	0.12737
DCTN1-AS1	-0.274433	3.99442e-05
DDX11-AS1	-0.309683	3.1432e-06
DDX39B-AS1	-0.145483	0.0317834
2022-12-01	0.104297	0.124719
DENND5B-AS1	-0.127394	0.0604085
DGCR10	-0.405783	4.75963e-10
DGCR11	0.0372918	0.583944
DGCR9	-0.484806	2.98918e-14
DGUOK-AS1	0.132837	0.0501443
DHRSX-IT1	-0.0961169	0.157284
DICER1-AS1	-0.431905	2.55097e-11
DIO3OS	-0.208632	0.0019558
DIRC3	0.0243219	0.721019
DLEU1	-0.141211	0.0372129
DLEU2	-0.112876	0.0964467
DLEU2L	-0.0626942	0.356918
DLG5-AS1	-0.351514	9.75029e-08
DLGAP1-AS1	-0.0174627	0.797665
DLGAP1-AS2	0.161728	0.0168527
DLGAP1-AS4	-0.317337	1.72973e-06
DLGAP1-AS5	-0.182499	0.00689661
DLX6-AS1	-0.0768938	0.258278
DNAH10OS	-0.0776075	0.253872
DNAH17-AS1	-0.0703253	0.301299
DNAJC27-AS1	-0.353523	8.14426e-08
DNAJC9-AS1	-0.281952	2.38858e-05
DNM1P35	-0.0238328	0.726404
DNMBP-AS1	-0.174829	0.00969756
DOCK4-AS1	0.0776028	0.253901
DSCR9	-0.17933	0.007952
DTX2P1-UPK3BP1-PMS2P11	0.0641474	0.34586
EAF1-AS1	0.161046	0.0173269
EGFR-AS1	0.0688621	0.311493
ELOVL2-AS1	-0.140441	0.0382704
EMX2OS	-0.167528	0.0132556
ENO1-AS1	-0.282565	2.28902e-05
ENTPD1-AS1	-0.189938	0.00489394
ENTPD3-AS1	-0.290079	1.34728e-05
EPB41L4A-AS1	-0.312356	2.55627e-06
EPHA1-AS1	0.221136	0.00101243
EPN2-AS1	-0.413197	2.12782e-10
ERI3-IT1	0.051178	0.452181
ERVH48-1	-0.0453925	0.504962
ERVK13-1	-0.328901	6.79471e-07
EXTL3-AS1	-0.0960771	0.157456
FAM106A	-0.0828213	0.22326
FAM13A-AS1	-0.287186	1.65523e-05
FAM157C	0.187627	0.00545145
FAM181A-AS1	0.272078	4.67796e-05
FAM182A	-0.282048	2.37278e-05
FAM182B	-0.240266	0.000344033
FAM201A	-0.38407	4.50211e-09
FAM215B	-0.422085	7.89449e-11
FAM222A-AS1	-0.29939	6.83856e-06
FAM225A	0.0372934	0.583929
FAM225B	0.0721926	0.288613
FAM226B	-0.434227	1.94276e-11
FAM27E3	-0.235078	0.000465082
FAM41C	-0.124358	0.06685
FAM66A	-0.160874	0.0174483
FAM66B	0.0495213	0.466971
FAM66C	-0.448702	3.38942e-12
FAM66D	-0.0754846	0.267131
FAM66E	-0.0372778	0.584086
FAM85B	-0.081237	0.232271
FAM87A	-0.273843	4.15624e-05
FAM87B	0.193054	0.0042232
FBXL19-AS1	0.0592791	0.383765
FENDRR	-0.17818	0.00836891
FER1L6-AS2	-0.198911	0.00318255
FEZF1-AS1	0.272449	4.56342e-05
FGD5-AS1	-0.13266	0.0504545
FGF13-AS1	-0.260022	0.000102697
FGF14-AS2	-0.279642	2.80171e-05
FGF14-IT1	-0.22892	0.000659529
FLG-AS1	-0.113945	0.0933121
FLNB-AS1	0.0528611	0.43743
FMR1-AS1	-0.16708	0.0135071
FOXD2-AS1	0.0192543	0.777424
FOXN3-AS1	-0.0843514	0.214796
FOXP1-IT1	-0.183243	0.00666763
FRY-AS1	-0.217381	0.00123855
FTX	0.120499	0.075832
FZD10-AS1	-0.326354	8.37578e-07
GABPB1-AS1	-0.261516	9.33521e-05
GAS5	-0.199901	0.00303157
GAS5-AS1	-0.20163	0.0027834
GDNF-AS1	-0.435868	1.60044e-11
GHRLOS	0.130761	0.0538734
GLYCTK-AS1	-0.121135	0.0742891
GNAS-AS1	-0.0112671	0.868625
GNG12-AS1	0.047317	0.487055
GOLGA8M	0.00395261	0.953729
GPR158-AS1	-0.34879	1.24209e-07
GRIK1-AS1	-0.318728	1.54903e-06
GRM5-AS1	-0.424813	5.78908e-11
GRTP1-AS1	-0.0275374	0.685975
GSN-AS1	-0.0847392	0.212688
GUSBP11	-0.345489	1.66041e-07
H19	0.175535	0.00940297
H1FX-AS1	-0.305094	4.46146e-06
HAND2-AS1	-0.183278	0.00665713
HAR1A	-0.409681	3.12479e-10
HAR1B	-0.222486	0.000940869
HAS2-AS1	0.0513099	0.451016
HCG11	-0.0304167	0.655151
HCG15	-0.0782775	0.249783
HCG17	-0.27177	4.77531e-05
HCG18	-0.310823	2.87881e-06
HCG20	-0.128735	0.0577315
HCG22	-0.151681	0.0251146
HCG25	-0.205911	0.00224632
HCG27	-0.0492504	0.469414
HCP5	0.342982	2.06555e-07
HEXA-AS1	-0.0660148	0.331971
HHATL-AS1	-0.365257	2.775e-08
HHIP-AS1	-0.271649	4.81387e-05
HIF1A-AS1	0.000484716	0.994323
HLA-F-AS1	0.227774	0.000703145
HMGN3-AS1	-0.222859	0.000921958
HOTAIRM1	0.139615	0.0394338
HOXA-AS2	0.140322	0.0384368
HOXA-AS3	0.0608591	0.371195
HOXA11-AS	-0.0416252	0.540987
HOXB-AS1	-0.0169666	0.803294
HOXD-AS2	-0.155534	0.021606
HPN-AS1	-0.175174	0.0095525
HTR5A-AS1	-0.301346	5.91291e-06
HYI-AS1	-0.17155	0.0111747
IDH1-AS1	-0.284975	1.9343e-05
IDI2-AS1	-0.297316	7.96989e-06
IGF2-AS	-0.152737	0.0241073
IGFBP7-AS1	0.0726035	0.285871
IL12A-AS1	-0.228706	0.000667464
IL21R-AS1	-0.243798	0.000279143
INE1	0.198673	0.00321984
INHBA-AS1	-0.373192	1.30685e-08
INTS6-AS1	-0.35995	4.54002e-08
IPO9-AS1	-0.126216	0.0628455
IQCH-AS1	-0.162303	0.0164616
ITGB2-AS1	0.0218028	0.748892
ITPK1-AS1	-0.205221	0.00232596
JAZF1-AS1	-0.165576	0.0143826
JMJD1C-AS1	-0.447761	3.80667e-12
JPX	-0.262708	8.64741e-05
KANSL1-AS1	-0.23526	0.000460224
KBTBD11-OT1	-0.256396	0.000129156
KCNH1-IT1	-0.290988	1.26224e-05
KCNIP2-AS1	-0.209998	0.00182337
KCNJ2-AS1	-0.227858	0.000699838
KCNQ1DN	-0.322668	1.1298e-06
KCNQ1OT1	-0.210335	0.00179189
KCTD21-AS1	-0.182508	0.00689362
KDM4A-AS1	-0.068754	0.312255
KIAA0087	-0.240317	0.000343
KIF25-AS1	-0.0705046	0.300065
KIF9-AS1	-0.231627	0.00056627
KMT2E-AS1	-0.101706	0.134412
KRTAP5-AS1	-0.297418	7.91026e-06
KTN1-AS1	-0.196976	0.00349736
LAMTOR5-AS1	-0.283504	2.14415e-05
LBX1-AS1	0.0754146	0.267577
LBX2-AS1	0.352923	8.59491e-08
LDLRAD4-AS1	-0.301347	5.9128e-06
LEF1-AS1	0.222569	0.000936614
LEMD1-AS1	-0.0299674	0.659924
LENG8-AS1	0.00438354	0.948691
LGALS8-AS1	-0.0438279	0.51977
LHFPL3-AS1	-0.115454	0.0890272
LIFR-AS1	-0.412816	2.21862e-10
LIMD1-AS1	0.114449	0.0918647
LINC00092	-0.0866583	0.202473
LINC00106	0.0428133	0.52949
LINC00115	0.11244	0.0977475
LINC00158	-0.348095	1.32077e-07
LINC00167	-0.0636841	0.349361
LINC00173	-0.282158	2.35472e-05
LINC00174	-0.192122	0.00441463
LINC00184	-0.191428	0.00456214
LINC00205	-0.248023	0.000216517
LINC00222	-0.168556	0.0126937
LINC00237	-0.395313	1.43532e-09
LINC00240	-0.284158	2.0483e-05
LINC00242	-0.0699312	0.304023
LINC00265	-0.0353965	0.603216
LINC00266-1	-0.143861	0.0337599
LINC00269	-0.158119	0.019497
LINC00271	-0.0738311	0.277781
LINC00299	-0.112387	0.0979073
LINC00303	-0.0520137	0.444822
LINC00304	-0.225553	0.000795287
LINC00310	-0.311993	2.62947e-06
LINC00311	-0.22621	0.000766906
LINC00313	0.352547	8.88958e-08
LINC00315	-0.0235364	0.729673
LINC00319	-0.223392	0.000895494
LINC00320	-0.428037	3.99803e-11
LINC00323	-0.160413	0.0177777
LINC00324	0.125008	0.0654256
LINC00327	-0.0660223	0.331916
LINC00334	-0.161043	0.0173288
LINC00339	-0.00878064	0.897435
LINC00342	-0.326231	8.45979e-07
LINC00346	0.392338	1.95055e-09
LINC00365	-0.010381	0.878874
LINC00391	-0.186619	0.00571182
LINC00404	-0.327997	7.32025e-07
LINC00426	0.249389	0.000199257
LINC00452	-0.19906	0.00315941
LINC00460	0.0833308	0.220416
LINC00461	-0.362535	3.57609e-08
LINC00467	-0.0652143	0.33788
LINC00471	-0.111725	0.0999145
LINC00472	-0.0770566	0.257268
LINC00476	-0.385722	3.81626e-09
LINC00482	-0.0279089	0.681967
LINC00484	-0.0266574	0.695503
LINC00487	-0.226462	0.000756288
LINC00488	0.217735	0.00121542
LINC00494	-0.118935	0.0797433
LINC00504	0.139525	0.0395612
LINC00507	-0.260753	9.80209e-05
LINC00511	-0.116193	0.0869878
LINC00517	0.100199	0.140314
LINC00519	-0.130141	0.0550314
LINC00526	-0.281601	2.44737e-05
LINC00528	0.0489772	0.471885
LINC00535	-0.14456	0.032896
LINC00539	0.097385	0.151854
LINC00562	-0.220038	0.00107427
LINC00565	-0.174738	0.00973621
LINC00574	-0.306721	3.94307e-06
LINC00578	0.025107	0.712405
LINC00595	-0.287595	1.60794e-05
LINC00599	-0.530172	3.35867e-17
LINC00601	0.318905	1.52732e-06
LINC00606	-0.247281	0.000226463
LINC00607	0.0774611	0.254772
LINC00609	-0.312707	2.48744e-06
LINC00612	0.00711363	0.916829
LINC00618	0.0498624	0.463904
LINC00621	-0.356188	6.40175e-08
LINC00622	-0.211934	0.00164953
LINC00623	-0.074032	0.276472
LINC00629	-0.185401	0.00604158
LINC00630	0.0910231	0.180572
LINC00632	-0.505619	1.50189e-15
LINC00636	-0.0385063	0.571747
LINC00638	0.116631	0.0857947
LINC00639	0.0234074	0.731097
LINC00640	-0.120602	0.0755808
LINC00641	-0.385622	3.85472e-09
LINC00642	-0.297713	7.74036e-06
LINC00645	-0.138248	0.0414233
LINC00648	-0.188891	0.00513964
LINC00649	0.0579217	0.394769
LINC00652	-0.177687	0.00855398
LINC00654	0.182612	0.00686124
LINC00662	-0.216358	0.00130772
LINC00663	-0.15535	0.0217629
LINC00664	-0.181355	0.00726221
LINC00665	-0.174227	0.00995493
LINC00667	-0.0351801	0.605434
LINC00671	-0.225839	0.00078282
LINC00683	-0.0745169	0.27333
LINC00685	-0.19059	0.00474608
LINC00689	-0.449491	3.07447e-12
LINC00698	-0.28429	2.02941e-05
LINC00702	0.393435	1.74259e-09
LINC00707	-0.0383592	0.573218
LINC00839	-0.314146	2.2233e-06
LINC00840	-0.0799968	0.239502
LINC00842	-0.234218	0.000488591
LINC00844	-0.570881	2.98886e-20
LINC00847	-0.143197	0.0345992
LINC00852	0.0180366	0.791165
LINC00853	-0.139136	0.0401212
LINC00857	-0.064634	0.342205
LINC00861	0.131344	0.0528037
LINC00862	-0.181985	0.00705862
LINC00863	-0.394899	1.49814e-09
LINC00865	-0.142908	0.0349695
LINC00870	-0.145605	0.0316388
LINC00877	-0.0202336	0.766422
LINC00880	0.0360135	0.596911
LINC00881	-0.247454	0.000224102
LINC00882	-0.271282	4.93304e-05
LINC00884	-0.00792753	0.907353
LINC00886	0.117955	0.0822744
LINC00892	0.140385	0.0383481
LINC00893	0.163944	0.0153883
LINC00894	-0.00183697	0.978486
LINC00896	0.14881	0.0280366
LINC00899	-0.233592	0.000506394
LINC00900	0.282248	2.33998e-05
LINC00906	-0.270917	5.0544e-05
LINC00907	-0.12018	0.0766177
LINC00909	-0.183738	0.00651903
LINC00910	-0.111779	0.099749
LINC00920	-0.0768469	0.258569
LINC00922	0.243953	0.000276571
LINC00924	0.201142	0.0028515
LINC00926	-0.147349	0.0296336
LINC00928	-0.218488	0.00116748
LINC00930	-0.186244	0.00581164
LINC00937	-0.140796	0.0377794
LINC00939	-0.0636235	0.349821
LINC00940	-0.221179	0.00101006
LINC00941	0.342097	2.22982e-07
LINC00942	-0.0844417	0.214304
LINC00943	-0.361909	3.78933e-08
LINC00945	-0.245023	0.000259442
LINC00951	-0.40577	4.76613e-10
LINC00954	0.163719	0.0155316
LINC00957	-0.0162555	0.81138
LINC00958	-0.0930903	0.170832
LINC00960	-0.288832	1.47269e-05
LINC00963	0.0266067	0.696053
LINC00964	-0.149586	0.0272201
LINC00968	0.429146	3.51693e-11
LINC00987	-0.244189	0.000272698
LINC00989	-0.123846	0.0679893
LINC00994	-0.215379	0.00137723
LINC00996	-0.103176	0.128843
LINC01001	0.116451	0.086284
LINC01002	0.129517	0.0562171
LINC01003	-0.179893	0.00775449
LINC01004	-0.0551951	0.417435
LINC01006	-0.195305	0.0037916
LINC01010	-0.0280701	0.680231
LINC01011	-0.154926	0.0221298
LINC01013	0.15672	0.0206152
LINC01018	-0.259914	0.000103404
LINC01023	-0.137106	0.0431483
LINC01063	-0.350842	1.0352e-07
LINC01088	-0.392311	1.95587e-09
LIPE-AS1	-0.112015	0.0990307
LMCD1-AS1	-0.390789	2.28545e-09
LOH12CR2	-0.360075	4.48807e-08
LOXL1-AS1	0.366204	2.53909e-08
LPP-AS2	0.104668	0.123375
LRP4-AS1	-0.336957	3.46298e-07
LUCAT1	0.712467	4.45704e-35
LY86-AS1	-0.318469	1.58118e-06
MAGI2-AS3	-0.198749	0.00320791
MALAT1	0.0930422	0.171054
MAMDC2-AS1	-0.114313	0.0922519
MAP3K14-AS1	0.10015	0.140509
MAPKAPK5-AS1	-0.276006	3.59134e-05
MAPT-AS1	-0.466792	3.39492e-13
MAST4-AS1	-0.216901	0.00127059
MATN1-AS1	0.0400328	0.556589
MBNL1-AS1	0.0628231	0.355928
MCCC1-AS1	0.0296568	0.663232
MCF2L-AS1	-0.143431	0.0343013
MCM3AP-AS1	-0.279372	2.85437e-05
MEF2C-AS1	-0.381159	6.0109e-09
MEG3	-0.0703316	0.301256
MEG8	0.0943467	0.165106
MEG9	0.0427444	0.530153
MIAT	-0.211358	0.00169958
MID1IP1-AS1	-0.0718639	0.29082
MIMT1	-0.455804	1.39577e-12
MIR137HG	-0.122883	0.0701735
MIR155HG	0.40461	5.39676e-10
MIR17HG	-0.0242172	0.722171
MIR181A1HG	0.0202459	0.766284
MIR181A2HG	-0.401632	7.40671e-10
MIR210HG	0.466055	3.73854e-13
MIR22HG	0.579357	6.10855e-21
MIR31HG	0.0926707	0.172777
MIR4458HG	-0.185103	0.00612482
MIR4500HG	-0.298394	7.36176e-06
MIR497HG	-0.247018	0.000230088
MIR503HG	-0.129434	0.0563763
MIR600HG	-0.447996	3.69788e-12
MIR7-3HG	-0.334564	4.2392e-07
MIS18A-AS1	-0.342847	2.0897e-07
MKNK1-AS1	0.0753025	0.26829
MNX1-AS1	-0.242594	0.000299864
MORC2-AS1	-0.144373	0.0331256
MORF4L2-AS1	-0.273984	4.11708e-05
MRPL23-AS1	-0.176729	0.00892321
MRVI1-AS1	-0.244609	0.000265945
MTUS2-AS1	0.0775847	0.254012
MYCBP2-AS1	-0.0954859	0.160039
MYCNOS	-0.517436	2.5057e-16
MYLK-AS1	-0.458664	9.70843e-13
NADK2-AS1	0.0235618	0.729392
NALCN-AS1	0.0108417	0.873543
NAMA	-0.197269	0.00344795
NAPA-AS1	-0.258287	0.000114648
NARF-IT1	0.00625479	0.92684
NAV2-AS2	0.0234323	0.730822
NBR2	-0.282678	2.27119e-05
NCAM1-AS1	-0.259664	0.000105063
NDUFB2-AS1	-0.0173353	0.799109
NEAT1	0.546267	2.34102e-18
NEBL-AS1	-0.379387	7.15751e-09
NEXN-AS1	-0.0983311	0.147896
NKX2-2-AS1	-0.201412	0.00281364
NNT-AS1	-0.356241	6.37104e-08
NOP14-AS1	-0.0610384	0.369785
NPHP3-AS1	0.23148	0.000571012
NPSR1-AS1	-0.0263149	0.699225
NR2F1-AS1	-0.333127	4.78277e-07
NR2F2-AS1	0.195162	0.00381783
NUTM2A-AS1	-0.163281	0.0158143
OGFR-AS1	-0.144622	0.0328203
OIP5-AS1	-0.232648	0.000534398
OPCML-IT1	-0.247037	0.000229834
OR2A1-AS1	0.19721	0.00345789
OSGEPL1-AS1	-0.296174	8.66641e-06
OSTM1-AS1	0.273208	4.33719e-05
OXCT1-AS1	-0.253706	0.000152771
PAN3-AS1	-0.26399	7.96101e-05
PAPPA-AS1	0.322732	1.12401e-06
PAPPA-AS2	-0.273287	4.31442e-05
PARD3-AS1	-0.209546	0.00186624
PART1	-0.323965	1.01731e-06
PAXBP1-AS1	-0.443448	6.44966e-12
PAXIP1-AS1	-0.171124	0.0113807
PAXIP1-AS2	0.410649	2.81218e-10
PCA3	-0.0384864	0.571946
PCAT1	-0.205585	0.00228361
PCAT6	-0.0894788	0.188112
PCBP1-AS1	-0.242414	0.000303072
PCED1B-AS1	0.16178	0.0168167
PCOLCE-AS1	0.214611	0.00143412
PDCD4-AS1	-0.229432	0.000640866
PDZRN3-AS1	0.152919	0.0239371
PHEX-AS1	-0.0372072	0.584799
PHKA2-AS1	0.0711885	0.29539
PINK1-AS	0.100462	0.139271
PITPNA-AS1	-0.239949	0.000350499
PITRM1-AS1	0.0664538	0.328758
PLCE1-AS1	-0.168104	0.012938
PPP1R26-AS1	0.03434	0.61408
PRC1-AS1	-0.246478	0.000237712
PRKAG2-AS1	-0.179236	0.00798531
PRKAR2A-AS1	-0.0624315	0.35894
PRKCQ-AS1	-0.423662	6.60122e-11
PRMT5-AS1	-0.0276391	0.684876
PROSER2-AS1	-0.219355	0.00111448
PROX1-AS1	-0.248321	0.000212639
PRR7-AS1	0.000965091	0.988696
PRRT3-AS1	-0.0315826	0.64283
PSMD6-AS2	-0.00790095	0.907663
PSMG3-AS1	-0.143601	0.0340858
PTOV1-AS1	-0.0767254	0.259325
PTPRG-AS1	0.0507786	0.455723
PVT1	0.445155	5.23954e-12
PXN-AS1	-0.365184	2.79386e-08
RAB11B-AS1	-0.29822	7.45681e-06
RAD21-AS1	-0.201404	0.00281477
RAD51-AS1	-0.292545	1.12837e-05
RAET1E-AS1	-0.331499	5.47884e-07
RAMP2-AS1	-0.256148	0.000131183
RAP2C-AS1	-0.085106	0.210707
RAPGEF4-AS1	-0.3166	1.83336e-06
RASAL2-AS1	-0.0893654	0.188674
RASSF8-AS1	-0.0198062	0.771218
RBAKDN	-0.0617826	0.363967
RBFADN	-0.303856	4.89845e-06
RBM26-AS1	-0.194892	0.00386775
RBMS3-AS3	-0.264627	7.63879e-05
RBPMS-AS1	0.302568	5.39648e-06
RFPL1S	-0.36083	4.18653e-08
RFPL3S	-0.257716	0.000118859
RGMB-AS1	-0.206458	0.00218497
RHPN1-AS1	0.0390179	0.566646
RMRP	0.100958	0.137316
RMST	-0.0697406	0.305346
RN7SL832P	-0.35537	6.89435e-08
RNASEH2B-AS1	-0.0617064	0.36456
RNF139-AS1	-0.0816502	0.229897
RNF144A-AS1	-0.246149	0.00024247
RNF157-AS1	-0.222755	0.000927205
RNU6ATAC35P	-0.37611	9.85689e-09
RPL34-AS1	-0.125415	0.0645454
RRN3P2	0.145167	0.0321615
RUSC1-AS1	-0.200503	0.00294303
SACS-AS1	0.0676962	0.319776
SAP30L-AS1	0.0571997	0.400698
SAPCD1-AS1	-0.226646	0.000748605
SATB2-AS1	-0.167988	0.0130014
SBF2-AS1	0.289736	1.38065e-05
SCARNA9	-0.19411	0.00401553
SCGB1B2P	-0.257258	0.000122342
SDCBP2-AS1	-0.178182	0.00836827
SEC24B-AS1	-0.241782	0.000314625
SEMA3B-AS1	-0.195719	0.00371671
SERTAD4-AS1	-0.292321	1.14681e-05
SFTA1P	0.0195942	0.7736
SFTA3	-0.0622829	0.360088
SH3BP5-AS1	0.00870385	0.898328
SH3RF3-AS1	-0.0338936	0.618696
SLC25A21-AS1	-0.528607	4.31943e-17
SLC25A5-AS1	-0.382663	5.17907e-09
SLC26A4-AS1	-0.434399	1.90374e-11
SLC2A1-AS1	-0.0307026	0.65212
SLC39A12-AS1	-0.328436	7.06059e-07
SLC7A11-AS1	-0.0223542	0.742761
SLC8A1-AS1	0.0209592	0.7583
SLX1A-SULT1A3	-0.119498	0.0783166
SMAD5-AS1	0.0734959	0.279975
SMARCA5-AS1	0.0303547	0.655808
SMC5-AS1	-0.0336539	0.621181
SMCR2	-0.306536	3.999e-06
SMCR5	-0.208409	0.0019783
SMG7-AS1	0.152664	0.0241756
SMIM2-AS1	-0.313411	2.35477e-06
SNAI3-AS1	-0.367773	2.19026e-08
SNAP25-AS1	-0.226759	0.000743924
SNHG1	-0.233298	0.000514967
SNHG10	-0.337663	3.26143e-07
SNHG11	-0.110765	0.10288
SNHG12	0.137209	0.0429907
SNHG14	-0.398496	1.03033e-09
SNHG15	-0.024506	0.718996
SNHG16	0.0622426	0.360399
SNHG17	-0.0769894	0.257685
SNHG18	0.255171	0.00013945
SNHG3	0.116014	0.0874774
SNHG5	-0.112954	0.0962146
SNHG6	-0.29389	1.02365e-05
SNHG7	-0.211957	0.00164757
SNHG8	-0.164981	0.0147423
SNHG9	-0.108984	0.108567
SNRK-AS1	-0.0664487	0.328795
SOCS2-AS1	0.0737473	0.278328
SOS1-IT1	-0.280948	2.56055e-05
SOX2-OT	-0.361127	4.07366e-08
SOX21-AS1	-0.252561	0.000163996
SPAG5-AS1	-0.0699307	0.304027
SPATA41	-0.349142	1.20401e-07
SRD5A3-AS1	-0.341535	2.34074e-07
SRP14-AS1	-0.266884	6.59441e-05
SRRM2-AS1	-0.167713	0.013153
SSBP3-AS1	-0.270852	5.0762e-05
SSSCA1-AS1	-0.157219	0.0202097
SSTR5-AS1	-0.322978	1.10185e-06
ST3GAL6-AS1	-0.224424	0.00084625
ST7-AS1	-0.36264	3.54146e-08
ST7-AS2	-0.232795	0.000529952
ST7-OT4	-0.145185	0.0321393
STAG3L5P-PVRIG2P-PILRB	0.0119474	0.86077
STARD4-AS1	0.0102286	0.880639
STAU2-AS1	-0.0779804	0.251591
STEAP3-AS1	0.381409	5.86401e-09
STK24-AS1	-0.185933	0.00589558
STK4-AS1	0.00972163	0.886514
STX18-AS1	-0.398363	1.04474e-09
STXBP5-AS1	-0.070843	0.297746
SUCLA2-AS1	-0.272051	4.68634e-05
SYNE1-AS1	-0.240532	0.000338692
SZT2-AS1	-0.223873	0.000872243
TAPT1-AS1	-0.379179	7.30492e-09
TBX5-AS1	-0.0134481	0.843495
TCL6	-0.120501	0.0758292
TDRG1	-0.178255	0.00834145
TERC	0.0670809	0.324205
TEX26-AS1	0.036808	0.588837
TEX41	0.240836	0.000332695
TFAP2A-AS1	-0.164971	0.0147486
THAP7-AS1	-0.322746	1.12272e-06
THAP9-AS1	-0.040002	0.556894
THRB-AS1	-0.253111	0.000158509
TIPARP-AS1	-0.147674	0.0292714
TLX1NB	-0.290723	1.28652e-05
TM4SF19-AS1	-0.080635	0.235761
TMCC1-AS1	-0.349346	1.18246e-07
TMEM161B-AS1	-0.419761	1.02599e-10
TMEM254-AS1	-0.447211	4.07293e-12
TMEM44-AS1	-0.267657	6.26883e-05
TMEM51-AS1	-0.19876	0.00320613
TMEM72-AS1	-0.37273	1.36617e-08
TMEM99	0.0303258	0.656115
TMEM9B-AS1	0.166017	0.0141206
TMLHE-AS1	-0.169904	0.011989
TMPO-AS1	-0.0309916	0.649063
TNK2-AS1	-0.316282	1.88e-06
TNKS2-AS1	-0.486215	2.45687e-14
TNRC6C-AS1	-0.332468	5.05341e-07
TOB1-AS1	-0.496832	5.44273e-15
TOLLIP-AS1	-0.339002	2.90938e-07
TP53TG1	-0.119779	0.0776136
TPT1-AS1	-0.318707	1.55154e-06
TRAF3IP2-AS1	-0.397617	1.12953e-09
TRAM2-AS1	-0.177469	0.00863664
TRAPPC12-AS1	-0.222657	0.000932155
TRHDE-AS1	-0.45356	1.85162e-12
TRIM52-AS1	-0.296431	8.50473e-06
TTC28-AS1	-0.41816	1.22747e-10
TTLL11-IT1	0.0896267	0.18738
TTLL7-IT1	-0.233265	0.000515949
TTN-AS1	0.028373	0.676972
TTTY14	-0.029826	0.661429
TUBA3FP	-0.268054	6.10738e-05
TUG1	-0.192577	0.00432023
U91319.1	-0.0544056	0.424138
UBA6-AS1	-0.0113949	0.867149
UBAC2-AS1	-0.357043	5.92269e-08
UBE2E1-AS1	-0.127724	0.059741
UBL7-AS1	-0.234762	0.000473596
UBXN7-AS1	-0.0494115	0.46796
UGDH-AS1	-0.0556831	0.413323
UNC5B-AS1	0.0440205	0.517935
USP12-AS2	-0.211963	0.00164706
USP2-AS1	-0.0013447	0.984251
USP27X-AS1	0.0910834	0.180283
USP3-AS1	-0.129347	0.0565437
USP30-AS1	0.417952	1.25646e-10
USP46-AS1	-0.124899	0.0656625
VAC14-AS1	-0.227289	0.000722344
VIM-AS1	0.329853	6.28126e-07
VPS9D1-AS1	0.136112	0.0446995
WAC-AS1	-0.422426	7.59541e-11
WARS2-IT1	-0.125805	0.0637136
WASIR2	-0.260916	9.70069e-05
WDFY3-AS2	-0.248287	0.000213067
WDR11-AS1	-0.449211	3.18303e-12
WDR86-AS1	0.0117869	0.862623
WEE2-AS1	-0.088605	0.192479
WNT5A-AS1	0.228389	0.000679416
WWC2-AS2	-0.0151048	0.824509
WWTR1-AS1	0.251383	0.000176343
XIST	-0.185763	0.00594185
YEATS2-AS1	-0.192292	0.00437922
YTHDF3-AS1	-0.267725	6.24098e-05
ZBED3-AS1	-0.212941	0.00156527
ZBED5-AS1	-0.36384	3.16741e-08
ZBTB11-AS1	0.378149	8.08036e-09
ZBTB20-AS4	-0.304796	4.56314e-06
ZEB1-AS1	-0.409369	3.23226e-10
ZEB2-AS1	-0.314939	2.08946e-06
ZFAS1	-0.212298	0.00161858
ZFHX4-AS1	-0.0770026	0.257603
ZMIZ1-AS1	0.380618	6.34081e-09
ZNF197-AS1	-0.125187	0.0650373
ZNF252P-AS1	-0.134515	0.0472898
ZNF295-AS1	0.103734	0.126779
ZNF32-AS2	-0.0888271	0.191362
ZNF346-IT1	-0.0295919	0.663924
ZNF503-AS1	0.0963694	0.156191
ZNF503-AS2	0.237966	0.000393535
ZNF571-AS1	-0.385039	4.08656e-09
ZNF582-AS1	-0.250818	0.000182571
ZNF667-AS1	-0.313923	2.2625e-06
ZNF674-AS1	-0.132986	0.0498846
ZNRF3-AS1	0.0814367	0.231121
ZRANB2-AS2	-0.106011	0.118611
ZSCAN16-AS1	-0.279557	2.81823e-05
ZSWIM8-AS1	-0.264602	7.6514e-05
