# Supplementary material for: LncRNA-FAM66C Was Identified as a Key Regulator for Modulating Tumor Microenvironment and Hypoxia-Related Pathways in Glioblastoma
Source: Front Public Health. 2022 Jul 6;10:898270. doi: 10.3389/fpubh.2022.898270 (PMC9299378; doi:10.3389/fpubh.2022.898270)
Supplement: Supplementary file 5 [file Table_5.XLSX]

## Sheet: cgga.subtype
Tag	Cluster
CGGA_1017	C3
CGGA_1036	C2
CGGA_1041	C3
CGGA_1075	C2
CGGA_1086	C1
CGGA_1103	C2
CGGA_1106	C1
CGGA_1134	C1
CGGA_1135	C3
CGGA_1138	C3
CGGA_1142	C3
CGGA_1172	C2
CGGA_1236	C3
CGGA_1256	C3
CGGA_1282	C3
CGGA_1326	C2
CGGA_1353	C1
CGGA_1354	C3
CGGA_1365	C1
CGGA_1371	C2
CGGA_1378	C3
CGGA_1380	C2
CGGA_1382	C2
CGGA_139	C3
CGGA_1391	C2
CGGA_1392	C2
CGGA_1402	C1
CGGA_1403	C1
CGGA_1410	C2
CGGA_1418	C1
CGGA_1420	C3
CGGA_1422	C3
CGGA_1425	C2
CGGA_1426	C2
CGGA_1433	C1
CGGA_1441	C1
CGGA_1444	C2
CGGA_1451	C1
CGGA_1452	C2
CGGA_1457	C1
CGGA_1461	C3
CGGA_1462	C1
CGGA_1467	C3
CGGA_1472	C2
CGGA_1476	C2
CGGA_1478	C3
CGGA_1481	C1
CGGA_1486	C3
CGGA_1491	C3
CGGA_1494	C1
CGGA_1500	C3
CGGA_1501	C3
CGGA_1503	C1
CGGA_1521	C2
CGGA_1529	C2
CGGA_1534	C3
CGGA_1537	C2
CGGA_1539	C3
CGGA_1542	C3
CGGA_1543	C2
CGGA_1546	C1
CGGA_1548	C2
CGGA_1551	C2
CGGA_1559	C2
CGGA_1560	C3
CGGA_1564	C2
CGGA_1571	C3
CGGA_1586	C1
CGGA_1595	C3
CGGA_1596	C3
CGGA_1597	C2
CGGA_1601	C2
CGGA_1612	C1
CGGA_1613	C2
CGGA_1626	C2
CGGA_1634	C2
CGGA_1635	C3
CGGA_1644	C2
CGGA_1650	C3
CGGA_1666	C3
CGGA_1678	C1
CGGA_1681	C3
CGGA_1687	C1
CGGA_1690	C2
CGGA_1694	C2
CGGA_1698	C2
CGGA_1699	C3
CGGA_1706	C1
CGGA_1708	C1
CGGA_1709	C2
CGGA_1713	C2
CGGA_1722	C1
CGGA_1727	C3
CGGA_1728	C2
CGGA_1735	C2
CGGA_1736	C2
CGGA_1740	C3
CGGA_1744	C2
CGGA_1749	C2
CGGA_1750	C3
CGGA_1758	C2
CGGA_1764	C2
CGGA_1767	C1
CGGA_1769	C3
CGGA_1780	C1
CGGA_1807	C2
CGGA_1812	C2
CGGA_1817	C3
CGGA_1819	C1
CGGA_1826	C2
CGGA_1833	C2
CGGA_1840	C3
CGGA_1866	C2
CGGA_1870	C3
CGGA_1901	C1
CGGA_509	C3
CGGA_831	C1
CGGA_P100	C2
CGGA_P102	C2
CGGA_P112	C3
CGGA_P116	C3
CGGA_P136	C2
CGGA_P143	C1
CGGA_P15	C3
CGGA_P160	C1
CGGA_P164	C3
CGGA_P178	C3
CGGA_P180	C1
CGGA_P205	C2
CGGA_P22	C3
CGGA_P25	C2
CGGA_P28	C1
CGGA_P609	C3
CGGA_1001	C1
CGGA_1007	C1
CGGA_1011	C1
CGGA_1015	C1
CGGA_1023	C2
CGGA_1024	C3
CGGA_1026	C1
CGGA_1035	C1
CGGA_1039	C3
CGGA_1045	C1
CGGA_1049	C1
CGGA_1072	C2
CGGA_1077	C2
CGGA_1083	C1
CGGA_1091	C1
CGGA_1109	C2
CGGA_1124	C1
CGGA_1139	C2
CGGA_1171	C1
CGGA_1180	C2
CGGA_1214	C2
CGGA_1216	C2
CGGA_1224	C2
CGGA_1234	C2
CGGA_1237	C2
CGGA_1240	C1
CGGA_1251	C2
CGGA_1258	C2
CGGA_1270	C2
CGGA_1299	C2
CGGA_1313	C1
CGGA_1320	C2
CGGA_1332	C3
CGGA_1338	C1
CGGA_1342	C1
CGGA_274	C2
CGGA_413	C2
CGGA_483	C1
CGGA_494	C3
CGGA_499	C2
CGGA_525	C1
CGGA_604	C1
CGGA_658	C2
CGGA_676	C2
CGGA_679	C2
CGGA_680	C2
CGGA_700	C3
CGGA_731	C1
CGGA_782	C2
CGGA_789	C2
CGGA_802	C1
CGGA_804	C2
CGGA_808	C3
CGGA_837	C1
CGGA_842	C1
CGGA_848	C1
CGGA_850	C3
CGGA_859	C1
CGGA_876	C1
CGGA_878	C1
CGGA_902	C2
CGGA_D03	C1
CGGA_D09	C2
CGGA_D35	C1
CGGA_D37	C1
CGGA_D57	C2
CGGA_342	C1
CGGA_1219	C2
CGGA_1287	C3
CGGA_1314	C3
CGGA_1384	C2
CGGA_1409	C2
CGGA_491	C3
CGGA_710	C2
CGGA_747	C2
CGGA_761	C2
CGGA_1008	C1
CGGA_1053	C2
CGGA_1070	C2
CGGA_1073	C1
CGGA_1074	C1
CGGA_1114	C1
CGGA_1275	C2
CGGA_759	C3
CGGA_D30	C2
