# Supplementary material for: LncRNA-FAM66C Was Identified as a Key Regulator for Modulating Tumor Microenvironment and Hypoxia-Related Pathways in Glioblastoma
Source: Front Public Health. 2022 Jul 6;10:898270. doi: 10.3389/fpubh.2022.898270 (PMC9299378; doi:10.3389/fpubh.2022.898270)
Supplement: Supplementary file 6 [file Table_6.XLSX]

## Sheet: cgga.t.exp.cli
Tag	PRS_type	Histology	Grade	Gender	Age	OS	Censor (alive=0; dead=1)	Radio_status (treated=1;un-treated=0)	Chemo_status (TMZ treated=1;un-treated=0)	IDH_mutation_status	1p19q_codeletion_status	MGMTp_methylation_status
CGGA_1017	Primary	GBM	WHO IV	Female	29	768	1	1	0	Wildtype	Non-codel	un-methylated
CGGA_1036	Primary	GBM	WHO IV	Male	41	806	1	1	1	Wildtype	Non-codel	methylated
CGGA_1041	Primary	GBM	WHO IV	Male	58	3593	0	1	1	Wildtype	Non-codel	un-methylated
CGGA_1075	Primary	GBM	WHO IV	Male	72	398	1	1	1	Wildtype	Non-codel	un-methylated
CGGA_1086	Primary	GBM	WHO IV	Female	65	1977	1	1	1	Wildtype	NA	methylated
CGGA_1103	Primary	GBM	WHO IV	Female	35	585	1	1	1	Mutant	Non-codel	methylated
CGGA_1106	Primary	GBM	WHO IV	Male	37	420	1	1	0	Wildtype	Non-codel	methylated
CGGA_1134	Primary	GBM	WHO IV	Female	56	59	1	0	1	Wildtype	Non-codel	methylated
CGGA_1135	Primary	GBM	WHO IV	Male	40	1244	1	1	1	Wildtype	Non-codel	un-methylated
CGGA_1138	Primary	GBM	WHO IV	Male	54	411	1	1	1	Wildtype	Non-codel	un-methylated
CGGA_1142	Primary	GBM	WHO IV	Male	60	1005	1	1	1	Wildtype	Non-codel	un-methylated
CGGA_1172	Primary	GBM	WHO IV	Female	36	3131	0	1	1	Mutant	Non-codel	methylated
CGGA_1236	Primary	GBM	WHO IV	Female	47	191	1	0	0	Wildtype	Non-codel	methylated
CGGA_1256	Primary	GBM	WHO IV	Female	52	2557	0	1	1	NA	Non-codel	methylated
CGGA_1282	Primary	GBM	WHO IV	Female	33	1116	1	1	1	Wildtype	Non-codel	un-methylated
CGGA_1326	Primary	GBM	WHO IV	Male	45	322	1	1	0	Mutant	Non-codel	un-methylated
CGGA_1353	Primary	GBM	WHO IV	Male	65	1022	1	1	1	Wildtype	Non-codel	un-methylated
CGGA_1354	Primary	GBM	WHO IV	Female	40	530	1	1	1	Wildtype	Non-codel	methylated
CGGA_1365	Primary	GBM	WHO IV	Male	55	253	1	1	1	Wildtype	NA	methylated
CGGA_1371	Primary	GBM	WHO IV	Male	68	2791	0	1	1	Wildtype	Non-codel	methylated
CGGA_1378	Primary	GBM	WHO IV	Male	47	378	1	1	1	Wildtype	NA	un-methylated
CGGA_1380	Primary	GBM	WHO IV	Male	46	291	1	1	1	Wildtype	Non-codel	methylated
CGGA_1382	Primary	GBM	WHO IV	Male	57	284	1	1	1	Wildtype	Non-codel	methylated
CGGA_139	Primary	GBM	WHO IV	Male	59	694	1	1	1	Mutant	Non-codel	un-methylated
CGGA_1391	Primary	GBM	WHO IV	Male	62	426	0	1	1	Wildtype	Non-codel	un-methylated
CGGA_1392	Primary	GBM	WHO IV	Male	62	473	1	1	1	Wildtype	Non-codel	un-methylated
CGGA_1402	Primary	GBM	WHO IV	Male	30	2742	0	1	1	Wildtype	Non-codel	methylated
CGGA_1403	Primary	GBM	WHO IV	Female	43	679	1	1	1	Wildtype	Non-codel	methylated
CGGA_1410	Primary	GBM	WHO IV	Female	27	825	1	1	1	Wildtype	Non-codel	methylated
CGGA_1418	Primary	GBM	WHO IV	Female	73	287	1	1	1	Wildtype	NA	un-methylated
CGGA_1420	Primary	GBM	WHO IV	Male	60	364	1	1	1	Wildtype	Non-codel	methylated
CGGA_1422	Primary	GBM	WHO IV	Male	76	204	1	1	1	Wildtype	NA	un-methylated
CGGA_1425	Primary	GBM	WHO IV	Female	22	640	1	1	1	Wildtype	Codel	methylated
CGGA_1426	Primary	GBM	WHO IV	Female	50	133	1	1	1	Wildtype	Non-codel	un-methylated
CGGA_1433	Primary	GBM	WHO IV	Female	72	394	1	1	1	Wildtype	Non-codel	un-methylated
CGGA_1441	Primary	GBM	WHO IV	Male	70	1882	1	1	1	Wildtype	Non-codel	methylated
CGGA_1444	Primary	GBM	WHO IV	Female	68	378	1	1	1	Wildtype	Non-codel	methylated
CGGA_1451	Primary	GBM	WHO IV	Female	45	438	1	1	1	Wildtype	Non-codel	un-methylated
CGGA_1452	Primary	GBM	WHO IV	Male	53	468	1	1	1	Wildtype	Non-codel	methylated
CGGA_1457	Primary	GBM	WHO IV	Male	60	312	1	1	1	Wildtype	Non-codel	methylated
CGGA_1461	Primary	GBM	WHO IV	Female	60	226	1	1	1	Wildtype	Non-codel	un-methylated
CGGA_1462	Primary	GBM	WHO IV	Male	49	174	1	1	1	Wildtype	Non-codel	methylated
CGGA_1467	Primary	GBM	WHO IV	Male	58	866	1	1	0	Mutant	NA	un-methylated
CGGA_1472	Primary	GBM	WHO IV	Male	34	1025	1	0	0	NA	Non-codel	methylated
CGGA_1476	Primary	GBM	WHO IV	Female	53	299	1	0	0	Wildtype	Non-codel	methylated
CGGA_1478	Primary	GBM	WHO IV	Female	72	542	1	1	1	Wildtype	Non-codel	methylated
CGGA_1481	Primary	GBM	WHO IV	Male	55	131	1	0	0	Wildtype	NA	methylated
CGGA_1486	Primary	GBM	WHO IV	Male	45	184	1	1	1	Wildtype	NA	methylated
CGGA_1491	Primary	GBM	WHO IV	Male	29	246	1	1	1	Mutant	Non-codel	un-methylated
CGGA_1494	Primary	GBM	WHO IV	Male	21	269	1	1	1	Wildtype	NA	methylated
CGGA_1500	Primary	GBM	WHO IV	Female	45	108	1	1	1	Wildtype	Non-codel	un-methylated
CGGA_1501	Primary	GBM	WHO IV	Male	58	222	1	1	1	NA	Non-codel	methylated
CGGA_1503	Primary	GBM	WHO IV	Male	47	777	1	1	1	Wildtype	NA	un-methylated
CGGA_1521	Primary	GBM	WHO IV	Female	63	205	1	1	1	Wildtype	Non-codel	methylated
CGGA_1529	Primary	GBM	WHO IV	Male	63	583	1	NA	NA	Wildtype	Non-codel	un-methylated
CGGA_1534	Primary	GBM	WHO IV	Female	58	27	1	0	0	Mutant	Non-codel	un-methylated
CGGA_1537	Primary	GBM	WHO IV	Male	73	97	1	0	0	Wildtype	Non-codel	methylated
CGGA_1539	Primary	GBM	WHO IV	Male	61	2462	0	1	1	Mutant	Non-codel	methylated
CGGA_1542	Primary	GBM	WHO IV	Male	26	184	0	1	1	Mutant	NA	un-methylated
CGGA_1543	Primary	GBM	WHO IV	Male	57	723	1	1	0	Mutant	Non-codel	un-methylated
CGGA_1546	Primary	GBM	WHO IV	Male	56	223	1	0	1	Wildtype	Non-codel	un-methylated
CGGA_1548	Primary	GBM	WHO IV	Male	53	1054	1	1	1	Wildtype	Non-codel	un-methylated
CGGA_1551	Primary	GBM	WHO IV	Female	50	347	1	1	1	NA	Non-codel	un-methylated
CGGA_1559	Primary	GBM	WHO IV	Male	63	603	1	0	1	Mutant	Codel	methylated
CGGA_1560	Primary	GBM	WHO IV	Female	35	459	1	1	1	Mutant	Non-codel	methylated
CGGA_1564	Primary	GBM	WHO IV	Male	48	190	1	1	1	Wildtype	Non-codel	un-methylated
CGGA_1571	Primary	GBM	WHO IV	Female	43	412	0	1	1	Mutant	Non-codel	methylated
CGGA_1586	Primary	GBM	WHO IV	Female	55	232	1	1	1	Wildtype	Non-codel	un-methylated
CGGA_1595	Primary	GBM	WHO IV	Female	34	2363	0	1	1	NA	Non-codel	un-methylated
CGGA_1596	Primary	GBM	WHO IV	Male	63	205	1	1	1	Wildtype	Non-codel	methylated
CGGA_1597	Primary	GBM	WHO IV	Male	58	174	1	1	0	Wildtype	Non-codel	methylated
CGGA_1601	Primary	GBM	WHO IV	Male	66	710	1	1	1	Wildtype	Non-codel	methylated
CGGA_1612	Primary	GBM	WHO IV	Male	68	718	1	1	1	Wildtype	Non-codel	un-methylated
CGGA_1613	Primary	GBM	WHO IV	Male	53	250	0	1	1	Wildtype	Non-codel	methylated
CGGA_1626	Primary	GBM	WHO IV	Male	66	696	1	1	1	Wildtype	Non-codel	un-methylated
CGGA_1634	Primary	GBM	WHO IV	Female	26	366	1	0	0	Wildtype	Non-codel	methylated
CGGA_1635	Primary	GBM	WHO IV	Female	43	332	1	1	1	Wildtype	NA	un-methylated
CGGA_1644	Primary	GBM	WHO IV	Male	48	173	1	1	1	Wildtype	Non-codel	methylated
CGGA_1650	Primary	GBM	WHO IV	Male	36	1283	1	1	1	Mutant	Non-codel	methylated
CGGA_1666	Primary	GBM	WHO IV	Male	60	249	1	1	1	Wildtype	NA	methylated
CGGA_1678	Primary	GBM	WHO IV	Male	51	657	1	1	1	Wildtype	NA	methylated
CGGA_1681	Primary	GBM	WHO IV	Female	58	346	1	1	1	Wildtype	Codel	methylated
CGGA_1687	Primary	GBM	WHO IV	Male	14	2118	0	1	1	Wildtype	Non-codel	un-methylated
CGGA_1690	Primary	GBM	WHO IV	Male	60	592	1	1	1	Wildtype	Non-codel	un-methylated
CGGA_1694	Primary	GBM	WHO IV	Male	55	624	1	1	1	Wildtype	Non-codel	un-methylated
CGGA_1698	Primary	GBM	WHO IV	Female	55	388	1	0	0	Wildtype	Non-codel	methylated
CGGA_1699	Primary	GBM	WHO IV	Female	41	2088	0	0	1	Mutant	NA	un-methylated
CGGA_1706	Primary	GBM	WHO IV	Male	60	2068	0	1	1	Wildtype	Non-codel	NA
CGGA_1708	Primary	GBM	WHO IV	Female	54	1122	1	1	1	Wildtype	Non-codel	methylated
CGGA_1709	Primary	GBM	WHO IV	Male	47	415	1	1	1	Wildtype	Non-codel	un-methylated
CGGA_1713	Primary	GBM	WHO IV	Male	62	332	1	1	1	Wildtype	Non-codel	methylated
CGGA_1722	Primary	GBM	WHO IV	Female	60	349	1	1	1	Wildtype	NA	un-methylated
CGGA_1727	Primary	GBM	WHO IV	Male	48	1980	0	1	1	Mutant	Non-codel	un-methylated
CGGA_1728	Primary	GBM	WHO IV	Male	45	917	1	1	1	Mutant	Non-codel	un-methylated
CGGA_1735	Primary	GBM	WHO IV	Male	54	813	1	1	1	Wildtype	Non-codel	un-methylated
CGGA_1736	Primary	GBM	WHO IV	Female	57	938	1	1	1	Wildtype	Non-codel	un-methylated
CGGA_1740	Primary	GBM	WHO IV	Female	50	363	1	0	0	Wildtype	Non-codel	methylated
CGGA_1744	Primary	GBM	WHO IV	Male	51	1936	0	1	1	NA	Non-codel	methylated
CGGA_1749	Primary	GBM	WHO IV	Female	44	401	1	1	1	Wildtype	Non-codel	un-methylated
CGGA_1750	Primary	GBM	WHO IV	Female	52	250	1	1	1	Wildtype	Non-codel	methylated
CGGA_1758	Primary	GBM	WHO IV	Female	45	414	1	1	1	Wildtype	Non-codel	methylated
CGGA_1764	Primary	GBM	WHO IV	Male	33	710	1	1	1	Mutant	Non-codel	un-methylated
CGGA_1767	Primary	GBM	WHO IV	Male	63	86	1	0	0	Wildtype	NA	methylated
CGGA_1769	Primary	GBM	WHO IV	Female	49	1854	0	0	1	Wildtype	Non-codel	methylated
CGGA_1780	Primary	GBM	WHO IV	Female	57	1826	0	0	1	Wildtype	NA	NA
CGGA_1807	Primary	GBM	WHO IV	Female	65	247	1	NA	NA	Wildtype	Non-codel	methylated
CGGA_1812	Primary	GBM	WHO IV	Male	65	780	1	NA	NA	Wildtype	Non-codel	un-methylated
CGGA_1817	Primary	GBM	WHO IV	Female	72	399	1	1	1	Wildtype	Non-codel	methylated
CGGA_1819	Primary	GBM	WHO IV	Male	55	1005	1	0	1	Wildtype	Non-codel	methylated
CGGA_1826	Primary	GBM	WHO IV	Female	70	44	1	0	0	Wildtype	Non-codel	methylated
CGGA_1833	Primary	GBM	WHO IV	Female	60	494	1	1	1	Wildtype	Non-codel	methylated
CGGA_1840	Primary	GBM	WHO IV	Female	58	1179	0	1	1	Wildtype	Non-codel	methylated
CGGA_1866	Primary	GBM	WHO IV	Male	68	127	1	1	1	Wildtype	Non-codel	un-methylated
CGGA_1870	Primary	GBM	WHO IV	Male	62	1556	0	1	1	Mutant	Codel	un-methylated
CGGA_1901	Primary	GBM	WHO IV	Male	60	540	1	1	1	Wildtype	Non-codel	methylated
CGGA_509	Primary	GBM	WHO IV	Male	38	623	1	1	0	Wildtype	Non-codel	un-methylated
CGGA_831	Primary	GBM	WHO IV	Female	55	546	1	1	1	Wildtype	Non-codel	un-methylated
CGGA_P100	Primary	GBM	WHO IV	Male	67	268	1	NA	NA	Wildtype	Non-codel	NA
CGGA_P102	Primary	GBM	WHO IV	Male	30	1269	1	1	1	Mutant	Non-codel	NA
CGGA_P112	Primary	GBM	WHO IV	Male	65	834	1	1	1	Wildtype	Non-codel	NA
CGGA_P116	Primary	GBM	WHO IV	Male	58	305	1	1	NA	Wildtype	NA	NA
CGGA_P136	Primary	GBM	WHO IV	Female	41	842	1	1	1	Wildtype	NA	NA
CGGA_P143	Primary	GBM	WHO IV	Female	66	261	1	1	1	Wildtype	Non-codel	NA
CGGA_P15	Primary	GBM	WHO IV	Male	49	723	1	1	1	NA	Non-codel	NA
CGGA_P160	Primary	GBM	WHO IV	Female	72	219	1	1	1	Wildtype	Non-codel	NA
CGGA_P164	Primary	GBM	WHO IV	Male	27	1553	0	1	1	Wildtype	NA	NA
CGGA_P178	Primary	GBM	WHO IV	Female	52	1442	0	1	1	Wildtype	NA	methylated
CGGA_P180	Primary	GBM	WHO IV	Male	47	260	1	1	1	Mutant	NA	NA
CGGA_P205	Primary	GBM	WHO IV	Male	66	583	1	1	1	Wildtype	NA	NA
CGGA_P22	Primary	GBM	WHO IV	Male	62	406	1	1	1	Wildtype	Non-codel	NA
CGGA_P25	Primary	GBM	WHO IV	Male	64	147	1	1	1	Wildtype	NA	NA
CGGA_P28	Primary	GBM	WHO IV	Male	61	107	1	0	0	Wildtype	Non-codel	NA
CGGA_P609	Primary	GBM	WHO IV	Female	19	726	0	1	1	Wildtype	Non-codel	un-methylated
CGGA_1001	Primary	GBM	WHO IV	Male	11	3817	0	0	1	Wildtype	Non-codel	un-methylated
CGGA_1007	Primary	GBM	WHO IV	Female	57	345	1	1	1	Wildtype	Non-codel	un-methylated
CGGA_1011	Primary	GBM	WHO IV	Female	46	109	1	1	0	Wildtype	Non-codel	un-methylated
CGGA_1015	Primary	GBM	WHO IV	Male	62	164	1	1	0	Wildtype	Non-codel	un-methylated
CGGA_1023	Primary	GBM	WHO IV	Female	56	681	1	1	1	Wildtype	Non-codel	un-methylated
CGGA_1024	Primary	GBM	WHO IV	Male	64	3074	1	1	1	Wildtype	Non-codel	methylated
CGGA_1026	Primary	GBM	WHO IV	Male	57	1570	1	1	1	Wildtype	Non-codel	methylated
CGGA_1035	Primary	GBM	WHO IV	Female	60	567	1	1	0	Wildtype	Non-codel	methylated
CGGA_1039	Primary	GBM	WHO IV	Male	40	727	1	0	1	Wildtype	Non-codel	methylated
CGGA_1045	Primary	GBM	WHO IV	Male	79	348	1	1	1	Wildtype	Non-codel	un-methylated
CGGA_1049	Primary	GBM	WHO IV	Male	58	809	1	1	1	Wildtype	Non-codel	un-methylated
CGGA_1072	Primary	GBM	WHO IV	Male	26	1090	1	1	1	Wildtype	Non-codel	un-methylated
CGGA_1077	Primary	GBM	WHO IV	Male	47	591	1	1	0	Wildtype	Non-codel	un-methylated
CGGA_1083	Primary	GBM	WHO IV	Male	59	450	1	1	1	Wildtype	Non-codel	un-methylated
CGGA_1091	Primary	GBM	WHO IV	Female	51	1116	1	1	1	Wildtype	Non-codel	methylated
CGGA_1109	Primary	GBM	WHO IV	Male	42	1348	1	NA	NA	Wildtype	Non-codel	un-methylated
CGGA_1124	Primary	GBM	WHO IV	Male	47	484	1	1	1	Wildtype	Non-codel	un-methylated
CGGA_1139	Primary	GBM	WHO IV	Female	53	1196	1	1	1	Wildtype	Non-codel	methylated
CGGA_1171	Primary	GBM	WHO IV	Male	40	412	1	1	0	Wildtype	Non-codel	methylated
CGGA_1180	Primary	GBM	WHO IV	Female	48	1226	0	1	1	Wildtype	Non-codel	un-methylated
CGGA_1214	Primary	GBM	WHO IV	Female	49	604	1	1	1	Wildtype	Non-codel	methylated
CGGA_1216	Primary	GBM	WHO IV	Male	44	312	1	1	1	Wildtype	Non-codel	methylated
CGGA_1224	Primary	GBM	WHO IV	Male	57	271	1	1	1	Wildtype	Non-codel	un-methylated
CGGA_1234	Primary	GBM	WHO IV	Male	32	705	1	1	1	Wildtype	Non-codel	un-methylated
CGGA_1237	Primary	GBM	WHO IV	Male	62	296	1	1	1	Wildtype	Non-codel	un-methylated
CGGA_1240	Primary	GBM	WHO IV	Male	33	19	1	0	0	Wildtype	Non-codel	un-methylated
CGGA_1251	Primary	GBM	WHO IV	Female	42	272	1	1	1	Wildtype	Non-codel	un-methylated
CGGA_1258	Primary	GBM	WHO IV	Male	42	114	1	0	0	Wildtype	Non-codel	un-methylated
CGGA_1270	Primary	GBM	WHO IV	Female	60	188	1	1	1	Wildtype	Non-codel	un-methylated
CGGA_1299	Primary	GBM	WHO IV	Male	54	550	1	1	1	Wildtype	Non-codel	un-methylated
CGGA_1313	Primary	GBM	WHO IV	Male	42	379	1	1	1	Wildtype	Non-codel	un-methylated
CGGA_1320	Primary	GBM	WHO IV	Male	19	59	1	0	1	Wildtype	Non-codel	un-methylated
CGGA_1332	Primary	GBM	WHO IV	Female	55	510	0	0	1	Wildtype	Non-codel	methylated
CGGA_1338	Primary	GBM	WHO IV	Female	61	1122	1	1	1	Wildtype	Non-codel	methylated
CGGA_1342	Primary	GBM	WHO IV	Male	47	186	1	1	1	Wildtype	Non-codel	un-methylated
CGGA_274	Primary	GBM	WHO IV	Female	55	610	0	1	1	Wildtype	Non-codel	un-methylated
CGGA_413	Primary	GBM	WHO IV	Male	54	183	0	1	1	Wildtype	Non-codel	un-methylated
CGGA_483	Primary	GBM	WHO IV	Female	59	277	1	1	1	Wildtype	Non-codel	un-methylated
CGGA_494	Primary	GBM	WHO IV	Female	58	4435	0	1	1	Wildtype	Non-codel	methylated
CGGA_499	Primary	GBM	WHO IV	Male	51	122	1	1	0	Wildtype	Non-codel	methylated
CGGA_525	Primary	GBM	WHO IV	Male	61	138	1	1	0	Wildtype	Non-codel	methylated
CGGA_604	Primary	GBM	WHO IV	Male	46	381	1	1	1	Wildtype	Non-codel	methylated
CGGA_658	Primary	GBM	WHO IV	Male	55	372	1	1	1	Wildtype	Non-codel	methylated
CGGA_676	Primary	GBM	WHO IV	Male	60	376	1	1	1	Wildtype	Non-codel	un-methylated
CGGA_679	Primary	GBM	WHO IV	Female	63	263	1	1	0	Wildtype	Non-codel	methylated
CGGA_680	Primary	GBM	WHO IV	Male	44	2373	1	1	1	Wildtype	Non-codel	un-methylated
CGGA_700	Primary	GBM	WHO IV	Female	24	170	0	1	1	Mutant	Non-codel	methylated
CGGA_731	Primary	GBM	WHO IV	Male	50	503	1	1	0	Wildtype	Non-codel	un-methylated
CGGA_782	Primary	GBM	WHO IV	Male	60	289	1	1	0	Wildtype	Non-codel	un-methylated
CGGA_789	Primary	GBM	WHO IV	Male	50	345	1	1	0	Wildtype	Non-codel	un-methylated
CGGA_802	Primary	GBM	WHO IV	Male	42	681	1	1	1	Wildtype	Non-codel	un-methylated
CGGA_804	Primary	GBM	WHO IV	Female	53	614	0	1	1	Wildtype	Non-codel	methylated
CGGA_808	Primary	GBM	WHO IV	Male	38	1167	0	1	1	Wildtype	Non-codel	un-methylated
CGGA_837	Primary	GBM	WHO IV	Male	57	432	1	1	1	Wildtype	Non-codel	methylated
CGGA_842	Primary	GBM	WHO IV	Female	63	204	1	1	1	Wildtype	Non-codel	un-methylated
CGGA_848	Primary	GBM	WHO IV	Female	54	239	0	1	1	Wildtype	Non-codel	un-methylated
CGGA_850	Primary	GBM	WHO IV	Female	52	564	0	0	0	Wildtype	Non-codel	un-methylated
CGGA_859	Primary	GBM	WHO IV	Male	56	387	1	1	0	Wildtype	Non-codel	un-methylated
CGGA_876	Primary	GBM	WHO IV	Female	60	159	1	NA	NA	Wildtype	Non-codel	un-methylated
CGGA_878	Primary	GBM	WHO IV	Male	42	863	1	0	1	Wildtype	Non-codel	un-methylated
CGGA_902	Primary	GBM	WHO IV	Male	54	193	1	NA	NA	Wildtype	Non-codel	un-methylated
CGGA_D03	Primary	GBM	WHO IV	Male	44	423	1	1	1	Wildtype	Non-codel	methylated
CGGA_D09	Primary	GBM	WHO IV	Male	57	233	1	1	0	Wildtype	Non-codel	un-methylated
CGGA_D35	Primary	GBM	WHO IV	Female	68	661	1	1	0	Wildtype	Non-codel	methylated
CGGA_D37	Primary	GBM	WHO IV	Male	55	965	1	1	1	Wildtype	Non-codel	un-methylated
CGGA_D57	Primary	GBM	WHO IV	Male	40	766	1	1	1	Wildtype	Non-codel	NA
CGGA_342	Primary	GBM	WHO IV	Female	49	500	1	1	1	Wildtype	NA	methylated
CGGA_1219	Primary	GBM	WHO IV	Female	57	2120	1	1	1	Mutant	Non-codel	methylated
CGGA_1287	Primary	GBM	WHO IV	Male	29	533	1	1	1	Mutant	Non-codel	un-methylated
CGGA_1314	Primary	GBM	WHO IV	Female	27	172	1	0	0	Mutant	Non-codel	methylated
CGGA_1384	Primary	GBM	WHO IV	Female	39	191	1	1	1	Mutant	Non-codel	methylated
CGGA_1409	Primary	GBM	WHO IV	Female	24	2727	0	0	1	Mutant	Non-codel	un-methylated
CGGA_491	Primary	GBM	WHO IV	Female	36	1074	1	1	1	Mutant	Non-codel	methylated
CGGA_710	Primary	GBM	WHO IV	Male	41	660	1	0	1	Mutant	Non-codel	methylated
CGGA_747	Primary	GBM	WHO IV	Male	29	970	1	1	1	Mutant	Non-codel	methylated
CGGA_761	Primary	GBM	WHO IV	Male	45	1840	1	1	0	Mutant	Non-codel	methylated
CGGA_1008	Primary	GBM	WHO IV	Female	54	315	1	1	1	Wildtype	Non-codel	un-methylated
CGGA_1053	Primary	GBM	WHO IV	Female	63	370	1	1	1	Wildtype	Non-codel	un-methylated
CGGA_1070	Primary	GBM	WHO IV	Male	37	333	1	1	1	Wildtype	Non-codel	un-methylated
CGGA_1073	Primary	GBM	WHO IV	Female	42	270	1	1	1	Wildtype	Non-codel	un-methylated
CGGA_1074	Primary	GBM	WHO IV	Male	50	86	1	1	1	Wildtype	Non-codel	methylated
CGGA_1114	Primary	GBM	WHO IV	Male	53	460	1	1	1	Wildtype	Non-codel	un-methylated
CGGA_1275	Primary	GBM	WHO IV	Male	70	183	1	1	1	Wildtype	Non-codel	un-methylated
CGGA_759	Primary	GBM	WHO IV	Male	30	1263	1	1	0	Mutant	Non-codel	methylated
CGGA_D30	Primary	GBM	WHO IV	Male	70	215	1	1	0	Wildtype	Non-codel	NA
