# Supplementary material for: LncRNA-FAM66C Was Identified as a Key Regulator for Modulating Tumor Microenvironment and Hypoxia-Related Pathways in Glioblastoma
Source: Front Public Health. 2022 Jul 6;10:898270. doi: 10.3389/fpubh.2022.898270 (PMC9299378; doi:10.3389/fpubh.2022.898270)
Supplement: Supplementary file 7 [file Table_7.XLSX]

## Sheet: cgga.t.exp.lncrna
Tag	CGGA_1017	CGGA_1036	CGGA_1041	CGGA_1075	CGGA_1086	CGGA_1103	CGGA_1106	CGGA_1134	CGGA_1135	CGGA_1138	CGGA_1142	CGGA_1172	CGGA_1236	CGGA_1256	CGGA_1282	CGGA_1326	CGGA_1353	CGGA_1354	CGGA_1365	CGGA_1371	CGGA_1378	CGGA_1380	CGGA_1382	CGGA_139	CGGA_1391	CGGA_1392	CGGA_1402	CGGA_1403	CGGA_1410	CGGA_1418	CGGA_1420	CGGA_1422	CGGA_1425	CGGA_1426	CGGA_1433	CGGA_1441	CGGA_1444	CGGA_1451	CGGA_1452	CGGA_1457	CGGA_1461	CGGA_1462	CGGA_1467	CGGA_1472	CGGA_1476	CGGA_1478	CGGA_1481	CGGA_1486	CGGA_1491
A1BG-AS1	2.16057	2.49115	1.50851	1.636	1.26424	2.1049	1.17803	3.18689	2.56234	2.21979	1.72311	1.9929	1.94744	2.31207	1.9403	2.1049	3.02068	3.05502	0.78021	3.69864	1.22183	1.54758	2.64257	2.78223	2.14227	2.0826	2.77843	2.79916	2.06644	1.29953	3.56623	0.822497	1.02294	0.615705	2.60415	2.27092	2.45286	2.84508	3.05193	2.48406	1.05125	2.97237	0.956935	3.03484	2.5029	1.32255	0.586184	0.514628	3.04729
A2M-AS1	0.864171	0.479125	1.26258	1.51188	0.0759985	0.422757	0.160964	0.334701	0.304351	0.533758	0.210058	0.379275	0.784234	0.393888	1.05458	0.875302	0.319591	0.273473	0.319591	0.226125	0.110474	0.506652	0.319591	0.638226	0.393888	1.09426	0.688241	1.05458	1.67475	0.160964	0.226125	0.09332	0.795877	0.573657	0.17748	0.319591	0.226125	0.650862	0.864171	2.67939	0.09332	0.612679	0.160964	1.4407	0.242048	0.393888	0.0408402	0.110474	0.334701
AC002454.1	0.0765189	0.334381	0.0765189	0.994673	0.669691	0.0765189	0.725906	3.0995	3.80651	2.09433	3.92378	1.55202	0.92243	3.16582	0.323708	6.26757	3.63658	2.30357	0.0765189	0.334381	0.0765189	0.0765189	2.64003	0.312947	0.915658	0.494185	2.76167	0.756967	3.92578	0.0765189	0.0765189	0.522073	0.88126	1.32057	1.72673	2.04413	0.733741	2.97804	0.0765189	1.76256	0.257757	2.19433	0.531238	0.610927	0.302095	3.42833	0.0765189	0.0765189	1.8447
AC003005.2	1.29158	0.866066	1.63565	0.0681391	0.275552	0.881768	1.77833	0.927843	0.379976	1.16362	0.558172	0.0681391	0.413119	0.213979	0.689574	0.0681391	1.25021	0.567978	0.0681391	0.927843	0.0681391	0.858148	1.62652	1.11161	0.346027	0.0681391	0.334525	1.74084	1.13134	0.287547	0.0681391	0.357435	0.0681391	0.538349	0.0681391	0.0681391	1.54151	0.201332	0.0681391	0.767958	1.13786	1.4088	0.226513	0.0681391	0.334525	0.413119	0.0681391	0.0681391	1.3763
AC004448.2	-0.0124819	1.00195	0.308741	1.09459	-0.0124819	0.11529	0.372953	0.147941	0.260722	2.55018	0.539788	0.727406	0.516166	0.433965	2.84523	0.500162	0.0930289	0.345845	-0.0124819	0.500162	-0.0124819	0.600637	0.126271	0.270477	1.70605	1.26979	-0.0124819	0.524091	0.658605	-0.0124819	-0.0124819	-0.0124819	1.28261	1.2036	0.280156	0.299287	0.734078	0.760409	0.354948	0.147941	-0.0124819	0.169235	0.250887	-0.0124819	1.96777	0.963938	-0.0124819	-0.0124819	0.913268
AC004448.5	0.360207	0.206461	0.1348	0.390991	0.00619686	0.580013	0.285522	0.440786	0.349787	0.886383	0.690049	0.430973	0.147011	0.535182	0.640376	0.0848195	0.229527	0.0591176	0.00619686	0.370546	0.328704	0.240913	0.00619686	0.274508	1.11826	0.00619686	0.00619686	0.623403	1.06392	0.00619686	1.41935	0.0974891	1.14173	1.24794	0.206461	0.229527	0.821604	0.206461	0.0974891	0.263402	0.110041	0.171106	0.0591176	0.994386	0.821604	0.171106	0.00619686	0.00619686	0.0974891
AC004466.1	2.17766	2.29489	2.1708	2.18674	1.31271	0.851704	2.34756	1.70837	1.99355	3.37958	2.218	2.8441	3.50263	2.31338	2.21137	2.19125	1.63244	1.45244	0.466126	2.189	0.82441	2.52959	1.52455	1.85334	2.98252	2.08539	2.10972	1.89137	1.85927	0.961345	2.60574	0.831291	2.86115	1.62887	2.03009	1.77985	1.84738	1.53616	2.32556	2.01976	2.00673	1.63954	0.27631	2.93197	2.94298	2.06807	0.502588	0.979712	1.98024
AC004490.1	0.0435697	0.0320344	-0.0032492	-0.0152437	0.777354	0.0549957	0.224458	0.194446	-0.0152437	0.272876	0.088638	0.0663145	-0.0032492	0.0549957	0.132082	0.0549957	-0.0032492	0.088638	0.41591	0.0320344	0.901859	0.194446	-0.0032492	0.0320344	0.0996466	0.0203875	0.132082	0.110556	0.110556	0.777354	0.0996466	0.457338	0.0203875	0.0996466	-0.0032492	-0.0152437	0.088638	0.0663145	0.121367	0.0996466	0.0435697	0.0775279	0.56629	0.449165	0.00862711	-0.0032492	0.328521	0.310257	0.0435697
AC004706.1	0.565454	1.96046	1.61801	1.20992	0.347909	1.99466	1.47566	0.210869	1.29888	1.03282	2.34772	2.17716	1.70921	1.53446	1.96737	1.40354	2.56808	2.61941	0.210869	1.85217	0.371359	1.60445	1.46559	0.210869	2.5483	0.960648	1.45035	2.51238	1.70079	0.210869	1.25218	0.210869	3.25534	2.87929	2.05406	1.25811	2.3503	1.04679	1.45035	1.96046	2.09847	1.53446	0.210869	0.210869	2.30844	2.14745	0.274938	0.471989	2.2514
AC004771.1	0.926545	0.100191	1.36898	0.17574	0.0432227	0.216907	0.551361	0.886201	0.246899	1.3329	0.749995	0.295308	0.323461	0.743429	-0.0165254	0.236983	0.463567	0.332703	-0.0165254	0.736827	0.165229	1.38858	0.654701	0.943436	0.551361	-0.0165254	1.24434	0.438489	0.604121	1.01932	1.96171	0.574251	0.332703	0.377896	0.915153	0.133142	0.716806	0.535859	0.675755	0.574251	0.954569	0.807559	0.154626	3.36414	0.675755	0.266493	0.256735	0.100191	0.504255
AC004797.1	1.15623	3.02999	2.62428	1.48409	0.700839	2.95637	2.49107	3.02384	2.46586	1.77232	2.42708	2.14543	1.02505	0.700839	0.889806	1.57697	3.84321	2.90106	0.798825	1.8313	0.700839	1.69307	3.29971	1.77232	3.08987	1.68134	2.69533	4.20434	4.0407	0.798825	1.78324	0.700839	0.798825	3.10151	3.01353	1.89267	3.06426	2.855	1.1651	3.14706	3.24048	3.49974	0.798825	2.05642	0.833709	0.700839	0.700839	0.700839	2.18573
AC004988.1	0.0227181	0.630044	0.0227181	0.0227181	0.0227181	0.0227181	0.108589	0.279073	0.149718	0.0946202	0.0227181	0.108589	0.0227181	0.0805177	0.149718	0.0227181	0.0946202	0.0227181	0.0227181	0.0227181	0.0662789	0.0227181	0.108589	0.0227181	0.163177	0.486655	1.40224	0.0227181	0.0227181	0.108589	0.176513	0.0227181	0.0227181	0.0519012	0.0946202	0.254095	0.0519012	0.122427	0.374957	0.960842	0.351565	0.0227181	0.0227181	0.108589	0.0519012	0.0946202	0.0227181	0.0946202	0.0227181
AC005013.1	2.03312	0.163414	3.90056	0.163414	2.6254	3.66673	2.05537	1.50963	0.975801	0.163414	0.999349	1.10432	1.16096	0.163414	0.163414	0.163414	1.9163	1.37318	1.73914	0.163414	0.902701	2.71571	4.12326	3.1262	1.41436	0.163414	1.49328	2.86623	3.53538	0.163414	0.163414	1.28066	0.163414	1.64391	2.16502	0.533058	1.56801	0.543854	0.596627	2.03686	3.48961	0.686908	2.08809	2.62048	1.13999	0.163414	0.851772	0.798932	3.51072
AC005083.1	0.0408518	0.800724	0.150204	2.32287	0.161792	0.207115	0.721616	1.01805	1.69414	0.250875	2.16657	0.363971	0.0408518	0.218198	1.20355	1.05282	1.65918	0.750956	0.0408518	0.939288	0.0408518	0.0408518	1.21366	0.0408518	0.218198	0.503553	0.920396	1.03556	0.324002	0.0408518	0.402719	0.0408518	1.27269	0.563783	0.772525	1.01805	0.660818	1.20861	0.402719	1.14113	0.529717	0.841881	0.0408518	0.0408518	0.676293	1.42641	0.0408518	0.161792	0.383493
AC005104.3	0.278611	0.266911	1.32976	0.805332	0.33567	0.882802	1.14931	1.01904	0.0374491	0.513787	0.69768	0.0374491	0.844608	0.231209	0.290212	0.0374491	0.789305	0.0374491	1.05942	0.266911	0.860012	0.571561	1.45493	0.278611	0.0374491	0.0374491	1.05277	1.65432	1.34604	0.0374491	0.0374491	0.443194	0.0374491	0.473889	0.278611	0.0374491	0.493982	0.219101	0.0374491	1.12422	0.662801	0.324445	0.756683	0.970391	0.0374491	0.0374491	0.608781	0.867651	1.29662
AC005224.2	0.503835	0.372298	0.867096	0.717302	0.121894	0.932726	0.581802	0.860345	0.832981	0.932726	1.04303	0.449101	0.494873	0.342272	1.85888	0.512735	0.880493	0.702082	0.109818	0.382153	0.0348807	0.401639	0.382153	0.581802	0.59018	0.0348807	0.754582	0.717302	0.939109	0.121894	0.0348807	0.133858	0.631272	0.826048	0.655311	0.301114	0.717302	0.258596	0.157456	0.769197	0.989059	0.59018	0.157456	0.512735	0.732344	1.09482	0.0348807	0.0728952	0.439747
AC005253.2	1.46231	1.27415	1.94049	0.828524	1.42961	1.12193	2.05704	2.21451	1.33144	1.56008	1.76948	0.828524	1.44372	0.813496	0.805918	0.582801	1.75848	1.39608	1.14563	0.591776	1.25268	1.69433	1.76948	1.51654	1.29527	0.450254	1.65905	1.83711	1.82666	1.07323	0.644379	0.8941	0.858073	1.36167	1.14563	0.609545	1.27946	0.49914	0.678313	1.65108	1.66302	1.91458	0.949765	0.850748	0.767355	0.901188	0.813496	1.09781	1.42487
AC005498.3	2.3173	1.26044	1.82721	1.88767	0.137913	1.20548	2.22321	0.737534	2.67186	2.48785	1.94272	3.11862	2.03881	3.16476	2.20473	2.8404	0.939664	2.0197	0.255462	3.67052	0.203427	1.82157	1.71827	1.31731	3.04493	3.19826	1.78129	0.688482	0.695611	0.461273	3.43305	0.0325502	0.486834	0.544477	2.16691	3.1657	2.58559	2.27507	2.81931	3.28506	2.37083	1.96305	0.576236	3.49508	2.42211	1.35933	0.103791	0.203427	2.37803
AC005523.2	0.589491	1.48241	0.480598	2.87194	0.576329	0.480598	0.784962	1.48936	3.04149	0.536092	3.48002	2.38801	0.480598	2.70006	2.01605	3.1203	2.5477	0.480598	0.480598	3.00156	0.615454	0.480598	1.22304	0.640948	2.62748	3.77212	1.11883	2.22043	1.37379	0.576329	0.480598	0.549632	3.26587	1.04483	1.95749	3.79133	2.59293	3.50861	3.10267	2.78027	1.31227	1.85952	0.549632	0.480598	3.06674	3.26587	0.480598	0.884102	0.926028
AC005562.1	1.75542	2.26188	1.4852	2.53229	0.926718	2.42653	2.08712	1.5638	1.06305	1.56923	2.07262	2.58447	1.26433	1.4559	2.24926	1.61187	2.48579	1.72223	1.17139	2.66008	1.20072	1.60661	1.98589	1.35734	2.70071	2.393	1.79686	2.33211	2.89018	0.996715	0.623284	1.03032	1.81931	2.06531	1.92596	2.22364	2.33804	1.65818	2.06164	2.57224	1.96623	2.06531	1.34446	1.61187	2.35857	2.55242	1.03032	0.862132	1.96226
AC005592.1	0.163876	0.0349231	0.0748908	0.12644	0.00761953	0.00761953	0.0349231	0.235829	0.100906	0.0748908	0.0748908	0.0616966	0.100906	0.0748908	0.139032	0.0616966	0.176132	0.18828	0.00761953	0.0748908	0.00761953	0.0616966	0.15151	0.281793	0.18828	0.08796	0.293048	0.224094	0.139032	0.100906	0.00761953	0.00761953	0.315287	0.270444	0.100906	0.0616966	0.08796	0.270444	0.0748908	0.00761953	0.0483748	0.0616966	0.00761953	0.00761953	0.08796	0.347987	0.00761953	0.00761953	0.00761953
AC005592.2	0.232492	0.496542	0.414093	0.742829	0.611539	0.555255	0.700458	1.38307	0.593035	0.0783669	0.656725	0.466206	0.256564	0.337608	1.02104	0.435179	0.783919	0.455942	1.00048	0.620697	0.674388	0.435179	0.359903	0.381839	1.28589	0.337608	0.4456	0.691824	0.847186	0.0783669	0.516396	1.48831	1.10668	1.54961	0.0783669	0.303464	0.392676	0.823805	0.0783669	0.958419	0.847186	0.936888	0.583688	0.486505	0.4456	0.0783669	0.892776	0.0783669	1.05462
AC005609.1	0.178216	0.114028	0.2396	0.0189358	0.114028	0.550817	0.0740593	0.36589	0.0189358	0.165611	0.0189358	0.0329207	0.0875089	0.0189358	0.165611	0.0467678	0.190709	0.0189358	0.100831	0.0189358	0.190709	0.275183	0.0875089	0.0189358	0.152891	0.0604798	0.0189358	0.440724	0.332557	0.114028	0.275183	0.152891	0.100831	0.0189358	0.0189358	0.0467678	0.36589	0.0189358	0.0740593	0.127102	0.0740593	0.152891	0.309888	1.07503	0.114028	0.0329207	0.100831	0.0189358	0.0189358
AC005618.1	2.12984	0.930608	2.2277	0.304766	1.01746	2.7256	3.08742	3.10782	0.304766	0.59801	0.304766	0.304766	2.65721	0.304766	0.938745	0.304766	1.3168	0.304766	2.2548	0.304766	2.94562	2.72976	3.37082	2.32726	0.304766	0.304766	0.994337	1.37045	2.1067	2.02055	0.304766	2.55931	0.304766	0.587454	0.566086	0.304766	1.05512	0.304766	0.304766	0.533367	0.819967	0.304766	1.77453	0.304766	0.608481	0.522277	2.1558	1.69941	1.76158
AC005740.3	0.148737	0.792346	1.20101	0.159762	-0.00419147	0.745122	0.284995	-0.00419147	0.398826	0.88791	-0.00419147	0.389726	1.02709	0.126392	-0.00419147	0.126392	0.213473	0.137615	-0.00419147	-0.00419147	0.17069	0.343204	0.148737	0.818552	0.681663	-0.00419147	0.244627	-0.00419147	0.103641	0.192265	-0.00419147	-0.00419147	0.758798	0.53609	-0.00419147	0.115069	0.568176	-0.00419147	0.137615	0.779035	-0.00419147	0.629981	-0.00419147	-0.00419147	0.477881	0.159762	-0.00419147	-0.00419147	-0.00419147
AC005841.1	0.662875	0.185757	0.688424	0.136464	0.323957	0.429491	1.3	0.256571	0.245016	0.583289	0.721776	0.0457654	0.564968	0.279397	-0.00884471	-0.00884471	0.884859	0.221614	0.256571	-0.00884471	0.469562	0.429491	0.963223	0.429491	0.429491	-0.00884471	0.268031	0.619224	0.628064	0.518082	-0.00884471	0.123863	-0.00884471	0.123863	0.256571	0.0457654	0.323957	0.0457654	0.0590897	0.377724	-0.00884471	0.59236	0.279397	0.334878	0.449671	-0.00884471	0.123863	0.469562	0.334878
AC006019.3	0.0215167	0.388259	-0.0138042	-0.0138042	0.446561	0.0670437	-0.0138042	0.00985872	0.163549	0.606122	-0.0138042	0.0330621	-0.0138042	0.243241	0.00985872	0.0670437	0.0558236	-0.00191416	0.243241	-0.0138042	0.454662	0.1109	-0.0138042	-0.0138042	0.0215167	-0.0138042	0.0215167	0.173806	-0.00191416	0.438404	0.308862	0.832255	0.00985872	0.00985872	0.00985872	-0.0138042	-0.0138042	-0.0138042	-0.00191416	0.00985872	0.0670437	-0.0138042	0.462709	1.40923	0.0215167	0.0215167	0.1109	0.044497	0.0215167
AC006111.1	0.8809	0.724872	0.933306	0.732385	0.732385	0.971272	0.538933	0.639245	0.248086	0.933306	0.694382	0.439664	0.631174	0.18123	1.06742	0.321983	0.762009	0.401605	0.31168	0.0104469	0.590054	0.783793	0.606658	0.606658	0.598382	0.048974	0.458284	0.598382	0.485725	0.467496	0.494745	0.411225	0.556197	0.530214	0.420773	0.169746	0.332206	0.134675	0.086395	0.671037	0.564744	0.702071	0.301294	1.53867	0.391915	0.812284	0.22618	0.590054	0.702071
AC006272.1	1.03577	0.841801	0.810599	0.0379778	0.625114	0.278143	1.10759	0.560458	0.0379778	0.762432	1.23512	1.23512	0.916853	0.0379778	0.745996	0.0379778	1.53622	0.4625	0.0379778	0.0379778	0.312517	1.1939	1.35718	0.0379778	0.938596	0.289696	0.254742	1.85545	1.76758	0.841801	0.0379778	0.0379778	1.69052	1.37302	0.301154	0.230937	1.3195	0.230937	0.266492	0.0379778	0.569882	0.346056	0.960001	0.0379778	0.0379778	0.531793	0.278143	0.0379778	0.522104
AC006372.1	0.0708863	0.00890491	0.00890491	0.0829278	0.0587296	0.573819	0.0708863	0.261518	0.480927	1.39605	0.00890491	0.675502	0.0464554	0.0708863	0.0708863	0.0948562	0.0587296	0.0948562	0.0464554	0.0464554	0.00890491	0.0948562	0.152874	0.0340615	0.152874	0.0464554	0.0340615	0.129984	0.208357	0.0948562	0.00890491	0.0464554	0.0464554	0.00890491	0.106674	0.0340615	0.472135	0.271889	0.261518	0.24052	0.14148	0.197453	0.00890491	1.59674	0.0948562	0.00890491	0.00890491	0.00890491	0.590002
AC006449.1	0.963338	3.81514	3.79128	0.963338	0.963338	5.28328	2.81999	1.79368	2.49145	4.32845	0.963338	0.963338	3.96457	0.963338	0.963338	0.963338	5.00665	2.32955	1.65923	0.963338	0.963338	3.24742	2.40264	2.89333	2.60343	0.963338	0.963338	5.06831	4.97439	0.963338	7.05135	1.98088	0.963338	3.13911	3.54538	0.963338	4.31062	0.963338	0.963338	3.07885	1.64423	2.88187	1.62904	0.963338	0.963338	0.963338	1.37663	2.3162	3.52463
AC006538.1	1.77124	1.37729	1.13931	2.01011	1.2121	0.63771	1.80296	2.36467	2.82583	2.93462	2.11664	2.12874	1.51116	3.58201	2.48041	2.69443	1.24695	1.86407	0.474812	2.60275	0.929721	1.26643	1.2998	1.82777	2.31392	2.14309	1.03895	1.54248	1.01549	0.63771	2.51435	0.84437	1.33687	1.62834	1.2998	1.27125	1.61383	2.12391	1.4992	1.52692	1.0957	1.16054	0.967211	2.54739	2.35268	1.83694	0.318752	0.456348	1.92513
AC007009.1	1.53071	0.809152	1.1072	1.06574	-0.00205394	0.742635	-0.00205394	0.635673	2.23437	0.635673	2.37073	1.88755	1.57347	2.31411	1.58046	2.67524	0.566781	1.75562	-0.00205394	0.566781	-0.00205394	0.650477	0.582424	1.91713	1.26943	3.45126	1.81471	0.333741	0.11647	0.275438	1.79141	-0.00205394	2.31989	2.40171	0.728894	1.74956	2.78968	2.87249	2.77244	1.58046	1.21922	1.4366	-0.00205394	3.71458	1.04449	0.707993	-0.00205394	-0.00205394	2.34274
AC007092.1	2.13345	1.64088	1.46012	1.21878	0.304016	1.68613	1.63319	1.65614	1.07307	1.53296	0.0446432	0.854097	1.23981	1.54127	1.82984	1.30097	0.590791	1.13105	0.238236	0.29328	0.0446432	0.948755	0.271541	1.8165	0.854097	0.599345	0.767108	0.168962	1.6972	0.260533	2.5159	0.145028	0.057622	2.04927	1.25537	1.17565	0.689904	0.82574	1.40154	0.697834	0.0446432	0.192464	0.226943	1.4289	1.0309	0.271541	0.483523	0.0446432	0.0446432
AC007292.3	0.201865	0.855513	0.332771	0.406969	1.00325	0.43369	1.33819	0.81728	1.01985	1.44026	0.898679	0.784496	0.551307	0.975072	0.41594	0.379662	0.332771	0.606188	0.709172	0.293941	1.13025	0.730172	0.694973	0.510567	0.628986	0.651373	0.590754	0.45119	0.535171	0.777834	0.855513	0.934522	0.459848	0.284041	0.442471	0.370424	0.476985	0.274061	0.836544	0.702093	0.459848	0.567236	0.898679	1.94272	0.559297	0.777834	0.370424	0.606188	0.543265
AC007347.1	2.78921	3.45348	2.90113	4.19911	0.492421	1.909	2.2562	2.85757	3.73462	4.06272	4.02939	4.53349	3.68155	3.4234	4.61101	3.80892	3.88145	4.01711	0.492421	4.38564	0.576419	3.30425	2.05831	2.75156	4.19409	4.33499	3.65267	3.28214	0.945122	0.718772	4.20786	0.59941	4.60378	4.08354	3.1257	3.97051	3.61812	3.89755	4.3699	3.72731	3.59181	2.92236	0.492421	3.08484	5.01529	3.98921	0.492421	0.492421	3.36709
AC007362.1	1.40994	3.99924	3.03037	3.914	1.76814	2.95512	4.06475	4.81467	3.53637	1.67818	4.27235	3.76689	1.18307	2.5063	3.74071	1.84787	3.588	3.98831	0.700868	4.48261	0.843557	1.24172	3.10693	1.45957	5.20062	3.44333	3.63532	2.53924	1.74867	0.843557	1.24887	0.81424	2.58978	3.50782	2.91072	3.38997	2.59759	3.61973	3.01907	4.02263	3.58181	4.94899	0.72221	1.89264	2.42317	3.09268	0.784263	1.2771	3.57559
AC007383.3	2.48507	3.35049	3.08241	3.9018	1.11189	3.08861	3.73544	3.43828	3.40416	3.7454	4.04253	3.63896	3.09785	2.36808	3.30216	3.24913	3.50048	3.90021	0.917367	3.11309	1.22385	2.79857	2.99716	2.43063	3.63502	2.14518	3.37884	3.01206	3.16644	1.2095	1.82086	1.10405	3.80611	3.69757	3.77305	3.04934	3.01206	3.38612	2.53475	3.91286	3.63601	3.5245	1.03942	2.53961	3.57013	4.11058	0.771435	0.663443	3.80782
AC007405.2	0.0533665	0.015456	0.0408538	0.114162	0.015456	0.015456	0.137696	0.238559	0.015456	0.673176	0.015456	0.015456	0.102231	0.0408538	0.102231	0.0780316	0.015456	0.160805	0.015456	0.0901885	0.102231	0.227736	0.160805	0.0408538	0.125983	0.137696	0.227736	0.102231	0.102231	0.015456	0.711012	0.0657584	0.0408538	0.015456	0.114162	0.0282178	0.0657584	0.102231	0.125983	0.797508	0.0282178	0.015456	0.0408538	3.07798	0.183506	0.015456	0.015456	0.015456	0.0408538
AC007405.4	0.0545105	0.0929717	0.118012	0.225241	0.0802736	0.154717	0.0802736	0.166732	0.118012	0.259157	0.0149124	0.0802736	0.0149124	0.130359	0.602016	0.142594	0.0802736	0.0414408	0.345616	0.213742	0.130359	0.142594	0.396949	0.105551	0.105551	0.130359	0.105551	0.247947	0.426831	0.236642	0.166732	0.0414408	0.345616	0.118012	0.067454	0.0149124	0.386839	0.0545105	0.105551	0.213742	0.0802736	0.0414408	0.549128	0.860589	0.484666	0.0929717	0.0414408	0.0149124	0.236642
AC007620.3	2.9639	2.59854	3.01614	1.50673	3.4355	4.48462	3.76227	3.66972	1.91461	2.47404	2.06772	1.48244	1.80541	0.988949	1.54621	1.19969	3.52175	3.05926	3.20797	0.964581	3.04027	3.38005	3.85104	3.3837	1.65061	1.08199	2.93825	5.43932	4.94662	4.24547	2.07798	2.32759	1.75369	3.97238	3.021	1.11519	4.90395	1.47424	1.11519	3.11004	2.77828	4.09253	3.27725	1.23992	1.82428	1.40664	2.23627	2.60866	4.41709
AC007682.1	0.0616312	0.0251935	0.149717	0.0251935	0.00670313	0.891672	0.00670313	0.0973681	0.0251935	0.114982	0.0435016	0.00670313	0.00670313	0.0616312	0.00670313	0.00670313	0.0435016	0.00670313	0.00670313	0.00670313	0.00670313	0.0435016	0.0251935	0.217298	0.0251935	0.00670313	0.0616312	0.00670313	0.314273	0.114982	0.250188	0.00670313	0.149717	0.00670313	0.00670313	0.0251935	0.0973681	0.0616312	0.0435016	0.00670313	0.43617	0.00670313	0.00670313	0.671357	0.0251935	0.0973681	0.00670313	0.00670313	0.233816
AC007743.1	1.36326	0.37297	0.820771	0.115426	0.0465065	0.256161	0.128816	0.231594	0.656433	1.03268	0.115426	0.18114	0.665576	0.762426	0.609809	0.15522	0.37297	0.193923	0.101909	0.0882606	0.115426	0.967966	0.571369	1.3908	0.193923	0.115426	0.168239	0.115426	0.438683	0.18114	0.600296	0.168239	0.115426	0.15522	0.361714	0.14208	0.15522	0.115426	0.0744792	0.115426	0.0882606	0.219148	0.18114	0.30405	0.280308	0.470428	0.0605621	0.0465065	0.449344
AC007879.4	0.0152699	0.40438	0.0152699	0.294179	0.0152699	0.0152699	0.150581	0.304594	0.273096	1.14497	0.0152699	0.365382	0.294179	0.703272	0.887797	0.335344	0.0152699	0.262425	0.16221	0.28368	0.0152699	0.488059	0.273096	0.28368	0.262425	0.16221	0.251665	0.0152699	0.0152699	0.0152699	0.505943	0.0152699	0.0152699	0.16221	0.0152699	0.229873	0.304594	0.640774	0.262425	0.423447	0.325175	0.0152699	0.0152699	0.648753	0.854291	0.532315	0.150581	0.173735	0.39474
AC007952.4	0.208	0.267526	0.0794576	0.825107	0.0907022	0.123827	0.286739	0.112885	0.985717	-0.014437	1.02277	0.257804	-0.014437	0.551332	0.812783	0.0450884	0.0794576	0.404752	-0.014437	0.806574	-0.014437	0.342628	0.0566527	0.0681084	0.238126	0.611222	1.81787	0.156076	0.0334134	-0.014437	-0.014437	0.0566527	1.34206	0.267526	0.342628	1.11802	0.0681084	0.618506	0.504402	0.324282	0.315004	0.472081	-0.014437	0.849387	0.558981	0.647214	-0.014437	-0.014437	0.480242
AC007952.5	0.875313	0.155372	0.520968	0.131708	0.330629	0.854924	0.81316	0.598308	0.679173	0.278352	0.861756	0.598308	0.494132	1.63882	1.54956	1.24297	0.04532	0.0195467	1.35027	0.888731	0.0705927	0.598308	0.875313	0.155372	0.361015	0.370989	0.806068	0.94106	0.361015	0.400458	0.770013	0.928173	1.33141	0.466731	0.902012	0.854924	0.245948	0.589938	0.41974	1.17514	0.04532	0.97897	0.223888	2.83961	0.784555	0.623099	0.155372	0.0705927	0.131708
AC007952.6	0.209951	0.0145016	0.0145016	0.504875	0.494992	0.303999	0.292583	0.122127	0.185416	0.0145016	0.303999	0.135016	0.0959873	0.348753	0.0145016	0.257765	0.0558379	0.147787	0.326555	0.553269	0.0959873	0.494992	0.413308	0.209951	0.172985	0.392119	0.147787	0.0827318	0.197737	0.197737	0.315322	0.0959873	0.948422	0.315322	0.0693495	0.109118	0.185416	0.147787	0.381403	0.257765	0.0145016	0.172985	0.0145016	0.983827	0.714807	0.0827318	0.0145016	0.0145016	0.172985
AC008443.1	0.912345	2.18678	2.2078	2.82756	0.212376	2.50791	2.41851	2.13541	2.01082	3.30655	3.23116	2.09333	2.01082	0.442784	4.7811	0.212376	2.65881	2.11875	0.212376	0.473989	0.212376	0.591631	2.64044	1.54035	2.1464	0.212376	2.0732	2.57201	2.11595	0.212376	0.212376	0.421544	3.81348	2.31754	1.98932	0.484222	2.61992	1.14999	0.212376	2.23359	2.72454	2.16271	0.212376	0.212376	2.81473	4.10015	0.212376	0.212376	1.6664
AC008964.1	1.60754	2.62011	2.50912	4.57855	0.676363	4.52609	3.40198	2.34233	2.95958	2.25011	1.53573	5.33439	2.27466	1.8605	2.27118	3.18596	3.94233	2.71987	0.576904	2.56581	0.711771	3.28186	2.4035	1.86528	2.95138	2.73698	4.09794	2.9657	3.28026	0.757522	1.71366	0.602496	1.98368	3.10084	3.68978	4.20755	3.24139	3.68978	3.84714	4.84999	2.43457	3.97536	0.576904	1.94839	3.10084	2.18847	0.576904	0.688274	2.83293
AC008991.1	0.176194	0.00615614	0.385959	0.00615614	0.00615614	0.00615614	0.00615614	0.00615614	0.176194	0.376238	0.00615614	0.452039	1.05851	0.153225	1.50746	0.00615614	0.00615614	0.00615614	0.00615614	0.00615614	0.00615614	0.42413	0.702373	0.187528	0.16476	0.00615614	0.00615614	0.00615614	0.129842	0.00615614	0.00615614	0.00615614	0.00615614	0.00615614	0.00615614	0.00615614	0.198763	0.141586	0.00615614	0.768937	0.274802	0.00615614	0.176194	1.23612	1.14766	0.00615614	0.00615614	0.00615614	0.187528
AC009061.1	0.307098	0.0502979	0.15703	0.145603	0.51214	0.265994	0.179581	0.337078	0.22352	0.385529	0.244934	0.385529	0.15703	0.0626082	0.168355	0.0988411	0.145603	0.15703	0.0126368	0.0868776	0.265994	0.276395	0.168355	0.212676	0.15703	0.0626082	0.122436	0.179581	0.307098	0.168355	0.15703	0.0126368	0.255507	0.110693	0.0378675	0.0626082	0.122436	0.122436	0.0748007	0.15703	0.0748007	0.395002	0.0378675	0.562774	0.265994	0.0626082	0.0126368	0.0868776	0.265994
AC009093.1	0.145921	0.157013	0.157013	0.11204	0.0413878	0.00450262	0.397342	0.0292135	0.100539	0.551383	0.00450262	0.0413878	0.282954	0.00450262	0.0534445	0.0534445	0.282954	0.178906	0.00450262	0.00450262	0.123436	0.24237	0.077214	0.077214	0.168007	0.0653859	0.0653859	0.100539	0.157013	0.0413878	0.350948	0.00450262	0.0292135	0.00450262	0.0292135	0.0292135	0.0889311	0.0292135	0.00450262	0.302762	0.100539	0.350948	0.00450262	0.798861	0.178906	0.0534445	0.00450262	0.00450262	0.00450262
AC009120.3	0.982092	1.1152	1.814	0.706874	1.72012	2.68338	1.76778	1.6542	0.103886	1.06662	1.20797	0.103886	2.03511	1.10721	1.03337	0.727519	2.71749	0.483574	0.855356	0.103886	0.92905	1.31659	1.60862	0.864763	0.495543	0.103886	1.00794	2.87758	2.46106	1.01646	0.103886	0.817141	0.717231	1.36476	0.332166	0.696446	1.05008	0.422288	0.103886	0.554032	0.447096	0.807437	0.495543	0.103886	1.02494	0.542511	0.50742	0.358459	0.519206
AC009120.5	0.622335	0.0738181	0.83379	0.77223	1.14128	2.29353	1.00303	0.803366	0.724117	0.914039	0.412746	0.707684	1.15907	1.00964	0.976279	0.639848	1.63439	0.878161	0.236489	0.756385	0.259841	1.54491	1.15907	0.848745	1.05498	0.0738181	0.568368	1.69086	1.77874	0.28279	0.740348	0.49283	0.402388	1.28271	0.764331	0.316487	0.682649	0.316487	0.483079	1.09265	0.433223	0.976279	0.224658	0.0738181	0.77223	0.885414	0.0738181	0.818665	0.381427
AC009227.2	0.138099	0.00169036	0.0901266	0.00169036	0.0275743	0.478313	0.00169036	0.00169036	0.00169036	0.00169036	0.00169036	0.00169036	0.184372	0.0275743	0.00169036	0.00169036	0.00169036	0.00169036	0.00169036	0.00169036	0.0529555	0.195689	0.0403265	0.0146964	0.0778533	0.00169036	0.00169036	0.00169036	0.00169036	0.206909	0.0275743	0.00169036	0.00169036	0.00169036	0.00169036	0.00169036	0.00169036	0.00169036	0.00169036	0.0901266	0.00169036	0.0275743	0.184372	0.460032	0.00169036	0.00169036	0.0654637	0.00169036	0.0529555
AC009228.1	0.971482	0.559518	1.49761	0.714905	0.00118749	0.00118749	1.95049	0.00118749	0.37265	0.00118749	0.443908	3.15101	2.26951	0.00118749	0.75594	1.47524	0.277389	0.762649	0.00118749	1.72636	0.00118749	0.852944	2.87578	0.226861	1.16953	0.559518	0.00118749	0.408792	0.948665	0.00118749	0.81505	0.00118749	1.82944	0.00118749	1.84069	0.163371	0.184898	1.40957	0.195523	0.435222	1.21214	0.267447	0.00118749	2.00317	1.49761	2.90338	0.00118749	0.00118749	0.226861
AC009299.3	-0.00381536	-0.00381536	0.480304	0.160905	-0.00381536	0.0204096	0.419689	0.0443958	-0.00381536	-0.00381536	-0.00381536	0.138045	-0.00381536	-0.00381536	0.160905	-0.00381536	0.460266	0.0204096	-0.00381536	0.228225	-0.00381536	0.0443958	0.0681481	0.0681481	0.138045	-0.00381536	0.315184	0.0681481	0.228225	0.0443958	0.183553	-0.00381536	-0.00381536	0.0681481	-0.00381536	0.0204096	0.160905	0.114968	0.0443958	0.634933	0.114968	0.357526	0.138045	1.35862	0.0916708	0.0443958	-0.00381536	-0.00381536	-0.00381536
AC009403.2	1.93141	2.22357	2.54231	2.92934	1.63896	2.54889	3.34436	2.69928	2.39548	3.5499	2.72046	2.11717	2.04417	2.96756	4.03145	2.07004	2.41023	2.26538	0.832691	2.5467	1.03032	3.78604	3.14438	2.1978	2.37806	1.98734	2.95653	2.00769	2.88824	1.55505	1.71763	0.947158	1.81148	2.36546	2.16558	2.49296	3.6873	3.01226	1.97704	2.43202	4.15943	2.76363	1.18177	2.49067	3.66136	2.27901	0.577337	0.780255	2.61704
AC009506.1	1.87341	2.51171	2.16831	2.46121	1.31536	2.53044	2.28001	1.9262	2.49509	3.61352	2.66298	2.94857	1.65621	1.76515	2.98517	2.56032	2.05955	2.85047	1.06211	2.44145	0.926272	2.48068	2.90917	2.10221	2.12462	2.08924	2.39069	1.37872	2.30789	1.02577	2.06621	0.910267	2.11507	2.98024	2.29959	2.3803	2.7444	1.8963	2.00157	3.17139	3.24064	2.15288	1.22368	2.97859	2.91783	2.25153	0.827159	0.885886	3.2037
AC010336.1	0.0440683	0.131236	0.0440683	0.0945779	0.246589	0.155123	0.311271	0.290059	0.0568772	0.402736	0.0440683	0.0945779	0.0821298	0.268502	0.190167	0.00488164	0.155123	0.0568772	0.577303	0.131236	0.321751	0.143234	0.0568772	0.0440683	0.131236	0.166908	0.0945779	0.155123	0.10691	0.372943	0.119129	0.246589	0.00488164	0.00488164	0.00488164	0.0945779	0.0945779	0.0945779	0.190167	0.119129	0.00488164	0.0440683	0.382948	1.44801	0.10691	0.0440683	0.119129	0.10691	0.10691
AC010536.1	0.451657	0.487201	0.643418	0.842882	0.338489	1.08712	0.673947	0.424315	1.30488	1.09251	1.17078	0.809529	0.47841	1.56969	1.54373	0.666385	0.396359	0.732845	0.191968	0.495931	0.308512	0.78908	0.451657	0.681463	0.547061	0.775258	0.732845	0.487201	0.725633	0.308512	0.768289	0.328577	0.868935	1.21059	0.538684	0.433496	0.768289	0.696362	0.985741	1.30033	0.703744	0.78908	0.635667	1.64791	1.0817	1.21548	0.224851	0.246299	1.05978
AC010642.2	0.112779	0.00581589	0.26276	0.00581589	0.369074	0.350409	0.589179	0.441047	0.0897931	0.33146	0.221725	0.00581589	0.168447	0.00581589	0.00581589	0.00581589	0.292669	0.124114	0.00581589	0.00581589	0.200687	0.302481	0.157511	0.190033	0.00581589	0.00581589	0.369074	0.242412	0.168447	0.168447	0.00581589	0.200687	0.00581589	0.359777	0.00581589	0.00581589	0.0544962	0.042504	0.124114	0.179287	0.200687	0.200687	0.124114	1.45724	0.042504	0.101339	0.0897931	0.242412	0.157511
AC010729.1	0.0123363	0.373733	0.155953	0.903345	0.0123363	0.315233	0.354531	0.839003	0.144588	0.785069	0.354531	0.646949	0.0620392	0.465603	0.825733	0.615849	0.335035	0.274677	0.0123363	0.551262	0.0123363	0.364168	0.0980775	0.049795	0.438735	0.109866	0.200423	0.284939	0.211301	0.232781	0.0123363	0.049795	0.646949	0.144588	0.189451	0.144588	0.600008	0.692214	0.315233	0.42965	0.121546	0.465603	0.0123363	1.69072	0.167218	0.392647	0.0123363	0.0123363	0.438735
AC010729.2	0.0249856	0.239499	0.0520418	0.765961	0.0249856	0.167572	0.239499	0.0916474	0.569831	0.944426	0.117427	0.0249856	0.117427	0.167572	0.4451	0.285429	0.215942	0.0785727	0.0520418	0.649963	0.0249856	0.560631	1.66449	0.0520418	0.717448	0.215942	0.0520418	0.0785727	0.167572	0.0653717	0.307828	0.0249856	0.155207	0.0520418	0.404312	0.251127	0.191971	0.191971	0.340752	0.0916474	0.773881	0.130137	0.0249856	0.542041	1.58397	0.0249856	0.0916474	0.130137	0.285429
AC010884.1	1.5521	0.045678	1.64372	0.045678	0.045678	0.045678	0.552104	0.045678	0.392745	0.906075	0.045678	0.236168	0.259668	0.045678	0.045678	0.20014	0.187916	0.045678	0.045678	0.247968	0.045678	0.686273	0.236168	0.962873	0.045678	0.045678	0.045678	0.045678	0.424078	0.045678	0.045678	0.392745	0.045678	0.247968	0.247968	0.464767	0.045678	0.454708	0.224264	1.0107	0.20014	0.045678	0.045678	0.045678	0.224264	0.045678	0.045678	0.045678	0.831578
AC010894.3	2.24715	2.65462	1.68953	3.54038	0.815627	1.92268	2.32804	2.61553	1.77704	2.62495	3.56554	3.44324	2.01728	3.45786	2.60605	2.82732	1.42774	2.65645	0.354631	4.28989	0.942935	2.54957	2.49461	1.91282	2.85419	3.35282	2.0473	0.998669	2.01728	0.682791	1.06504	0.354631	2.22673	2.1981	1.35282	2.41297	2.46301	2.44583	2.40406	3.21611	2.6601	2.90478	1.15246	1.66968	2.61931	2.33278	0.223056	0.223056	3.34118
AC011524.1	0.237811	0.0262306	0.487109	0.0262306	0.0262306	0.0262306	0.0262306	0.0262306	0.0262306	0.0262306	0.0262306	0.0262306	0.442832	0.0262306	0.795624	0.0262306	0.0262306	0.0262306	0.0262306	0.0262306	0.270856	0.287161	0.572634	0.758159	0.397478	0.0262306	0.0262306	0.530362	0.0262306	0.0262306	0.0262306	0.0262306	0.254407	0.0262306	0.0262306	0.0262306	0.972441	0.0262306	0.0262306	0.254407	0.204171	0.0262306	1.43788	0.0262306	0.221067	0.0262306	0.0262306	0.0262306	0.0262306
AC011897.1	1.72335	1.22991	1.70152	1.94425	0.247018	0.721225	1.92905	1.62976	2.26958	2.03176	2.91496	0.843822	0.821734	1.23525	3.01111	2.04577	1.94727	3.21354	0.186718	1.29258	0.186718	0.914748	1.62976	1.62586	1.37153	0.337819	2.12666	1.54948	5.09178	0.211189	1.48568	0.326823	2.1753	1.70884	1.93211	1.24587	1.16956	1.57817	0.671957	1.30273	2.6396	2.34633	0.174301	0.174301	1.91366	3.62812	0.199014	0.281847	1.56185
AC012317.1	0.0390103	0.0509382	0.014803	0.0975299	0.062752	0.142427	0.0744538	0.227601	0.142427	0.131355	0.131355	0.0744538	0.164278	0.227601	0.0509382	0.0860458	0.297593	0.164278	0.00251901	0.0860458	0.131355	0.164278	0.0975299	0.014803	0.335876	0.131355	0.0860458	0.287834	0.206852	0.0975299	0.277997	0.120182	0.164278	0.17506	0.0860458	0.062752	0.014803	0.062752	0.0975299	0.0860458	0.153401	0.0975299	0.142427	1.1726	0.131355	0.131355	0.0509382	0.00251901	0.026966
AC012507.3	1.0437	0.111152	2.01211	0.886092	0.412858	0.509134	0.986783	0.746409	1.33666	1.54272	0.351526	0.821767	1.52135	0.598856	1.3416	2.27506	0.554758	0.607502	0.19624	1.20105	0.829071	1.20653	1.28614	1.94511	2.1149	1.90708	0.509134	0.072935	1.0437	0.690973	1.66413	0.0468271	1.35144	1.37572	0.986783	0.649898	1.53847	2.01804	1.58033	2.11215	1.07429	1.24958	0.184416	2.19741	2.22801	0.471463	0.319755	0.0468271	1.5127
AC012593.1	0.884377	0.227855	0.85022	0.0178135	0.0178135	0.0178135	0.0178135	0.304287	0.0178135	0.0178135	0.0178135	0.770404	0.761268	0.0178135	0.201488	0.0178135	0.0178135	0.0178135	0.0178135	0.0178135	0.0178135	0.779484	0.316656	0.656927	0.0178135	0.0178135	0.0178135	0.0178135	0.388807	0.328925	0.990312	0.0178135	0.0178135	0.0178135	0.0178135	0.0178135	0.0178135	0.0178135	0.0178135	0.0178135	0.0178135	0.0178135	0.0178135	0.733522	0.0178135	0.0178135	0.0178135	0.0178135	0.0178135
AC012615.1	0.882845	4.43904	0.882845	6.18501	0.882845	4.22546	4.56687	4.30376	5.61109	5.05493	5.43979	6.19131	4.02635	6.53993	5.34492	6.21493	5.37757	5.34669	0.882845	6.44294	0.882845	4.31841	0.882845	1.97125	5.7875	6.89187	4.37991	3.45459	4.02724	0.882845	5.45255	0.882845	5.64427	3.19906	4.42833	5.90533	3.59652	6.15402	6.4704	4.35326	3.7593	3.4799	0.882845	5.96998	5.83209	6.08844	0.882845	0.882845	3.97397
AC013268.5	3.55974	0.402037	2.51613	0.1448	0.402037	0.110102	0.167415	0.0126381	0.133339	0.474422	0.344896	1.58458	1.84203	1.42069	0.222246	1.96707	0.074426	0.222246	0.222246	0.0126381	0.402037	1.75551	0.946183	3.48853	1.28912	0.0377162	0.465597	0.411314	0.83213	0.274801	3.6967	0.0126381	0.274801	0.305318	0.0126381	0.45671	0.825482	0.24353	0.167415	0.517648	0.200597	0.526119	0.575788	1.78084	1.13184	0.325262	0.0126381	0.285055	0.121774
AC013402.2	2.86935	2.75491	2.87912	2.57497	0.563153	4.51452	1.72389	1.61595	1.97291	2.8595	3.00715	3.80426	4.12125	2.04934	3.67819	3.00568	1.86695	1.99889	0.666859	0.450346	0.72875	3.26084	2.33635	3.07854	2.04314	1.23579	2.09788	3.08409	2.06471	0.592276	2.48123	0.582641	4.41773	2.82445	2.04624	0.859941	3.00274	2.32642	1.67105	3.28472	3.0951	3.38594	0.787799	2.35842	3.39792	3.1033	0.417782	0.482106	3.30001
AC013460.1	0.449868	0.238359	0.535448	0.129144	0.0220856	0.24878	0.458691	0.0707881	-0.00298665	0.0826765	0.058787	0.338897	0.440983	0.162909	-0.00298665	0.329195	0.1405	0.217257	-0.00298665	-0.00298665	-0.00298665	0.0220856	0.058787	0.467453	-0.00298665	0.129144	0.106124	0.269368	0.0826765	0.24878	1.2165	0.117686	0.184929	0.653862	0.129144	0.1405	0.599977	0.184929	0.173967	0.1405	-0.00298665	0.0220856	0.0220856	0.893463	-0.00298665	0.309565	-0.00298665	0.0220856	0.217257
AC016586.1	0.110054	0.220933	0.122825	0.232718	0.220933	0.255988	0.418976	1.05526	0.244402	0.636455	0.244402	0.38789	1.16068	0.345315	0.184959	0.312495	0.546099	0.0841488	0.0710107	0.0971624	0.197055	0.636455	0.172755	0.0577457	0.267477	0.160442	0.267477	0.439316	0.356083	0.0841488	0.745675	0.59202	0.172755	0.122825	0.220933	0.0710107	0.278871	0.209046	0.184959	0.345315	0.197055	0.323522	0.0443512	2.24588	0.232718	0.323522	0.0971624	0.135479	0.172755
AC016629.3	0.38844	0.984956	0.558957	0.0297018	0.0297018	0.450855	0.157621	0.101125	0.157621	0.397554	0.101125	0.0297018	0.23258	0.0297018	0.157621	0.0297018	0.379259	0.351294	0.0297018	0.0297018	0.0297018	0.112634	0.312986	0.23258	0.0297018	0.0297018	0.0895061	0.790371	0.379259	0.0297018	0.332289	0.0297018	0.0297018	0.101125	0.0297018	0.0297018	0.0297018	0.0297018	0.0297018	0.777119	0.23258	0.263354	0.0297018	0.0297018	0.341828	0.0297018	0.0297018	0.0297018	2.49291
AC016700.3	0.00783598	0.31189	0.169222	0.861577	0.00783598	0.00783598	0.179979	0.0911703	0.15837	0.377471	0.190643	0.531633	0.55555	0.147422	0.15837	0.00783598	0.0679302	0.15837	0.00783598	0.15837	0.0911703	0.190643	0.102628	0.179979	0.15837	0.31189	0.00783598	0.377471	0.222092	0.211698	0.978969	0.00783598	0.798399	0.00783598	0.169222	0.0796051	0.330987	0.125228	0.282679	0.465486	0.00783598	0.00783598	0.00783598	1.67144	0.00783598	0.321476	0.00783598	0.00783598	0.169222
AC016716.2	0.239429	0.0449686	0.0449686	1.32559	0.0449686	0.387965	0.0449686	0.93371	0.239429	0.93371	0.265241	0.695389	1.84363	1.89996	2.7836	0.93371	0.315554	0.0449686	0.0449686	0.434347	0.0449686	0.303135	0.0449686	0.0449686	0.226353	1.40485	0.226353	0.0449686	0.0449686	0.303135	1.08108	0.239429	0.0449686	0.0449686	0.0449686	0.596411	0.0449686	0.900728	1.02847	0.0449686	0.352201	0.0449686	0.239429	3.08014	1.27463	0.0449686	0.0449686	0.0449686	0.0449686
AC016722.1	0.0721202	0.00496567	0.0456502	0.173185	0.0589488	0.0851667	0.185312	0.397484	0.0851667	0.0456502	0.0851667	0.197333	0.00496567	0.0721202	0.0456502	0.301044	0.0322219	0.110894	0.00496567	0.0851667	0.00496567	0.00496567	0.00496567	0.0721202	0.00496567	0.00496567	0.0322219	0.0721202	0.0322219	0.0980907	0.20925	0.00496567	0.0851667	0.0851667	0.0721202	0.0721202	0.173185	0.12358	0.160951	0.173185	0.148606	0.185312	0.00496567	1.42213	0.0721202	0.00496567	0.00496567	0.00496567	0.148606
AC016722.2	0.431571	0.555029	0.231779	0.65912	0.120998	0.297102	0.488944	0.39607	0.322459	0.39607	0.407997	0.821094	0.431571	0.177405	0.883045	0.607972	0.533321	0.271311	0.0772637	0.39607	0.047387	0.297102	0.511295	0.97553	0.384048	0.359713	0.756491	0.149465	0.135299	0.0772637	0.477642	0.047387	0.488944	0.258249	0.359713	0.57643	0.218368	0.698826	0.41983	0.65912	0.698826	0.57643	0.047387	1.33003	0.309834	0.57643	0.047387	0.047387	0.587018
AC016747.3	2.03404	2.21634	2.40779	3.96748	1.06171	1.8778	2.70011	2.44379	2.81824	2.98331	3.02593	2.89518	2.62849	3.20569	2.98485	3.04671	2.65281	3.10006	1.47216	2.67865	1.5979	2.81824	2.55476	1.69537	2.71549	4.57031	2.91167	2.75685	1.62523	1.23842	2.11012	1.42028	2.82877	2.59532	2.18771	2.77339	2.755	2.74757	3.09156	3.32942	2.79691	2.94879	1.62973	3.30201	3.35625	2.49482	1.01887	1.1822	3.05844
AC016773.1	0.178878	1.3459	0.416485	1.06103	0.511767	0.780378	0.889401	0.407447	0.704326	1.51962	0.931636	1.13362	0.96672	0.92569	2.50899	0.668144	0.25303	0.568781	0.560796	0.322976	1.03403	0.955136	0.645914	0.232295	0.697174	0.221795	1.39982	0.576715	0.718507	0.682744	0.273423	0.443209	1.20693	0.242706	0.739477	0.552759	0.68998	0.653369	1.01754	1.012	4.28208	0.895524	0.293484	1.22109	0.332653	1.01754	0.293484	0.434366	0.931636
AC016831.7	0.0505872	0.0978631	0.00145678	0.165591	0.19813	0.229844	0.31069	0.24024	0.120848	0.208791	0.270919	0.0505872	0.154554	0.730777	0.0262628	0.19813	0.165591	0.132185	0.120848	0.00145678	0.14342	0.038484	0.00145678	0.00145678	0.187377	0.0744481	0.109408	0.0625745	0.31069	0.229844	0.120848	0.500989	0.187377	0.0625745	0.0978631	0.0262628	0.0744481	0.187377	0.165591	0.24024	0.165591	0.038484	0.35869	0.99481	0.25055	0.395809	0.0625745	0.038484	0.109408
AC017002.1	0.0318083	0.784591	0.0318083	0.887103	0.417011	0.276799	0.6116	1.2407	0.476805	0.0318083	0.249894	0.122732	0.0318083	0.0318083	0.8506	0.725701	0.392438	0.774929	0.0318083	0.329254	0.725701	0.276799	0.380004	0.0318083	0.380004	0.745579	0.755424	0.303247	0.180531	0.0318083	0.0318083	0.0318083	0.329254	0.500095	0.236266	1.18954	0.137384	0.8506	0.600801	0.822652	0.404773	0.151899	0.0318083	0.534391	0.0318083	0.0318083	0.137384	0.715666	1.12893
AC017048.3	0.848618	3.64742	1.81229	2.48935	0.174287	1.59423	1.88974	0.420807	1.68492	1.52548	2.55638	1.9146	0.832941	3.11645	4.10994	1.56716	0.533853	0.647188	1.89332	3.93798	0.656214	0.674086	2.51207	1.36054	3.59423	3.96416	2.14956	3.32593	0.237226	0.879432	1.72604	1.09039	4.40575	3.56272	1.40243	0.96069	3.72799	3.69858	3.53465	1.63818	1.98651	0.377214	0.261596	3.08156	4.34115	0.996057	0.199818	0.212404	0.503955
AC017104.6	0.363562	1.17507	0.479722	2.24366	0.276124	1.60495	1.60495	1.4227	1.79282	2.08549	2.41015	1.39888	0.739687	3.52443	2.32319	3.22483	1.55308	2.20082	0.488215	1.88769	0.505025	1.06947	0.806669	0.462556	2.08092	3.12204	0.971038	0.959595	0.690509	0.235154	1.17025	0.235154	2.74714	1.46899	0.959595	1.54599	2.16072	2.36926	3.07837	2.00043	0.993609	0.918674	0.286155	2.43267	2.41539	3.06822	0.0798302	0.0438054	2.33068
AC018647.3	3.93199	2.51926	5.28975	2.47694	0.388635	2.87985	1.5756	1.29424	2.71489	1.456	1.71703	3.94634	6.71058	2.67625	1.59535	3.16035	1.85702	2.03752	0.351778	2.72543	0.700529	5.69275	2.6454	4.3498	2.59544	2.75038	2.41481	1.48825	3.49365	0.376463	4.70551	0.459426	2.62293	2.34407	2.69356	2.28405	4.07742	2.40684	2.15204	3.16489	2.56738	2.5168	0.388635	4.21405	2.98237	1.72595	0.515676	0.459426	2.78093
AC018730.1	4.22847	5.64668	4.78651	7.12607	0.964164	6.69482	5.05825	4.70588	6.43979	6.44628	7.64391	6.27436	4.89222	7.34187	7.54711	8.31388	6.23864	6.69745	0.930891	3.83773	0.964164	4.34475	5.44879	4.32978	6.36439	5.79344	6.12472	5.43289	5.88601	1.03843	4.69529	1.61689	6.98798	5.12513	6.28357	5.86917	5.78438	5.97485	5.95509	6.70406	6.63355	5.82602	1.57792	6.16056	6.89401	7.24678	0.837431	0.964164	6.86948
AC018755.1	0.987607	0.781767	1.10263	1.33962	0.098579	0.736283	1.13124	0.993927	1.59952	1.39601	1.63048	1.29562	1.27556	1.14251	1.41879	1.53934	1.38678	1.63811	0.242895	1.57977	0.13622	1.21872	1.02506	0.712916	1.13124	0.942468	0.968457	0.712916	0.720753	0.320097	0.614912	0.20832	1.23969	0.968457	1.21343	1.41879	0.902461	0.774298	1.02506	0.832857	1.0312	0.839992	0.589185	1.45002	1.20811	1.85755	0.16071	0.196584	0.922622
AC019171.1	1.53878	0.692248	0.814959	1.05401	0.0317574	0.274786	0.444374	0.452677	0.427596	0.375827	0.593185	0.915153	0.540455	-0.0159501	0.89231	0.293793	0.205823	1.16949	0.00813749	0.570866	-0.0159501	1.03366	0.89231	1.93198	0.622322	0.540455	0.909483	0.585791	0.444374	0.235859	3.36038	0.255478	1.08884	0.874891	0.593185	1.23646	1.08884	0.524959	1.07404	1.53538	0.664758	0.636632	-0.0159501	3.75824	0.732352	1.42521	-0.0159501	0.00813749	0.284327
AC020907.1	0.548125	0.331401	0.273744	0.133085	-0.0170939	0.0912035	0.424287	0.350291	0.0485165	0.21455	0.0699626	0.387598	1.51033	0.29313	0.729759	0.478208	0.0485165	0.0485165	-0.0170939	-0.0170939	0.234457	0.955682	0.174191	0.174191	0.478208	0.133085	-0.0170939	-0.0170939	0.254187	-0.0170939	0.745558	-0.0170939	0.0699626	-0.0170939	-0.0170939	0.194462	0.133085	0.0485165	0.0485165	0.0699626	-0.0170939	-0.0170939	-0.0170939	1.86995	0.46038	0.0699626	0.0485165	-0.0170939	-0.0170939
AC020907.2	1.04042	0.189299	0.627881	0.0650637	0.0165999	0.0165999	0.16762	0.0650637	0.0165999	0.189299	0.0165999	0.0768884	0.221121	0.088601	0.199998	0.189299	0.0165999	0.0650637	0.088601	0.088601	0.100204	0.321637	0.100204	1.49936	0.231549	0.0165999	0.0410694	0.0165999	0.0768884	0.0768884	0.55014	0.0410694	0.0165999	0.0410694	0.145554	0.0768884	0.100204	0.0165999	0.0410694	0.189299	0.0165999	0.672281	0.0650637	1.00206	0.311946	0.0165999	0.0410694	0.0165999	0.0410694
AC020910.2	1.33155	0.705976	1.59971	0.82462	0.472601	1.48478	1.03993	1.30411	0.669937	1.25318	0.91064	0.697061	1.15103	0.483231	1.08686	0.418075	1.45064	1.07363	0.575098	0.660766	0.372704	1.42569	1.78354	1.44569	1.11935	0.461882	0.775123	1.33697	1.71718	0.418075	1.00532	0.349396	1.03308	0.651527	1.13211	0.6043	1.20613	0.504228	0.440167	0.976929	1.01232	1.08026	0.461882	1.56405	0.524883	1.13211	0.3842	0.483231	1.34773
AC021860.1	1.07294	0.410012	1.62564	0.306159	0.522422	0.203488	0.872518	1.34665	0.410012	0.847387	0.555043	0.137508	1.22208	0.344945	0.148753	0.235198	1.19366	0.522422	0.382546	0.159896	0.354453	1.11961	1.321	1.27702	0.454469	0.114704	1.18404	0.748299	0.897145	0.522422	0.427988	0.782222	0.315971	1.35509	0.691999	0.382546	0.159896	0.181885	0.0313936	0.555043	1.60523	1.04082	0.436878	2.45702	0.245589	0.400924	0.276246	0.872518	0.325705
AC022400.2	0.166162	0.933881	-0.0632403	0.980272	2.48212	0.33306	-0.0632403	0.288973	0.782903	0.746615	0.448548	1.23047	0.582403	0.880146	1.0727	0.95472	0.146104	-0.0632403	2.19123	1.15417	3.34285	0.306802	-0.0632403	0.770928	0.758833	0.582403	0.448548	0.288973	0.0944457	1.17586	-0.0632403	1.54337	1.01516	-0.0632403	-0.0632403	0.358758	0.975205	0.252502	1.32901	0.582403	0.880146	0.270876	1.7198	1.91852	0.575344	-0.0632403	2.24545	2.3024	0.166162
AC022431.1	1.36179	1.30451	1.27761	1.14602	0.175692	2.311	1.4924	2.00504	1.74992	1.63174	2.28893	1.64814	1.75743	1.10935	0.607484	1.32564	2.29387	2.33507	0.175692	2.50464	0.175692	1.44078	1.00611	0.687439	1.32039	2.04752	1.84771	1.73097	1.99576	0.175692	1.92222	0.175692	1.63586	1.76116	1.85813	2.62809	2.80679	2.52332	1.55523	1.80156	2.00196	1.25013	0.175692	1.76489	1.4878	0.598285	0.175692	0.175692	1.35668
AC022498.1	0.029555	0.199044	0.029555	0.169515	0.108794	0.365763	0.154546	1.12247	0.339138	0.139438	0.228047	0.077561	0.417738	0.284542	0.108794	0.184347	0.443115	0.108794	0.0617161	0.108794	0.0617161	0.31207	0.077561	0.029555	0.108794	0.0932527	0.139438	0.228047	0.124189	0.298364	0.352505	0.139438	0.610448	0.139438	0.365763	0.077561	0.0932527	0.029555	0.108794	0.029555	0.0457152	0.029555	0.029555	2.98753	0.139438	0.029555	0.0932527	0.0932527	0.154546
AC022596.2	0.0398629	0.37386	0.32914	0.62496	0.0398629	0.0398629	0.0811677	0.0398629	4.09655	1.14164	0.615737	0.0811677	0.0398629	4.92284	1.97704	1.84909	0.198226	3.23491	0.0398629	0.448833	0.0398629	0.0675346	1.19155	0.222959	0.510042	0.559078	0.0811677	0.980222	0.0811677	0.0811677	0.606452	0.0398629	2.11023	0.0398629	0.899511	3.45396	0.0398629	0.773108	1.19155	0.0398629	1.67827	0.0675346	0.0537672	0.448833	1.53727	0.829821	0.0398629	0.198226	1.22186
AC023490.2	1.33485	0.562829	0.749544	1.44377	0.577169	0.0489041	0.457361	0.123879	0.164716	1.18534	0.803894	1.09608	0.562829	0.134219	0.948394	1.01462	0.164716	0.279524	0.358975	0.673037	0.154636	0.367488	0.297638	1.72979	0.184627	0.297638	0.480752	0.0816093	0.070806	0.10293	1.30015	0.19446	0.488449	0.297638	0.503697	0.174712	0.213889	0.0265966	0.6598	0.57002	0.457361	0.916553	0.037802	2.07084	0.503697	0.815646	0.070806	0.184627	0.384335
AC024257.1	0.0742449	0.131954	0.0860016	0.00128795	0.00128795	0.0503952	0.0976489	0.0623768	0.589767	0.260485	0.0860016	0.0260823	0.00128795	0.00128795	0.395454	0.131954	0.131954	0.00128795	0.00128795	0.109189	0.00128795	0.0382978	0.0503952	0.0260823	0.0503952	0.00128795	0.120623	0.0503952	0.0623768	0.109189	0.0860016	0.00128795	0.395454	0.131954	0.0860016	0.00128795	0.00128795	0.0382978	0.00128795	0.0623768	0.0623768	0.0976489	0.0742449	0.00128795	0.300555	0.109189	0.00128795	0.00128795	0.0503952
AC024560.3	4.24721	2.90406	3.99214	2.95899	2.17702	3.96312	3.84324	3.71334	2.35922	3.67885	3.08056	2.42398	3.31214	2.16645	3.5349	2.13054	4.03442	3.08558	1.73379	2.02798	1.75873	3.53952	3.79274	4.32732	2.97737	1.74382	3.39012	3.80765	3.98254	2.34707	3.08223	1.7928	2.67462	3.39272	2.73613	2.1735	3.34636	2.41535	2.25516	2.54666	3.94752	3.42984	1.99179	1.97121	2.79046	2.79893	1.60647	1.80713	3.37174
AC024940.1	0.0593661	0.0712007	0.0108614	0.10604	0.520522	2.06161	0.151016	0.0712007	0.0108614	0.194414	0.0474171	0.0829232	0.0108614	0.0108614	0.0712007	0.0108614	0.0593661	0.0353515	0.645076	0.0712007	0.487319	0.0829232	0.0108614	0.0108614	0.0353515	0.0108614	0.162009	0.0353515	0.172905	0.266878	0.0108614	0.172905	0.10604	0.162009	0.0474171	0.0829232	0.139925	0.151016	0.0712007	0.266878	0.0829232	0.183706	0.560809	3.15019	0.0593661	0.0474171	0.0108614	0.215555	0.0945355
AC025171.1	0.96912	0.961007	1.02468	1.85185	1.04017	1.54878	1.58633	0.77927	0.877286	1.21427	1.04786	0.977188	1.06311	0.366442	1.00902	1.11526	1.75138	0.760718	0.732439	0.693858	1.31975	1.49904	1.87809	0.539332	0.936392	1.24137	1.22109	1.40617	1.81611	1.29409	0.426382	0.81568	0.654228	1.24806	0.644149	0.788458	0.788458	0.911354	1.04786	1.21427	1.04786	0.603123	1.10055	1.80704	1.20742	0.354152	0.560908	0.495198	0.806663
AC026202.3	0.667898	0.800661	0.782396	0.82765	0.0369717	0.554704	0.687596	0.39713	0.707039	0.489179	0.763907	0.657952	0.565353	0.234409	0.726235	0.687596	0.637861	0.800661	0.735742	0.477976	0.627714	0.763907	2.17043	0.763907	0.745189	0.82765	0.845378	0.735742	0.207739	0.0369717	0.0369717	0.260616	0.575927	0.27355	0.385219	0.82765	1.25891	0.221133	0.24757	0.489179	0.845378	0.432311	0.0369717	1.01205	1.08143	0.166827	0.361109	0.166827	0.963954
AC026740.1	0.364031	0.671412	0.0680115	0.965069	0.0791419	-0.0249298	0.122665	0.355248	1.26916	1.18347	1.01202	0.637004	0.464726	1.29777	1.20547	1.37596	0.310349	0.301166	0.0567775	0.9436	0.319464	0.986164	0.0454381	0.432085	0.579827	0.355248	0.865299	0.0454381	0.154308	0.432085	-0.0249298	0.122665	0.355248	0.464726	0.282586	0.448516	0.608753	0.800005	0.671412	1.18347	0.215211	0.32851	0.195249	0.527475	0.174952	0.959737	0.337489	0.0680115	0.432085
AC027228.1	0.00322506	0.0890212	0.0890212	0.180453	0.00322506	0.135561	0.255382	0.00322506	0.00322506	0.575222	0.135561	0.402428	0.0407078	0.00322506	0.306316	0.00322506	0.100817	0.00322506	0.135561	0.0890212	0.100817	0.100817	0.213109	0.0771143	0.438922	0.135561	0.112505	0.00322506	0.0407078	0.213109	0.00322506	0.00322506	0.213109	0.00322506	0.00322506	0.0407078	0.0890212	0.0650946	0.112505	0.517384	0.100817	0.0529598	0.00322506	0.913498	0.0407078	0.169378	0.00322506	0.00322506	0.0771143
AC027307.3	0.90843	0.356385	0.77041	0.320158	0.448897	0.806131	0.460068	0.598149	0.841016	0.949066	0.368268	0.344407	0.57772	0.493086	0.244952	0.219016	0.875104	0.320158	0.503932	0.257753	1.09411	0.471155	0.941027	1.03475	0.57772	0.152132	0.270445	0.667523	1.15819	0.598149	0.90843	0.715171	0.307884	0.546543	0.368268	0.0676976	0.743047	0.165751	0.138387	0.257753	0.437642	0.460068	0.657808	0.460068	0.514699	0.205877	0.0236174	0.448897	0.883505
AC027601.1	0.268701	0.975002	0.56454	1.21694	0.783071	0.182357	1.17215	0.470527	0.863409	1.20219	0.882712	0.823884	0.95708	0.667244	0.628733	0.443612	0.605045	0.299603	0.289387	0.289387	0.496875	1.31561	0.268701	0.452648	0.719242	0.11345	0.748013	0.43451	0.43451	0.406801	0.339655	0.387981	0.748013	0.52268	0.726497	0.539592	0.659636	0.461619	0.539592	1.43201	0.682322	1.02157	0.682322	2.37535	0.556279	1.13094	0.268701	0.514137	0.406801
AC027763.2	3.16669	2.5047	3.50959	2.93879	2.24241	3.08931	3.74762	3.03389	3.18013	3.64966	3.80352	3.46759	3.68716	2.53953	4.02782	2.88565	3.60572	2.6942	1.76308	3.24105	2.06667	3.49109	3.91935	2.68766	3.79621	3.12394	3.00012	2.72216	3.41554	2.25167	2.73064	2.50973	3.44243	3.32067	3.60253	2.94952	3.50844	2.8105	2.39685	3.14854	3.83326	3.68316	2.84573	2.88377	3.99294	3.18161	1.89167	1.81175	3.2467
AC034228.3	0.867771	0.737154	1.12341	1.32203	0.0713913	0.992588	0.941505	0.0713913	1.42884	1.36489	1.08321	1.76072	0.921812	0.642052	1.71876	1.89765	0.427673	0.475385	0.134003	2.01008	0.0713913	1.47264	1.87896	0.721785	2.33385	1.69363	1.03568	0.294624	1.29264	0.378119	1.31718	0.134003	1.56405	0.737154	1.25238	1.04773	0.998832	1.12905	0.759868	1.34602	1.11774	0.867771	0.134003	1.28768	2.2544	0.378119	0.0713913	0.0713913	0.92841
AC034243.1	0.0256197	0.469533	0.172039	2.766	0.0256197	0.13696	1.33728	0.0256197	0.549475	0.505675	0.282532	0.591839	0.0256197	0.13696	0.478664	1.16744	0.113034	0.0256197	0.148759	1.48738	0.0256197	1.77066	1.07906	0.148759	0.441747	0.66476	1.4233	0.13696	0.0256197	0.183523	0.0256197	0.0256197	2.85721	0.148759	0.748636	0.523373	0.505675	0.451076	0.523373	0.591839	0.0256197	1.81669	0.0256197	0.0256197	2.84997	0.583477	0.0256197	0.0256197	0.148759
AC037459.4	1.79678	3.63287	1.99763	1.1058	3.23049	2.05238	3.41412	2.62428	3.37981	2.31129	2.34093	1.92669	0.983829	0.720667	0.720667	0.768649	3.20507	4.87013	3.32283	5.09338	3.02555	3.61348	2.63456	0.85931	3.34021	2.47922	3.94045	2.65738	3.43691	3.45929	3.39914	3.529	1.35535	4.15688	4.61877	5.07437	4.03607	4.0863	3.14586	2.07685	4.59374	3.76369	2.5982	0.720667	1.05101	0.791952	2.98586	3.35165	4.62028
AC040173.1	3.27848	3.53138	2.89912	4.41568	0.103019	0.103019	3.24864	3.26937	4.00474	3.14475	3.82536	3.93264	3.46723	3.5444	3.95981	4.43915	3.79444	4.06316	0.103019	3.98709	0.103019	1.87774	2.29314	3.89432	4.18462	3.85412	3.41516	2.85588	0.647995	0.103019	5.28013	0.103019	3.44745	3.56003	3.62423	4.36004	3.24515	3.84827	4.0835	4.3635	3.17581	3.42127	0.103019	2.77825	3.49826	3.79444	0.103019	0.103019	3.16099
AC053503.4	0.194392	0.205582	0.113222	0.332814	0.0137516	0.113222	0.101199	0.205582	0.113222	0.238583	0.238583	0.0644437	0.0519559	0.0393462	0.136938	0.238583	0.113222	0.227676	0.0137516	0.52046	0.0137516	0.0890632	0.332814	0.227676	0.183103	0.493991	0.125135	0.0393462	0.136938	0.0137516	0.332814	0.0137516	0.148635	0.0519559	0.171716	0.136938	0.216676	0.249399	0.101199	0.322677	0.0393462	0.160227	0.0137516	0.660996	0.493991	0.0137516	0.0137516	0.0137516	0.205582
AC062021.1	0.235623	0.463615	1.109	-0.00456202	-0.00456202	0.115531	0.126934	-0.00456202	-0.00456202	2.80394	0.392106	3.98293	0.579752	2.18625	0.138234	0.618765	-0.00456202	0.115531	-0.00456202	-0.00456202	-0.00456202	0.777376	-0.00456202	0.245994	0.115531	0.138234	-0.00456202	-0.00456202	-0.00456202	-0.00456202	-0.00456202	-0.00456202	-0.00456202	0.25628	-0.00456202	-0.00456202	0.276603	0.193266	0.235623	0.856153	-0.00456202	-0.00456202	0.611058	0.335677	0.225167	0.266482	-0.00456202	-0.00456202	-0.00456202
AC062028.1	1.15631	0.152867	1.19964	0.178355	0.215738	0.0320626	0.0320626	0.190927	0.165669	0.562555	0.152867	0.165669	0.139947	0.646409	0.139947	0.126907	0.139947	0.0320626	0.0320626	0.0320626	0.126907	0.832463	0.165669	1.78418	0.139947	0.356035	0.310812	0.152867	0.356035	0.513707	1.75577	0.0320626	0.139947	0.126907	0.50373	0.0320626	0.367117	0.0870423	0.100457	0.646409	0.431827	0.0320626	0.0320626	2.40898	0.059822	0.0734982	0.0320626	0.0320626	0.113744
AC062029.1	0.939441	0.760583	1.05119	1.44379	0.150465	1.27883	1.27316	0.718347	0.514953	1.221	1.04447	1.00344	0.939441	0.534766	1.03772	0.768874	0.909992	0.701074	0.709738	0.692354	0.611225	0.924797	1.06453	0.692354	0.909992	1.05119	0.785304	0.629681	1.19113	0.647887	0.443221	0.263323	1.31788	1.00344	0.726901	0.752241	1.28448	0.534766	0.554291	2.00498	0.760583	0.484677	0.201794	2.18116	1.06453	0.601902	0.344998	0.239047	1.83636
AC068057.1	1.2658	1.18122	3.16892	3.41759	0.399442	1.24812	0.330677	1.60076	1.62337	2.0661	1.3618	0.776711	0.920488	0.475449	2.40338	1.56378	1.24217	1.5824	0.258192	2.12289	0.793469	1.61888	1.91623	0.92804	2.64571	1.59161	2.29105	1.74338	0.935551	0.282792	1.93768	0.698594	2.63522	1.18122	3.09471	0.81822	3.05831	1.25993	0.866392	1.60076	2.67263	3.01455	0.245721	1.3618	2.61397	1.21204	0.155016	0.270549	2.10109
AC068535.2	0.491543	0.777534	0.127956	3.64336	1.08793	2.24846	1.3671	0.700571	1.42998	3.18177	1.92905	2.78976	0.52203	0.810377	1.75981	3.51473	1.75981	0.726717	0.127956	0.646705	0.127956	1.61616	2.06027	0.794056	2.30309	1.77178	1.27841	0.571358	2.42826	0.127956	1.6117	0.618941	1.35091	0.501782	0.802241	1.10759	1.70668	1.3831	2.17983	3.04547	3.09394	0.127956	0.752365	0.600109	3.68811	0.810377	0.481225	0.127956	1.69412
AC068620.1	0.858878	0.718331	1.32658	0.244473	0.299218	1.69743	0.0261344	0.460536	0.552181	0.794165	0.63787	0.402329	0.771869	1.35578	1.02357	0.718331	1.56462	0.210502	0.0261344	0.0261344	0.460536	0.516283	1.56462	1.54808	0.907103	0.422018	0.372233	1.19196	0.726114	0.710502	0.41221	0.0261344	3.1417	0.979493	0.431753	0.187358	0.451011	0.0261344	0.221923	0.0261344	0.604259	0.497961	0.402329	0.52535	0.879762	1.21894	0.0261344	0.0261344	1.85487
AC068831.6	0.0741301	0.225094	0.0741301	0.350354	0.225094	0.257565	0.202986	0.427592	0.26821	0.146001	0.38955	0.0741301	0.236009	0.246832	0.446201	0.225094	0.236009	0.134296	0.526781	0.0110277	0.500475	0.236009	0.110565	0.0863893	0.246832	0.0985335	0.191788	0.427592	0.320158	0.360265	0.350354	0.379862	0.360265	0.0985335	0.320158	0.0110277	0.122485	0.0985335	0.1576	0.626961	0.134296	0.191788	0.134296	1.71359	0.146001	0.491586	0.146001	0.110565	0.134296
AC068987.1	1.85486	2.78531	2.32874	2.19937	0.155402	0.452508	1.57783	1.44371	2.06909	2.34967	2.86233	1.84921	1.70516	2.50043	2.75038	2.64368	1.65977	1.63979	0.0379823	0.91632	0.0379823	0.713255	0.775735	3.07129	1.77026	1.34116	1.77929	0.262598	0.37065	0.0379823	3.59268	0.0502409	0.748357	2.04033	1.88273	1.33257	1.56363	1.34968	1.37074	1.58136	1.66307	1.89916	0.0379823	1.49762	1.98832	2.79717	0.0623787	0.0863013	1.52739
AC069213.1	0.322054	1.13125	0.470557	2.37797	0.0446608	0.875556	1.34866	1.11041	1.12434	1.46833	0.924068	0.101735	1.00149	0.437607	0.85068	0.470557	0.115661	0.825372	0.0446608	0.0446608	0.0446608	1.23761	1.80829	1.40687	0.595366	0.34591	0.0446608	0.773394	0.115661	0.470557	0.183357	0.170068	1.17205	0.415219	1.00901	0.415219	0.672995	0.357693	0.0734778	1.11041	1.48465	0.924068	0.156655	2.49603	0.764548	0.867312	0.115661	0.0446608	1.42952
AC072062.1	0.307125	0.098006	0.723699	0.415369	0.145181	1.16385	0.504411	0.838118	0.098006	0.098006	0.205988	0.175874	0.278877	0.098006	0.925992	0.307125	0.755726	0.321064	0.098006	0.755726	0.415369	0.250119	0.848124	0.160602	0.098006	0.129611	0.541102	1.18014	1.02721	0.415369	0.098006	0.44132	0.098006	0.160602	0.588747	0.098006	0.129611	0.278877	0.160602	0.362164	0.205988	0.129611	0.129611	1.00928	0.991144	0.264563	0.098006	0.098006	0.375633
AC073254.1	0.711771	0.403387	0.774683	0.514127	0.470906	1.48929	0.282834	0.616533	0.978249	0.711771	0.702542	0.535234	0.843194	0.332343	0.50345	0.664985	0.817905	1.03745	0.414875	0.295381	0.178063	0.448769	0.868022	0.809369	0.380115	0.514127	0.57649	1.39239	2.08221	0.448769	1.10111	0.178063	0.859796	1.64616	0.683893	0.606632	1.39796	0.57649	0.178063	1.1553	0.748076	0.843194	0.282834	1.53526	0.459882	0.702542	0.178063	0.178063	0.73909
AC074286.1	1.22688	1.15783	1.03375	1.70679	0.272635	1.2655	1.37978	1.19282	0.798301	1.29238	1.07225	1.46158	1.71446	1.61096	1.8725	1.78511	1.3394	1.07225	0.224438	1.15783	0.469496	1.12186	1.70293	1.05955	0.782534	1.21563	1.31349	1.75213	1.59846	0.396501	0.352836	0.341683	1.41893	1.06592	1.08484	0.896295	1.30298	0.758513	0.758513	1.38474	1.07225	1.26005	0.54811	1.60681	1.48009	1.55589	0.438722	0.19964	1.64371
AC079210.1	0.142956	0.0733515	0.0733515	0.115505	0.42675	0.260558	0.334076	0.481861	0.169908	0.156493	0.247942	0.0875364	0.101587	0.101587	0.222385	0.142956	0.381137	0.183202	0.101587	0.0590296	0.169908	0.196379	0.183202	0.101587	0.101587	0.115505	0.437937	0.460062	0.322073	0.169908	0.183202	0.101587	0.156493	0.129294	0.0875364	0.209439	0.129294	0.273067	0.101587	0.357793	0.273067	0.273067	0.334076	1.01273	0.0299638	0.183202	0.115505	0.0299638	0.115505
AC079341.1	1.01145	-0.00084723	0.675771	-0.00084723	-0.00084723	-0.00084723	0.0230957	-0.00084723	0.0230957	-0.00084723	-0.00084723	-0.00084723	0.0465736	0.0581438	-0.00084723	0.0348916	0.0111835	-0.00084723	-0.00084723	-0.00084723	-0.00084723	0.125332	0.11439	1.47166	0.0348916	-0.00084723	0.0230957	0.0809572	0.0809572	0.0809572	0.513334	-0.00084723	-0.00084723	-0.00084723	-0.00084723	-0.00084723	-0.00084723	-0.00084723	-0.00084723	0.0465736	-0.00084723	0.0230957	0.0581438	0.867076	-0.00084723	-0.00084723	-0.00084723	-0.00084723	0.0348916
AC079354.3	0.0115461	0.0366887	0.0241796	0.061343	0.0366887	0.0974495	0.10926	0.144048	0.0241796	0.0241796	0.0115461	0.0366887	0.0366887	0.0974495	0.0241796	0.0490757	0.0366887	0.0241796	0.0115461	0.0490757	0.0115461	0.0241796	0.0115461	0.0366887	0.061343	0.0115461	0.0115461	0.0241796	0.0241796	0.120962	0.0115461	0.0115461	0.0241796	0.0115461	0.0241796	0.0241796	0.0115461	0.0366887	0.0241796	0.10926	0.0241796	0.0490757	0.0366887	0.891606	0.0115461	0.0241796	0.0115461	0.0115461	0.0241796
AC079610.2	0.0623501	0.275532	0.219646	0.307975	0.00997185	0.149342	0.0623501	0.00997185	0.0364178	0.253458	0.161319	0.137256	0.184957	0.0364178	0.264541	0.0364178	0.149342	0.149342	0.00997185	0.0751299	0.0494469	0.00997185	0.00997185	0.112751	0.0364178	0.17319	0.00997185	0.12506	0.0623501	0.00997185	0.00997185	0.00997185	0.0751299	0.100328	0.100328	0.0364178	0.112751	0.0623501	0.100328	0.253458	0.0877885	0.184957	0.00997185	0.459322	0.0623501	0.100328	0.00997185	0.00997185	0.149342
AC083799.1	0.969325	1.48983	1.77848	2.79542	0.398466	2.4041	2.3769	2.12903	1.94661	2.59157	1.86734	2.79542	1.70175	1.40479	2.52963	2.31496	2.47733	2.20352	0.4611	2.1813	0.473268	1.98075	2.02489	1.30106	2.396	2.10208	2.6169	1.37514	1.8384	0.398466	1.02567	0.398466	2.38512	1.75639	2.29167	2.31207	2.46968	2.55381	2.15543	3.38105	1.59512	1.64469	0.577884	0.398466	2.70926	2.26795	0.398466	0.398466	2.02127
AC083843.1	0.751209	1.00865	0.932733	0.633623	0.116126	1.50323	1.02695	0.932733	0.504299	0.720881	1.33788	0.504299	0.329882	0.458156	1.81829	0.276958	1.28932	0.788148	0.116126	0.255168	0.1283	0.41031	0.674015	0.964906	0.495201	0.266108	0.945698	1.88873	0.971245	0.36063	0.152309	0.0914305	0.852097	0.899742	0.838157	0.429661	0.674015	0.255168	0.467517	0.72853	1.02695	0.617107	0.1283	0.308971	0.350462	1.12605	0.0534821	0.0914305	3.72668
AC083843.2	0.400651	0.00592646	0.29238	0.00592646	0.00592646	0.0685594	0.0685594	0.00592646	0.139896	0.00592646	0.00592646	0.00592646	0.0807275	0.00592646	0.00592646	0.00592646	0.0562749	0.0685594	0.282069	0.00592646	0.0927813	0.00592646	0.139896	0.196456	0.00592646	0.229234	0.00592646	0.00592646	0.218401	0.342729	0.151409	0.00592646	0.00592646	0.00592646	0.218401	0.0562749	0.0807275	0.00592646	0.00592646	0.0807275	0.00592646	0.00592646	0.196456	1.06956	0.00592646	0.00592646	0.00592646	0.00592646	1.12978
AC084018.1	4.11483	5.07916	5.29665	5.16641	3.27334	4.39983	4.54116	3.5889	5.86586	6.47482	5.80524	5.69272	4.57356	5.80728	4.73364	5.97186	4.13632	4.2694	2.57253	3.9843	3.10235	4.5284	4.34151	4.60679	5.947	4.72198	4.65401	4.11173	4.74184	2.81602	4.82382	1.83256	5.50818	5.40794	4.13205	4.58079	4.40425	4.89411	4.97329	5.224	5.18522	4.37903	3.59459	5.49576	4.88057	5.03574	1.98173	2.09247	4.89674
AC084125.4	0.0597322	1.52091	0.0597322	1.26524	0.0597322	0.182474	0.823825	0.555877	1.57365	1.68039	0.205678	0.474515	0.0597322	1.5126	1.16553	1.08677	0.436635	1.05743	0.205678	1.82228	0.35736	0.615786	0.945919	0.977877	1.01521	0.407476	1.25	0.502211	0.688931	1.12111	0.893079	0.194128	0.502211	0.294528	0.758143	1.38108	0.648809	2.11944	1.31963	2.01658	1.20846	1.96189	0.0597322	1.50004	0.858917	1.34836	0.272883	0.315814	0.294528
AC087392.1	0.0938653	0.0808501	0.19377	0.363503	0.013857	0.19377	0.013857	0.013857	0.013857	0.298105	0.456105	0.157152	0.132186	0.013857	0.013857	0.181672	0.21765	0.0938653	0.013857	0.106758	0.013857	0.0544438	0.013857	0.013857	0.0938653	0.0808501	0.298105	0.013857	0.21765	0.013857	0.013857	0.013857	0.374106	0.013857	0.013857	0.0544438	0.286896	0.132186	0.0677105	0.132186	0.19377	0.119531	0.013857	0.013857	0.119531	0.425926	0.013857	0.013857	0.013857
AC090044.1	0.240315	0.0106386	0.0280803	0.330226	0.0106386	0.0280803	0.0280803	0.0280803	0.0106386	0.224871	0.0961619	0.0280803	0.0793878	0.0280803	0.0793878	0.0624516	0.0453502	0.0106386	0.0280803	0.0106386	0.0280803	0.129236	0.790119	0.443355	0.0624516	0.0106386	0.270801	0.767501	0.0453502	0.0453502	0.145542	0.0106386	0.0106386	0.0453502	0.0961619	0.0280803	0.0624516	0.129236	0.129236	0.0280803	0.0106386	0.0453502	0.0453502	0.0624516	0.315558	0.0106386	0.0106386	0.0106386	0.0106386
AC090186.1	2.87051	3.84745	3.29978	4.70243	0.246867	2.7906	3.23454	3.27018	4.10563	3.99938	4.52035	4.74741	4.20963	3.57818	4.71739	4.23946	3.59096	3.96532	0.449337	4.18003	0.558366	3.14175	3.11272	3.25876	4.04902	3.48301	4.10458	3.40781	3.19343	0.246867	3.25563	0.246867	5.02819	4.06207	3.97581	4.56883	3.32671	3.66946	3.91331	4.51588	3.77851	2.57732	0.246867	2.66849	4.44561	5.00389	0.246867	0.246867	3.54727
AC090587.2	0.637446	0.279635	0.820477	0.269481	0.440651	0.526463	0.591089	0.780567	0.206757	0.376854	0.559196	0.0467855	0.739333	0.367467	0.163111	0.228018	0.551093	0.269481	0.259244	0.0709373	0.467022	0.979997	0.852785	0.725279	0.279635	0.0709373	0.358008	0.703895	0.458294	0.206757	0.163111	0.269481	0.259244	0.338873	0.228018	0.0828395	0.467022	0.106308	0.151956	0.358008	0.89665	0.682138	0.106308	1.65613	0.217433	0.299696	0.151956	0.329194	0.348478
AC090945.1	0.29475	0.753338	0.376704	0.386594	0.0255104	1.36925	0.366737	0.535394	0.39641	0.939948	0.326091	0.552852	0.415822	0.463121	0.305281	0.0512654	0.184465	0.336372	0.315727	0.463121	0.386594	0.490696	0.49976	0.149469	0.552852	0.172904	0.137592	0.723265	0.305281	0.913936	0.0255104	0.184465	0.846533	0.39641	0.29475	0.0765203	1.0744	0.273428	0.50876	0.544152	0.137592	0.149469	0.240776	1.89505	0.137592	0.326091	0.0255104	0.0639541	0.526577
AC092159.2	0.0097198	0.0097198	0.0912263	0.480377	0.117373	0.0374197	0.0645817	0.0374197	0.0097198	0.117373	0.0645817	0.0097198	0.0374197	0.0645817	0.0097198	0.0510666	0.0097198	0.0097198	0.0374197	0.0097198	0.14304	0.117373	0.0645817	0.0097198	0.0374197	0.0374197	0.0779675	0.0374197	0.0779675	0.180678	0.21733	0.0097198	0.0097198	0.0645817	0.0374197	0.0510666	0.0374197	0.0779675	0.0097198	0.155699	0.0097198	0.0374197	0.0912263	0.79251	0.355028	0.0097198	0.0645817	0.0097198	0.0645817
AC092171.2	0.201898	0.804737	0.397887	0.510579	1.60162	0.313466	0.459825	0.451162	0.415898	1.27008	0.970248	0.433654	0.551357	2.09405	-0.00528783	0.644123	0.332724	0.68805	1.35734	0.15873	1.58767	0.651552	0.274037	0.406925	0.658937	0.169662	0.379613	0.212462	0.379613	1.53028	0.293907	1.73628	0.911469	0.370374	0.442439	0.388783	0.583049	0.485459	0.459825	0.510579	0.778244	0.502262	1.06424	1.3318	0.433654	0.917473	1.00424	1.18597	0.212462
AC092171.4	3.4441	2.89547	2.7189	3.65582	1.39779	2.14597	3.20456	3.10139	3.74271	3.43285	3.02607	2.87625	2.96945	3.75143	2.86577	3.78075	2.03184	3.25684	1.23599	3.28589	0.898871	2.65442	2.91005	3.48627	3.13797	3.19084	3.06878	2.28233	2.23012	1.04244	3.71394	1.23599	3.02476	3.2481	2.78977	2.91584	3.45986	3.40331	3.05084	3.00213	3.28695	2.87774	0.875789	3.03787	3.44223	3.16997	0.607334	0.97993	3.10757
AC092198.1	0.110241	0.0108628	0.235484	0.769857	0.0108628	0.944075	0.299002	0.0861039	0.0490313	1.65409	0.168679	0.122142	0.0490313	0.110241	0.110241	0.426761	0.0237114	0.0490313	0.0237114	0.0108628	0.0738643	0.180056	0.0615075	0.14562	0.777011	0.213598	0.0237114	0.0108628	0.168679	0.191334	0.601524	0.0108628	0.0982287	0.0490313	0.0237114	0.0108628	0.641754	0.0237114	0.157201	0.349647	0.0108628	0.0108628	0.0615075	0.617767	0.191334	0.0108628	0.0108628	0.0108628	0.122142
AC092811.1	0.460503	0.104891	1.00682	0.0798672	0.2457	0.669142	0.63661	0.560296	0.041405	0.392767	0.104891	0.0671723	0.104891	0.0671723	0.041405	0.041405	0.731863	0.0924393	0.586234	0.041405	0.64482	0.392767	1.04348	0.479226	0.041405	0.041405	0.200436	0.855881	1.02528	0.791699	0.331761	0.0671723	0.104891	0.331761	0.23453	0.041405	0.300151	0.0671723	0.041405	0.23453	0.32131	0.256774	0.677149	0.784368	0.0924393	0.104891	0.104891	0.0798672	0.64482
AC092839.1	0.255732	0.0198311	0.0198311	0.0198311	0.318608	0.414038	0.436977	1.14885	0.0198311	0.281199	0.492839	0.598694	2.62963	1.14174	0.984227	0.781333	0.894619	0.229826	0.448317	0.255732	0.0198311	0.76312	0.0198311	0.0198311	0.735381	1.06879	0.216703	0.919593	0.176634	0.318608	1.0462	0.242835	1.21132	0.0198311	0.255732	0.203465	0.268519	0.355108	0.0198311	0.268519	0.203465	0.0198311	0.242835	2.14352	0.707119	0.968327	0.0198311	0.697579	0.0198311
AC093157.1	0.203636	0.71954	0.338939	0.864279	0.027066	0.712217	0.604958	0.38735	0.530864	0.783612	0.958369	0.377815	0.547709	0.192602	0.762614	0.246832	0.604958	0.530864	0.181471	0.246832	0.23617	0.377815	0.62085	0.170241	0.470072	0.112543	0.556048	0.804267	0.58074	0.203636	0.348771	0.100681	0.267888	0.470072	0.539314	0.112543	0.377815	0.338939	0.396813	0.915331	0.62085	0.667359	0.348771	0.100681	0.406206	0.596937	0.0887056	0.0887056	0.69744
AC093690.1	0.348735	0.128291	0.405239	0.128291	0.0695958	0.279446	0.319504	0.26923	0.116768	0.43257	0.248546	0.299634	0.68494	0.0330217	0.151025	0.0080364	0.329323	0.206131	0.0080364	0.0575219	0.0330217	0.51118	0.309608	0.184377	0.0330217	0.0080364	0.151025	0.494129	0.289581	0.139709	0.206131	0.173357	0.0575219	0.26923	0.151025	0.0453313	0.173357	0.0453313	0.0080364	0.206131	0.299634	0.0934026	0.0695958	0.616722	0.248546	0.0575219	0.0330217	0.0575219	0.0934026
AC093802.1	0.0401231	0.00405797	0.0282195	0.00405797	0.00405797	0.0635876	0.00405797	0.0751528	0.00405797	0.00405797	0.00405797	0.00405797	0.0161985	0.00405797	0.0161985	0.0282195	0.00405797	0.00405797	0.00405797	0.00405797	0.00405797	0.0401231	0.0401231	0.153178	0.0161985	0.0161985	0.00405797	0.00405797	0.0161985	0.0401231	0.226511	0.00405797	0.00405797	0.00405797	0.00405797	0.00405797	0.0161985	0.00405797	0.00405797	0.0866093	0.00405797	0.00405797	0.0161985	0.915104	0.00405797	0.00405797	0.00405797	0.00405797	0.00405797
AC096559.1	0.244951	0.208248	0.232825	1.57663	0.0646182	0.292414	4.49693	2.35206	0.556883	0.195793	0.566474	0.436255	0.268888	0.34953	0.940734	1.86154	0.326968	0.80299	0.0646182	0.208248	0.537498	0.0646182	0.0646182	0.195793	0.794918	0.858207	2.20908	0.826926	0.280701	0.0918724	0.0646182	0.195793	1.20495	0.0646182	0.34953	1.88374	0.34953	1.22286	1.65683	5.30156	0.811015	3.05771	0.0646182	2.26306	0.436255	0.40437	0.0646182	0.0646182	0.585457
AC096677.1	1.75769	0.694402	1.68278	0.163738	2.21003	2.92752	1.13563	1.34388	0.820187	0.642973	1.00288	0.76348	1.80084	0.704473	0.302443	0.714475	0.724409	0.663763	2.09503	0.600479	1.76739	1.91004	1.52603	1.12062	0.847733	0.367133	0.927374	2.3166	2.73194	2.05193	0.611219	1.94041	0.782629	1.17973	0.838608	0.248537	1.30455	0.578758	0.847733	1.48552	1.21549	1.91878	1.48552	0.847733	0.488478	1.49721	1.12815	2.02383	1.44988
AC097381.1	0.0645952	0.21875	-0.0384401	0.266014	0.329193	0.139013	0.470017	0.118219	0.363851	0.414024	0.00845275	0.302524	0.0424536	0.500873	0.107685	0.228354	0.0198941	0.275247	0.854312	-0.0384401	0.690605	0.228354	0.0645952	-0.00309918	0.0645952	0.0863343	0.266014	0.0755142	0.107685	0.865591	1.59488	0.703531	0.684089	0.454285	0.462176	0.209069	0.0424536	0.0863343	0.128661	0.414024	0.670951	0.545714	0.363851	3.92057	0.179546	0.0424536	0.609971	0.553026	0.189469
AC098820.3	0.372565	0.706482	1.40495	0.416282	0.0628628	1.39966	0.509884	0.416282	1.24279	0.49979	0.427	0.643993	0.723831	0.361417	1.07263	0.549541	0.559281	0.886344	0.232489	1.11229	0.0628628	0.634832	0.749454	0.195144	0.437635	0.931606	0.715183	0.924164	0.886344	0.383624	0.0628628	0.156767	1.76949	1.0387	0.847465	0.680045	0.169677	0.697725	0.774614	0.774614	0.0628628	0.232489	0.0628628	1.94463	1.32344	0.568953	0.0628628	0.0628628	0.740966
AC099754.1	0.92554	0.0149041	1.16214	0.0149041	0.0149041	0.0149041	0.0149041	0.0149041	0.0149041	0.0149041	0.238633	1.08615	0.22778	0.0149041	0.22778	0.172094	0.0149041	0.194658	0.0149041	0.682148	0.0149041	0.666744	0.0149041	0.944408	0.867216	0.216834	0.0149041	0.0149041	0.160661	0.270655	0.536391	0.0149041	0.0149041	0.216834	0.0149041	0.0149041	0.586834	0.651155	0.0149041	0.419796	1.10832	0.0149041	0.0149041	0.0149041	0.492788	0.0149041	0.0149041	0.0149041	0.216834
AC099850.1	0.858634	1.18243	0.808198	0.299769	0.250063	1.02968	0.899346	0.606352	0.635614	0.719966	0.461267	0.382798	0.923228	0.237362	0.323988	0.347803	0.683089	0.525258	0.323988	0.525258	0.53565	0.764763	0.962165	0.790982	0.439284	0.701647	0.394276	0.93893	0.962165	0.439284	0.0754272	0.586506	0.747012	0.347803	0.576479	0.472133	0.891296	0.394276	0.382798	1.189	0.428164	0.55621	0.816728	2.32867	0.394276	0.250063	0.482918	0.185396	1.37898
AC100830.3	0.0618791	0.0747461	0.112625	0.24304	0.0488877	0.112625	0.161524	0.351534	0.197067	0.649486	0.173476	0.24304	0.0747461	0.319895	0.197067	0.125017	0.137297	0.149465	0.0488877	0.173476	0.00914303	0.208708	0.185323	0.149465	0.125017	0.00914303	0.276517	0.330524	0.382446	0.100117	0.442216	0.0357696	0.24304	0.137297	0.0747461	0.0618791	0.185323	0.0357696	0.100117	0.208708	0.112625	0.0874912	0.00914303	1.12321	0.173476	0.24304	0.00914303	0.00914303	0.309181
AC104653.1	0.697175	0.548859	0.0486792	0.360728	0.393894	0.315247	0.519209	0.688352	0.181963	0.0486792	0.0486792	0.291939	0.194618	0.393894	0.509184	0.169192	0.765823	0.0486792	0.740473	0.748974	0.382925	0.705942	0.661544	1.07284	0.606336	1.15127	0.0486792	0.539045	0.404776	1.1827	0.0486792	0.415575	0.0486792	0.436925	0.360728	0.953602	0.382925	0.652493	1.66649	1.63985	0.268237	0.568282	1.42727	0.0486792	0.0486792	0.0486792	1.1449	0.20716	0.901388
AC104695.3	0.00667169	0.0618101	0.00667169	0.0206603	0.0618101	0.0345112	0.153386	0.0206603	0.00667169	0.0206603	0.00667169	0.0345112	0.00667169	0.00667169	0.0206603	0.00667169	0.0206603	0.00667169	0.00667169	0.10179	0.00667169	0.0345112	0.0482269	0.0206603	0.0345112	0.127825	0.00667169	0.0618101	0.0345112	0.0345112	0.449248	0.00667169	0.00667169	0.00667169	0.0206603	0.00667169	0.0482269	0.0618101	0.00667169	0.227395	0.0206603	0.00667169	0.00667169	0.375516	0.0206603	0.0206603	0.00667169	0.00667169	0.0345112
AC105020.1	0.364349	0.531685	0.976356	0.783998	0.732894	0.531685	1.33408	0.798233	1.36628	1.47926	0.557566	0.963978	0.35438	1.35258	1.22726	1.0598	0.582935	0.732894	0.250169	0.44143	0.826236	0.459997	0.679666	0.574534	1.08268	0.50527	0.671879	1.09397	0.919689	0.65616	0.514135	0.574534	0.679666	0.740321	0.755046	0.344332	0.615997	0.906749	0.450747	0.599573	1.0598	0.432045	0.282332	1.00679	0.239266	1.12176	0.160232	0.695101	0.873814
AC108142.1	0.450437	0.727024	0.106127	1.58356	0.683039	0.0512924	2.00847	1.67053	0.294647	0.619063	1.17583	0.171804	0.34094	0.119509	1.23749	0.609682	0.171804	0.943416	0.752772	0.859219	0.119509	0.512277	1.3808	0.609682	0.752772	0.0372444	1.02287	0.0372444	0.0512924	0.0372444	0.752772	0.0372444	0.0372444	0.58116	0.0372444	0.258903	0.0372444	0.329508	0.171804	0.920947	0.0372444	0.0652019	0.106127	2.61087	0.363529	0.0652019	0.18458	0.0372444	0.0372444
AC108488.3	3.24701	3.31485	2.35084	2.57504	1.1224	3.8786	3.64252	2.65971	2.73147	3.69398	4.27658	3.17262	3.33705	2.52712	3.11167	3.26309	3.31485	4.14227	1.39304	3.95277	1.73834	2.61293	3.76738	1.9138	3.08502	4.6522	2.84829	1.92466	2.51596	1.04442	3.31602	1.40404	3.25074	3.31249	4.41591	3.5168	3.48636	3.8475	2.96449	3.07648	3.4264	3.92997	0.837976	2.81526	3.14049	3.63434	1.08756	0.897012	3.29344
AC108676.1	0.29292	0.185122	0.39298	0.209808	0.0682893	0.197519	0.29292	0.185122	0.221988	0.39298	0.221988	0.185122	0.0682893	0.121427	0.246035	0.159992	0.29292	0.121427	0.027064	0.095111	0.027064	0.185122	0.257905	0.147255	0.234064	0.0817646	0.159992	0.121427	0.221988	0.134401	0.027064	0.027064	0.172614	0.257905	0.095111	0.209808	0.159992	0.108331	0.147255	0.134401	0.134401	0.121427	0.027064	1.00074	0.349393	0.095111	0.0409416	0.0817646	0.0546825
AC109642.1	0.0700593	0.0700593	0.0559779	0.178065	0.0559779	0.138495	0.111505	0.229207	0.0840059	0.26642	0.111505	0.0417592	0.0978203	0.278616	0.632687	0.26642	0.111505	0.216589	0.0840059	0.439438	0.0128987	0.0978203	0.0417592	0.0274004	0.0978203	0.20386	0.138495	0.0978203	0.0978203	0.0840059	0.0559779	0.0274004	0.138495	0.0128987	0.125062	0.326404	0.0700593	0.111505	0.151805	0.164994	0.229207	0.178065	0.0128987	0.777642	0.29071	0.0700593	0.0128987	0.0274004	0.0559779
AC110619.1	0.55036	0.156416	0.418056	0.0434107	1.24031	0.10121	0.494218	0.279608	0.249946	0.112451	-0.00486572	0.112451	0.0784147	0.13463	0.031518	0.089865	0.0434107	0.13463	0.618972	0.031518	0.327508	0.145571	0.066857	0.732237	0.145571	0.031518	0.066857	0.198865	0.10121	0.089865	-0.00486572	0.573658	0.10121	0.452489	0.031518	0.066857	0.10121	0.031518	0.308571	0.066857	-0.00486572	0.327508	0.089865	0.690974	0.10121	0.2698	0.364531	0.971222	0.10121
AC112229.4	0.428448	0.646584	0.129632	0.977531	0.448084	0.438303	0.542066	0.418518	0.671456	0.166417	3.40205	0.225512	0.0659232	0.457793	0.727714	2.72279	0.869218	1.76724	0.0659232	0.638186	0.10452	0.604046	0.486492	0.719824	0.551102	0.638186	1.47852	1.48734	0.796656	0.0659232	0.0659232	0.129632	2.18564	0.367703	0.663218	1.7349	0.0659232	0.398429	0.638186	1.15918	0.293067	0.695864	0.190377	2.83712	0.457793	1.72027	0.129632	0.117137	0.743352
AC114546.1	2.7103	2.66478	3.30784	4.28751	0.101837	2.12096	2.7202	3.67186	4.67082	4.18681	4.36552	4.12322	3.1711	3.49384	4.57642	3.96415	3.65774	4.16473	0.101837	3.46848	0.101837	2.06455	2.39219	3.32126	4.59738	3.91028	3.51342	3.12764	3.1734	0.101837	4.2364	0.101837	3.99298	4.28703	3.8079	3.93337	3.30681	2.99958	2.63702	3.53531	4.00686	3.55341	0.101837	2.92058	4.23439	4.29471	0.101837	0.101837	3.73651
AC114730.3	0.938549	0.669049	2.8741	2.19115	0.130246	0.854783	0.978489	0.718034	1.33206	0.931772	1.81432	2.35087	1.12698	2.4325	0.945292	2.64867	1.23357	1.73262	0.0918814	2.00304	0.328521	1.06103	1.11524	0.832969	2.38237	2.87714	0.635335	0.952	0.693773	1.36654	1.2443	0.261946	4.48104	1.20636	4.13817	0.945292	2.31392	2.1115	2.173	3.64593	1.70295	0.70191	0.660703	2.54508	2.80696	1.90088	0.16751	0.142787	2.91307
AC115618.1	0.388989	0.370478	0.0887956	0.112021	0.61494	0.451666	1.0752	0.630136	0.388989	0.953663	0.211431	0.0770165	0.273506	0.168237	0.379768	0.263375	0.361118	0.232472	0.850775	0.134816	1.50207	0.379768	0.351685	0.313217	0.322947	0.0531146	0.303408	0.49456	0.689113	0.34218	0.442906	1.22368	0.502962	0.451666	0.332601	0.146057	0.434082	0.211431	0.303408	0.442906	0.232472	0.416242	0.881939	1.94148	0.232472	0.0887956	0.637665	0.583972	0.211431
AC117395.1	1.68593	2.17129	2.53592	2.11945	0.767641	3.66952	2.29559	1.93931	2.11945	3.20096	1.75285	1.82484	1.27049	0.889554	1.83305	0.776729	2.14563	1.61547	1.21952	1.06838	1.07563	2.04121	2.3439	2.26039	2.03066	0.484156	1.33158	1.68593	2.23942	1.15294	0.812473	0.461396	2.00571	3.24991	1.55629	0.881206	4.03594	1.03149	1.61547	2.34669	1.51011	1.65351	1.01645	2.7415	2.25742	0.643477	0.341369	0.263789	3.50508
AC117834.1	0.0886241	2.52954	0.0886241	2.11148	0.153954	1.85846	0.0886241	0.0886241	1.72332	2.26228	1.32088	1.73902	1.86913	1.26644	1.8038	1.23837	1.74292	1.08208	0.500346	1.45769	0.0886241	1.1804	0.0886241	1.51888	1.92464	2.0229	1.50035	0.287359	0.933897	0.321548	2.06027	0.128203	2.85954	1.3986	0.0886241	1.8038	1.22698	1.47682	1.76224	2.06333	0.969044	0.539161	0.275765	0.955096	1.9582	1.42847	0.204016	0.0886241	0.0886241
AC119673.1	5.12652	6.10772	5.73614	4.09299	0.650459	2.35705	5.73842	5.50993	5.98468	6.37276	5.99587	5.55542	6.23623	0.650459	1.72671	4.28968	6.38973	5.81906	0.650459	5.15569	0.650459	5.13167	5.91758	5.56485	6.06837	0.650459	5.54486	5.45678	5.21416	0.650459	5.71291	0.650459	1.5715	5.77032	6.00142	5.03276	6.21252	4.85294	4.80963	5.966	6.24327	5.87132	0.650459	0.650459	5.4943	0.650459	0.650459	0.943035	6.308
AC122129.1	1.00573	0.240936	1.54355	0.473411	0.447667	0.829109	0.326693	1.51624	0.340571	1.00573	0.677683	0.119357	1.62936	0.486137	0.240936	0.196365	1.45314	0.00527146	0.560539	0.135042	0.150583	1.04259	1.14856	1.10521	0.596545	0.135042	0.643386	1.31161	1.28023	0.00527146	0.00527146	0.119357	0.135042	0.460588	0.36799	0.00527146	0.255535	0.434646	0.22621	0.36799	1.32708	0.523748	0.511304	0.326693	0.119357	0.00527146	0.135042	0.150583	0.22621
AC123768.3	0.294373	0.017286	0.345293	0.314983	0.548128	0.017286	0.017286	0.335269	0.017286	0.335269	0.59009	0.283943	0.565077	0.374906	0.017286	0.017286	0.394276	0.104438	0.017286	0.017286	0.017286	0.774419	0.41336	0.738132	0.017286	0.017286	0.151713	0.273427	0.4959	0.208467	0.017286	0.41336	0.017286	0.548128	0.314983	0.140056	0.186065	0.017286	0.017286	0.325166	0.539569	0.197315	0.163266	1.05035	0.017286	0.325166	0.017286	0.186065	0.422796
AC123768.4	1.22381	0.590879	1.43491	1.48752	0.106957	1.0466	0.887016	0.923377	1.0725	0.697105	1.20654	1.29617	1.26326	0.303927	0.747191	1.0135	1.00678	0.562939	0.106957	1.10417	0.184286	0.993241	1.33355	1.0466	1.12282	0.894368	1.08526	1.22381	1.39529	0.337812	0.90168	0.292437	1.21808	1.2577	1.11042	1.06607	0.370854	0.505229	0.475405	1.45908	1.21232	0.857192	0.326613	1.73494	0.84963	0.524746	0.106957	0.106957	1.32298
AC124944.3	0.474524	1.97746	0.368434	0.537838	0.0131404	0.446428	0.408009	0.857672	0.976767	1.66149	0.631557	0.537838	0.242023	0.0131404	0.606652	0.502032	0.197035	0.114403	0.0131404	0.756963	0.0131404	0.162255	0.219721	0.327631	0.398226	0.446428	0.296177	0.864579	0.741925	0.0131404	1.15404	0.0131404	1.13735	0.822583	0.528977	0.102164	0.546639	0.337951	0.695753	0.253033	0.274782	0.274782	0.219721	0.0131404	0.296177	1.0325	0.0131404	0.0131404	0.230919
AC127496.1	0.944543	0.924721	0.503338	0.397635	0.557544	0.609567	0.863361	0.983298	1.13332	1.55494	0.842242	0.530725	0.437081	0.397635	0.437081	0.325568	0.970509	0.87725	0.13173	0.456361	0.521661	0.761711	0.659576	0.675825	1.0085	0.723378	1.02092	1.79317	1.46172	0.215096	0.79894	0.314936	0.539727	0.667726	1.08718	0.417509	1.06945	0.475357	0.249241	0.592458	1.11046	0.659576	0.397635	1.25746	1.04541	0.456361	0.13173	0.226578	1.05748
AC128709.1	-0.000855792	0.244173	-0.000855792	0.223805	-0.000855792	0.105334	0.149743	0.192608	-0.000855792	0.531196	0.60872	0.61621	0.547096	0.631057	1.52152	0.834632	0.171362	0.322435	-0.000855792	0.171362	0.0355672	0.36894	-0.000855792	-0.000855792	0.387061	0.490525	-0.000855792	-0.000855792	0.192608	0.13879	1.89819	0.0592645	0.448465	0.359778	0.171362	0.105334	0.448465	0.303331	0.264209	0.0235454	0.456993	0.213493	0.0474728	-0.000855792	-0.000855792	0.498767	-0.000855792	0.0355672	-0.000855792
AC131097.3	0.935243	0.0183723	1.10742	0.102298	0.396259	1.4596	0.935243	0.668063	0.0183723	0.73089	0.450617	0.563439	0.0183723	0.73089	0.502998	0.533536	0.362632	0.256765	0.0183723	0.0183723	0.26892	1.26727	0.912197	0.704299	0.677207	0.316538	0.3282	0.351246	0.115822	0.592735	0.0183723	0.450617	0.30478	0.987623	0.533536	0.0183723	0.543573	0.396259	0.30478	0.461247	1.06627	0.115822	0.168683	1.23049	0.26892	0.168683	0.30478	0.181601	0.155649
AC131971.1	0.197597	0.00931725	0.125411	0.0878138	0.331307	0.125411	0.383327	0.26611	0.00931725	0.0491372	0.00931725	0.00931725	0.403585	0.0491372	0.0491372	0.0750446	0.125411	0.0750446	0.125411	0.00931725	0.25493	0.413601	0.112995	0.137714	0.0491372	0.00931725	0.00931725	0.393494	0.352357	0.320658	0.149905	0.112995	0.00931725	0.0878138	0.00931725	0.00931725	0.00931725	0.0359942	0.0491372	0.0491372	0.00931725	0.100463	0.352357	0.299103	0.100463	0.00931725	0.00931725	0.100463	0.0750446
AC132192.1	2.3157	2.86474	0.112382	1.90442	0.112382	2.17523	0.112382	0.112382	3.63272	2.07644	2.43611	1.47234	0.112382	2.0738	0.112382	0.865191	0.112382	2.66035	1.14847	1.02091	1.76726	2.07644	0.112382	0.112382	1.57852	0.964751	3.01328	0.695351	0.605225	0.112382	0.112382	1.7503	2.43413	3.40368	1.12622	1.44215	1.77399	1.64711	1.93133	1.27926	2.54961	2.77881	1.33752	0.112382	2.26909	0.112382	1.02091	0.112382	1.47234
AC132872.1	0.494713	1.122	0.924191	1.02191	1.66038	0.534307	1.84862	1.39609	0.66703	1.39225	0.830199	0.748087	0.617123	0.534307	1.40374	0.349544	0.617123	0.587657	1.26249	0.293866	1.82191	1.47405	0.842353	0.534307	0.946595	0.12067	1.49544	0.924191	0.645891	1.23215	0.10967	1.42639	0.984836	0.842353	0.767535	0.470323	0.595091	0.708234	1.00086	0.86036	0.974033	1.21447	1.2582	1.20554	0.602479	1.23653	0.842353	1.17373	0.701463
AC132872.2	0.510625	0.273916	0.252944	0.165435	0.59427	0.411822	0.641952	0.439534	0.107538	0.40245	0.0836245	0.176707	0.154063	0.0592559	0.0344141	0.242327	0.475573	0.119329	0.231621	0.119329	0.536298	0.882976	0.393008	0.484427	0.252944	0.0344141	0.252944	0.618333	0.626255	0.732294	0.131012	0.242327	0.0344141	0.273916	0.165435	0.0344141	0.0344141	0.0344141	0.252944	0.14259	0.198956	0.263473	0.273916	0.209937	0.0592559	0.0090803	0.209937	0.095637	0.165435
AC133785.1	0.436381	0.249399	1.6393	0.658631	0.0574903	0.180668	0.625496	0.436381	0.260514	0.366785	0.591506	0.556615	0.520775	0.180668	0.346205	0.446029	0.168856	0.591506	0.0314094	2.25247	0.192375	1.05782	0.591506	0.768449	0.745675	1.16231	0.144909	0.282465	0.304056	0.192375	0.682947	0.0314094	0.120519	0.346205	0.356535	0.730271	0.650425	0.366785	0.7225	1.05176	0.0314094	0.304056	0.0445144	1.90571	0.75331	0.23819	0.0314094	0.108152	0.608611
AC135048.1	0.699982	1.75558	0.776971	1.25025	0.398878	0.241851	1.41051	1.53043	1.59506	2.61922	1.91123	0.855823	0.670752	0.633213	2.51745	1.98737	0.935921	0.655873	0.389628	0.351917	0.332621	0.823578	0.797161	0.529912	1.77085	0.570672	0.917893	1.41861	0.74257	0.313019	1.01674	1.02786	1.41457	0.16633	1.29565	0.707183	1.2269	0.770167	0.783738	0.849441	0.874774	1.26861	0.177406	0.770167	1.62274	1.55957	0.313019	0.389628	1.05525
AC135050.5	0.178159	0.341608	0.555753	0.0071261	0.0071261	0.774172	0.467957	0.0071261	0.330546	1.01849	0.374281	0.319395	0.363475	0.0071261	0.0071261	0.2854	0.250558	0.0071261	0.0071261	0.190488	0.546266	0.0071261	0.178159	0.190488	0.0071261	0.352584	0.165719	0.427095	0.555753	0.0071261	0.0071261	0.0071261	0.0071261	0.190488	0.352584	0.0071261	0.374281	0.0071261	0.0071261	0.0071261	0.507659	0.0071261	0.0071261	1.05205	0.0071261	0.190488	0.0071261	0.0071261	0.341608
AC136297.1	4.37358	0.209999	0.209999	5.49702	0.209999	4.1742	5.44279	5.34998	5.89164	4.93671	0.209999	5.28365	6.18217	0.209999	1.35703	6.32994	3.19026	5.28778	0.209999	5.02598	0.209999	6.56067	5.27658	4.52512	0.209999	5.99501	3.79375	1.64162	2.94786	0.209999	8.63832	0.209999	5.07068	3.24041	5.11997	4.89622	3.2464	4.86929	5.19768	3.71259	0.209999	1.96191	0.209999	4.33846	6.65509	5.2101	0.209999	0.209999	5.17777
AC137932.1	0.281096	0.756216	0.627389	0.728731	0.612205	0.474961	0.762992	0.64982	0.413673	0.679104	0.847846	0.491925	0.707707	0.491925	0.541458	0.34917	0.581263	0.557535	0.377229	0.165873	0.466391	0.525168	0.291054	0.500321	0.339673	0.250727	0.589072	0.395586	0.422618	0.250727	0.728731	0.45776	1.49115	1.15833	0.395586	0.165873	0.627389	0.250727	0.271056	1.1681	0.466391	0.612205	0.330102	1.20638	0.466391	0.500321	0.209031	0.34917	0.358594
AC138035.2	2.80837	2.53219	3.70879	4.12699	1.22435	4.48175	4.17512	2.80245	3.30462	3.56402	3.39055	3.04459	3.29261	1.84126	3.23784	3.23644	3.58651	2.88289	1.33049	2.26268	0.989131	3.83077	1.70712	3.11903	3.27235	2.1616	3.25176	3.6466	3.4768	0.963851	2.38412	0.88482	2.69087	2.94444	2.64016	1.97398	2.31034	2.14171	3.08631	4.3313	2.80245	2.59202	1.23125	2.6887	3.10356	4.34299	0.635053	0.938055	3.46634
AC139100.2	1.51902	1.90976	1.55142	2.44267	0.446236	2.0798	1.81954	2.00727	1.20905	1.55142	2.95984	1.71062	1.06541	2.33577	1.61828	1.84543	1.75055	1.86	0.803754	1.54224	0.827643	1.1108	2.15729	1.11716	1.7584	2.30764	1.84543	1.46158	1.68193	0.976765	2.03295	1.29498	1.80073	1.06541	1.54684	2.14273	1.51433	1.23832	3.18193	1.66944	2.13687	2.12209	1.50489	2.95984	1.3964	1.83439	0.585922	1.15468	1.27824
AC139426.2	0.155956	0.0606485	0.352802	0.0178026	0.0178026	0.155956	0.28208	0.0606485	0.0606485	0.0178026	0.0178026	0.0606485	0.182074	0.0178026	0.0178026	0.0178026	0.194959	0.0746536	0.0606485	0.0178026	0.169074	0.515841	0.129359	0.129359	0.0606485	0.0606485	0.129359	0.142718	0.20773	0.129359	0.0178026	0.182074	0.0178026	0.0606485	0.0178026	0.0465068	0.0606485	0.0178026	0.0606485	0.102264	0.115875	0.169074	0.0178026	0.803909	0.0178026	0.155956	0.0178026	0.115875	0.102264
AC140481.1	4.1125	2.23023	3.40742	3.6303	0.867182	0.674016	4.21649	3.61493	3.35433	4.3537	3.92367	2.66395	3.46191	5.28794	3.8152	4.63458	0.832535	2.63358	0.90923	1.0428	1.0202	3.17779	1.90928	4.58862	4.02978	3.83013	4.58227	4.56947	2.82882	1.24945	3.98403	1.57454	0.493432	3.56875	2.90046	3.38423	4.72233	3.77298	3.12024	4.29273	0.693701	3.48604	0.633728	3.46191	5.03325	3.26434	0.549199	0.504778	0.398904
AC140912.1	0.727588	0.0664499	0.999474	0.131656	0.144324	0.806691	0.353936	0.241563	0.321205	0.0664499	0.759793	0.156872	0.544465	0.169305	0.457589	0.321205	0.276278	0.253235	0.118867	0.287652	0.0664499	0.205922	0.264806	0.652157	0.264806	0.131656	0.156872	0.169305	0.806691	0.144324	0.332205	0.0664499	0.181622	0.287652	0.287652	0.105954	0.181622	0.0664499	0.0664499	0.241563	0.590396	0.131656	0.169305	0.881373	0.525641	0.131656	0.0664499	0.0664499	0.0664499
AC144521.1	2.53731	1.46616	2.25349	0.215678	0.179847	2.92144	0.167685	0.239041	0.143024	1.74007	0.227411	2.28126	0.962579	0.743783	0.921601	0.529227	0.284573	0.306767	2.19081	0.0529257	0.813277	1.40003	1.21875	2.08801	1.21319	0.962579	0.38166	1.86187	0.670462	1.76607	1.69815	0.360688	1.96397	2.27876	1.03458	0.239041	2.3915	0.306767	0.864926	1.44292	0.0529257	0.627913	2.14179	1.20761	0.703548	0.117898	0.250571	0.155412	1.88897
AC144652.1	1.91299	0.972311	2.65581	1.87186	0.168501	1.91636	1.27351	0.856827	0.787106	3.53474	0.951417	2.02609	2.41455	1.12232	1.75921	0.992877	0.687981	1.19427	0.908606	1.25136	0.787106	2.15851	1.585	2.20255	1.44331	1.01313	1.20589	0.958419	1.23449	0.653203	1.41403	0.335809	1.72461	0.937301	1.37394	0.979202	1.34825	0.721861	1.36884	1.92308	1.46722	1.24576	0.670707	2.11873	2.0777	1.16477	0.45377	0.401461	1.47195
AC144831.1	0.729192	1.02138	0.421069	1.72657	0.410551	0.168535	1.45146	1.94854	1.0348	0.356707	0.588466	0.959302	0.531704	1.26747	1.1863	1.06778	0.83371	0.794454	0.254075	0.770346	0.155865	0.849101	1.12521	0.712376	0.99414	1.10634	1.38599	0.421069	0.615983	0.230178	1.38082	0.205855	0.70389	0.825949	0.841427	1.35467	0.5977	1.33339	1.95874	1.26183	1.43663	1.33339	0.130164	0.99414	1.00783	0.980311	0.11713	0.0906809	0.10397
AC147651.3	0.429783	0.154524	0.55223	1.6956	0.420573	0.210149	1.19002	0.773888	0.457022	1.00461	0.526956	0.273867	0.560546	1.5735	1.56594	0.55223	0.980924	1.14874	0.881572	0.334574	0.363885	0.773888	0.601334	1.12759	1.08972	0.242403	1.24469	0.177064	0.210149	0.334574	1.11149	0.716461	1.65027	1.15397	0.919735	0.242403	0.752653	0.709099	0.535436	0.709099	0.609338	1.0952	0.188187	0.64863	0.766849	1.99388	0.284186	0.474865	0.252977
AC147651.4	0.199845	1.47025	0.93101	2.343	0.613395	0.965608	2.33615	2.01397	1.81197	0.675098	1.29404	2.22354	0.595195	2.14599	1.7367	2.11904	1.39011	3.77476	0.836323	1.95329	0.567389	1.22381	1.36553	0.50001	1.39497	2.37673	3.64431	1.21824	0.700641	0.595195	0.199845	0.364395	3.11391	1.57112	3.104	3.04806	1.9345	2.25326	2.73357	2.98132	1.83267	2.60533	0.199845	1.48838	2.15925	2.19052	0.519633	0.199845	1.34552
AC156455.1	0.677567	2.25925	0.751303	1.92306	0.805972	0.322836	2.09731	0.88761	1.28363	0.964556	1.02438	2.41526	0.82119	0.978084	0.51667	1.20077	0.909038	0.590576	0.652058	1.487	0.813603	1.36166	0.487869	0.590576	2.19843	0.805972	1.56738	0.47813	1.24007	0.47813	0.964556	0.121875	0.134569	0.710841	0.7026	2.39439	0.643446	2.03153	1.06283	3.71229	0.397552	1.4354	0.0565358	0.805972	0.957741	1.01786	0.278192	0.563337	1.96558
AC159540.1	4.57102	4.53716	3.65225	6.36566	1.58583	4.99911	5.5246	4.60353	4.81147	5.66445	6.69372	5.648	4.38575	4.75154	6.41506	5.31186	5.54138	5.14898	1.32811	4.88074	2.18205	4.20562	4.42	4.48668	5.45486	4.64739	5.18609	5.44491	5.41788	1.84939	4.81476	0.905381	5.49681	4.41089	4.0589	4.29929	5.0066	4.79602	4.89822	4.98111	5.03522	5.11242	1.7178	3.18359	5.90671	6.90367	0.78203	1.20752	4.58431
AC226118.1	0.171263	0.00537977	0.153522	0.0808758	0.00537977	0.188843	0.823978	0.0434979	0.0434979	0.0808758	0.00537977	0.117542	0.0434979	0.00537977	0.510405	0.00537977	0.0245332	0.0434979	0.0808758	0.00537977	0.117542	0.171263	0.68036	0.00537977	0.0434979	0.0434979	0.099296	0.099296	0.240637	0.171263	0.388148	0.099296	0.117542	0.117542	0.00537977	0.00537977	0.153522	0.0808758	0.0434979	0.153522	0.0622776	0.206263	0.0434979	0.873656	0.240637	0.00537977	0.00537977	0.117542	0.0434979
ACAP2-IT1	1.90634	0.0201167	0.759909	0.118857	0.0201167	0.767096	0.199431	0.118857	0.118857	0.39561	0.0201167	0.0201167	0.598844	0.0201167	0.210539	0.0201167	0.405149	0.0201167	0.0201167	0.0201167	0.326774	0.767096	1.3817	1.4634	0.479011	0.0201167	0.188225	0.816313	1.37726	0.0201167	0.922187	0.0201167	0.0201167	0.376317	0.210539	0.0948754	0.39561	0.0201167	0.0201167	0.306409	0.243298	0.514406	0.106922	0.823192	0.0201167	0.221552	0.0201167	0.0201167	0.106922
ACTA2-AS1	0.637007	2.57604	0.366151	1.50824	0.250416	1.02965	0.513277	1.57392	0.831711	0.343776	0.175951	0.377202	0.388165	0.672926	0.750446	0.562202	0.377202	0.366151	0.213692	0.870598	0.441695	0.420534	0.590736	0.945199	0.321028	0.40983	1.18433	0.441695	0.908408	0.175951	0.707924	0.262441	0.783535	0.493205	0.807835	1.02965	0.523203	0.600116	1.72958	0.226043	0.552556	0.725092	0.123951	1.66258	0.163136	1.30105	0.175951	0.377202	0.590736
ACVR2B-AS1	0.663623	0.489263	0.529926	0.38213	0.139672	1.04421	0.834905	0.278174	0.290112	1.64503	0.38213	0.42597	0.32533	0.370952	0.0993982	0.278174	0.690687	0.38213	0.278174	0.266133	0.229377	0.42597	0.645286	0.663623	0.569443	0.229377	0.404221	0.529926	0.681724	0.447386	0.0857126	0.191632	0.336875	0.241736	0.266133	0.216908	0.313688	0.126375	0.359685	0.818688	0.204327	0.313688	0.165892	0.47891	0.42597	0.191632	0.0993982	0.126375	0.920895
ADAMTS19-AS1	0.582558	0.508426	0.46437	0.113652	0.0115672	0.0115672	0.0115672	0.209265	0.0115672	0.0115672	0.113652	0.0115672	0.360272	0.248457	0.0115672	0.0115672	0.222442	0.0115672	0.0115672	0.0115672	0.0115672	0.519242	0.0994843	0.0115672	0.0115672	0.0115672	0.248457	0.0115672	0.222442	0.0115672	1.07986	0.0115672	0.209265	0.0115672	0.0115672	0.0115672	0.113652	0.0851826	0.0994843	0.113652	0.0851826	0.222442	0.0115672	2.05338	0.0115672	0.286657	0.0115672	0.0115672	0.0115672
ADAMTS9-AS1	0.321295	0.379761	0.150747	0.104263	1.10072	0.0923708	0.217422	0.497876	0.228201	0.0185709	0.104263	0.0185709	0.162106	0.127718	0.206551	0.127718	0.497876	0.139285	0.0803656	0.0185709	0.0185709	0.116045	0.0436517	1.51138	0.228201	0.0185709	0.150747	0.480406	0.0923708	0.877327	0.426502	0.408012	0.341085	0.150747	0.0185709	0.0436517	0.0185709	0.0185709	0.0923708	0.139285	0.150747	0.0185709	0.0185709	2.26662	0.0185709	0.0803656	0.0185709	0.770043	0.698061
ADAMTS9-AS2	0.838585	0.393725	0.829397	0.442283	0.95315	0.167682	1.45914	1.02761	0.224029	0.13869	0.829397	0.109125	0.406013	0.153257	0.356241	0.196121	2.14491	0.343534	0.50084	0.512281	0.291598	0.418201	1.22395	0.91012	0.611485	0.224029	0.653544	1.77405	0.961609	0.927481	0.330719	0.801489	0.181969	0.81085	0.734268	0.546086	0.291598	0.330719	0.291598	0.557187	0.653544	0.278327	0.224029	1.64103	0.356241	0.264936	0.600782	0.304753	0.21014
ADAMTSL4-AS1	0.198431	0.0114017	0.0114017	0.810196	1.87891	0.71753	1.16892	1.38078	0.352574	0.726207	0.407692	0.352574	0.396838	1.4397	0.210898	0.306893	0.682284	0.185855	1.11725	0.531892	1.21265	0.259702	0.363769	0.374877	0.352574	1.30785	0.460762	0.580614	1.14332	1.21265	0.0114017	1.53608	0.210898	0.374877	0.3859	0.636966	0.7088	0.160365	0.491681	1.36427	0.0114017	0.450305	1.14976	1.11725	0.329916	1.0499	0.511928	1.40249	0.198431
ADARB2-AS1	0.213762	0.338039	0.260267	0.0101644	0.0101644	0.0101644	0.0101644	0.140908	0.0101644	0.0101644	0.0101644	1.13471	3.06182	0.919216	0.0101644	1.02793	0.0101644	0.0101644	0.0101644	0.348798	0.0101644	0.519862	0.0101644	1.96893	0.213762	2.25582	0.115737	0.0101644	0.327195	0.0101644	0.947213	0.0101644	0.248787	0.237211	0.0101644	0.0101644	0.557191	0.102976	0.0101644	0.0101644	0.0101644	0.602468	0.0101644	2.71432	0.67194	0.0101644	0.0101644	0.0101644	0.0101644
ADIRF-AS1	1.36892	0.599117	1.16687	2.7455	1.23607	0.169987	2.33172	1.42832	1.26172	2.34276	2.19624	1.46355	0.873425	1.59952	2.56626	2.24932	1.70462	1.75759	0.25031	2.13574	0.465036	1.8151	1.78836	1.39209	2.34055	0.920603	1.54358	0.705021	0.336375	0.927204	1.67914	0.397354	0.216496	0.436463	0.34674	0.99767	0.697176	0.838639	0.632638	1.18856	0.397354	0.573392	0.121739	2.26809	1.34056	1.23087	0.146088	0.283261	0.29406
ADORA2A-AS1	0.1792	0.0553037	0.303411	0.0810185	0.475203	0.446447	0.225714	0.248378	0.335376	0.13101	0.237094	0.0290847	0.106248	0.0936928	0.0553037	0.13101	0.118687	0.106248	0.0810185	0.0422585	0.106248	0.155322	0.0682229	0.259567	0.155322	0.0422585	0.0936928	0.84557	0.345863	0.190981	0.387009	0.0936928	0.0810185	0.155322	0.106248	0.0157798	0.106248	0.0682229	0.118687	0.155322	0.167315	0.214236	0.202659	1.42553	0.118687	0.225714	0.0553037	0.106248	0.155322
ADPGK-AS1	0.993943	0.0644066	0.175201	0.853179	0.392508	0.221613	0.50759	0.309819	0.422231	0.888079	0.139291	0.817334	0.341436	0.4513	0.552734	0.757882	0.102379	0.0384724	0.552734	0.853179	0.372316	0.621906	1.59636	0.671509	1.27886	0.671509	0.38245	0.175201	0.232966	0.372316	1.38236	0.102379	0.025312	0.40249	0.051503	1.03772	0.64694	0.40249	0.232966	1.02536	0.441681	0.255383	0.330981	2.737	1.37284	0.139291	0.163339	0.320442	0.255383
AF131215.2	1.6997	1.73137	2.52065	1.61446	0.873118	2.31685	2.44605	2.17949	1.28717	1.68588	2.33931	0.941096	1.28084	0.715465	2.51581	0.792072	2.93595	1.67658	0.907557	0.855545	0.801335	1.83851	2.83981	1.93358	1.26807	0.591227	1.50729	2.35864	0.873118	0.965688	0.501169	0.569298	1.20227	2.63609	1.92592	0.715465	2.2137	0.73505	0.75434	2.76015	2.70067	2.38038	1.61935	1.29347	1.4966	1.46947	0.705559	0.855545	2.61606
AF131215.3	0.0086608	-0.0405877	0.0807519	0.150812	0.0329241	0.41284	0.263364	0.494387	0.127677	0.285275	0.592699	0.0086608	-0.0405877	-0.0405877	0.285275	0.241257	0.349876	0.196446	-0.0405877	0.0807519	0.0807519	0.53418	0.150812	0.0086608	0.056953	0.0329241	0.150812	0.453948	0.0086608	0.104325	-0.0405877	-0.0405877	0.0807519	0.392029	0.196446	0.0807519	0.263364	-0.0405877	0.0086608	0.453948	0.494387	0.392029	0.263364	1.30816	0.104325	0.0086608	-0.0405877	0.0329241	0.196446
AF131215.5	0.0290448	0.135806	0.0909159	-0.00280671	0.179477	0.106019	0.150495	0.0602779	0.0290448	0.193774	0.0909159	-0.00280671	0.0290448	0.179477	0.0756698	-0.00280671	0.317035	0.0756698	0.106019	0.0290448	-0.00280671	0.193774	0.165051	0.0909159	0.0290448	-0.00280671	0.0756698	0.368925	0.0131979	0.276989	0.135806	-0.00280671	0.0290448	0.0290448	0.0290448	0.0131979	0.179477	-0.00280671	-0.00280671	0.0602779	0.193774	0.193774	0.0447372	0.54984	0.0909159	0.0290448	0.0290448	0.120981	0.0290448
AF131216.5	1.84757	0.37286	3.21689	0.0856495	0.24289	0.480958	0.570938	0.215495	0.0856495	2.51963	0.433869	3.64278	1.82399	0.954442	2.08916	0.66613	0.0856495	0.144744	0.0856495	2.04877	0.0856495	2.70539	2.11289	1.54834	1.27363	2.53749	0.457597	0.0856495	0.385261	0.309276	2.0691	0.0856495	0.37286	0.322209	0.322209	0.8218	0.849279	1.89819	2.50155	2.23349	0.309276	0.726407	0.201608	1.06065	2.11289	0.385261	0.144744	0.0856495	1.41724
AF186192.1	0.958971	1.17646	0.775812	0.0308749	0.0308749	0.302977	0.179961	0.0308749	0.0308749	1.48282	0.0308749	0.644116	1.43893	0.165676	0.0308749	0.775812	0.453258	0.302977	0.0308749	0.341922	0.0308749	0.706279	0.0308749	0.179961	0.0308749	0.726463	0.417019	1.28538	1.34727	0.0308749	0.0308749	0.0308749	0.0308749	0.341922	0.194117	0.0308749	0.967589	0.379921	0.557193	0.354691	0.0308749	0.222051	0.0308749	0.756259	0.417019	0.354691	0.0308749	0.0308749	0.0308749
AF230666.2	0.497814	0.467441	0.770254	0.90411	0.134269	1.22525	1.09364	0.497814	0.446823	0.45717	0.770254	0.547029	0.487762	0.172615	1.1261	0.467441	1.08705	0.86604	0.361202	0.4364	0.507795	0.517706	0.736825	0.383099	0.383099	0.185169	0.4364	1.59211	1.35659	0.818959	0.0125599	0.327707	0.603908	0.547029	0.818959	0.4364	0.658585	0.842696	0.425899	1.18888	1.04008	0.393921	0.446823	0.94118	0.778489	1.15784	0.350125	0.393921	0.640593
AFAP1-AS1	0.180624	0.0438781	0.180624	0.0438781	0.332755	0.0795031	0.147824	0.0677414	0.0195469	0.0317722	0.00720007	0.0677414	0.0195469	0.0795031	0.0317722	0.00720007	0.0317722	0.0317722	0.303784	0.0195469	0.388743	0.169787	0.0438781	0.22305	0.0911544	0.0317722	0.0795031	0.114134	0.180624	0.621044	0.0558671	0.191367	0.0195469	0.0795031	0.0438781	0.0195469	0.0677414	0.0558671	0.0795031	0.114134	0.0558671	0.102697	0.332755	1.22581	0.0195469	0.0317722	0.233434	0.342263	0.0195469
AGAP1-IT1	0.182564	0.288427	0.00512058	0.976969	0.137618	0.386138	0.68626	0.934945	0.278229	0.476863	1.27554	0.404809	2.08601	0.708341	1.34369	0.941034	0.225974	2.56834	0.376698	0.376698	0.328418	0.357606	0.267949	0.278229	0.182564	0.617615	0.257584	0.267949	0.959129	0.367188	1.43335	0.693663	0.468077	0.601844	0.00512058	0.298543	0.633194	0.16029	0.934945	1.42508	0.367188	0.236599	0.193557	2.51672	0.648583	1.16846	0.102831	0.00512058	0.43231
AGAP11	0.200241	0.0030631	0.221528	0.0030631	0.0643377	0.0279328	0.0030631	0.178587	0.0030631	0.156554	0.14539	0.0643377	0.0279328	0.0030631	0.122761	0.0523196	0.14539	0.0030631	0.0030631	0.0030631	0.0030631	0.0523196	0.0523196	0.178587	0.0401854	0.0030631	0.0279328	0.0880343	0.0279328	0.099717	0.273217	0.0030631	0.0030631	0.0279328	0.0279328	0.0030631	0.0030631	0.0279328	0.0279328	0.0279328	0.0030631	0.0030631	0.0030631	0.469702	0.0762419	0.0030631	0.0030631	0.0030631	0.0030631
AGAP2-AS1	1.14612	2.31791	1.82694	3.80776	2.13588	1.67306	3.61365	3.90141	7.99565	3.72959	7.33551	1.55911	2.33301	3.43114	4.07931	6.03682	3.0808	3.95602	0.511706	3.67906	2.63873	2.44324	4.68348	1.40849	3.71098	3.97348	3.35355	4.44753	1.71025	1.90272	1.76212	1.48359	1.44408	2.26623	3.7709	3.67294	4.21091	3.77415	4.01915	3.8382	2.95793	3.48208	0.97716	4.76897	3.71098	3.78143	1.26108	1.55452	1.33963
AL020996.1	1.57619	0.870084	1.45251	0.602196	1.23062	0.712289	1.53753	1.20276	0.258532	0.800281	0.719287	0.384142	0.84516	0.384142	0.698171	0.327769	0.851439	0.617461	0.602196	0.464105	0.84516	1.54819	1.26234	1.6758	0.780531	0.34685	0.851439	0.953516	0.726246	0.998751	0.767184	0.55522	0.118504	1.00429	0.42921	0.206557	0.857686	0.308384	0.34685	0.953516	0.888448	1.59677	0.888448	2.45678	0.522868	0.258532	0.609852	1.00429	1.13019
AL031663.2	0.060171	0.442332	0.060171	0.771353	0.025098	0.127407	0.887254	0.499763	0.442332	1.0604	1.02458	0.390838	0.251611	0.355249	0.442332	0.450705	0.327853	0.280768	0.00113818	0.241734	0.116457	0.21161	0.138258	0.0369023	0.364245	0.221735	0.475483	0.915995	0.170241	0.060171	0.399574	0.00113818	0.73232	0.2014	0.346186	0.364245	0.251611	0.221735	0.241734	0.346186	0.2014	0.241734	0.0942559	1.26407	0.425409	1.08534	0.025098	0.0369023	0.416859
AL031666.2	0.0472456	0.125255	0.0338035	0.112557	0.0338035	0.302901	0.234566	0.125255	0.246193	0.174911	0.125255	0.0868025	0.162664	0.291744	0.187051	0.0472456	0.0472456	0.246193	0.199084	0.0605578	0.357367	0.302901	0.0472456	0.0472456	0.112557	0.0605578	0.257723	0.137838	0.291744	0.479919	0.125255	0.420005	0.0737426	0.150307	0.174911	0.0605578	0.0338035	0.0472456	0.0338035	0.378564	0.0868025	0.0868025	0.409761	1.64314	0.0868025	0.0605578	0.174911	0.479919	0.125255
AL034548.1	2.02737	3.3107	2.03155	3.69089	0.736824	3.72329	3.2664	3.3294	3.58117	2.41717	4.00138	1.75166	2.05629	0.736824	2.20583	2.77192	3.19676	3.47328	0.736824	1.22829	0.736824	0.736824	3.30925	1.71976	3.38384	2.28946	2.86964	3.2858	2.78988	0.736824	0.736824	0.736824	2.7021	3.38929	3.2739	2.82285	3.02417	2.84221	2.58658	3.20786	3.95029	1.92267	0.736824	0.736824	3.58927	3.77874	0.736824	0.736824	0.736824
AL118506.1	0.16404	0.956396	0.873313	0.695419	0.842238	0.520719	1.55835	1.11764	1.07143	1.52976	1.33864	1.37602	0.336376	0.496004	0.816805	0.142095	0.86716	0.409869	0.174868	0.00158588	0.854762	1.03426	0.552925	0.174868	0.297928	0.00158588	0.278248	1.12267	0.418757	0.702484	0.00158588	0.744047	0.592039	1.26479	0.462265	0.130975	0.927358	0.355162	0.816805	0.723439	1.01251	1.19103	0.00158588	0.962123	0.702484	1.74188	0.436344	0.196245	0.777649
AL132709.8	0.690077	0.497475	0.350717	0.00682242	0.908545	0.876784	0.726781	1.5079	0.00682242	0.0810311	0.00682242	0.00682242	0.810782	0.00682242	0.00682242	0.270466	0.173694	0.755401	2.18714	0.00682242	0.00682242	0.644588	0.116575	0.682607	0.00682242	0.128205	0.00682242	0.00682242	0.398421	2.06415	1.03959	0.389022	0.00682242	0.523205	0.733997	0.00682242	0.206775	0.0929895	0.301156	0.573155	0.629056	1.10576	1.40597	0.659932	0.104837	0.426209	1.33167	1.16867	0.00682242
AL132989.1	0.276307	0.0759789	0.231826	0.0759789	0.0240831	0.686695	0.612479	0.637683	0.0759789	0.231826	0.488062	0.0240831	0.506568	0.0240831	0.174036	0.0240831	0.620933	0.31934	0.174036	0.31934	0.401424	0.421173	0.430938	0.401424	0.113607	0.138111	0.488062	0.960936	0.612479	0.220468	0.0240831	0.0759789	0.0759789	0.620933	0.361018	0.138111	0.185798	0.0240831	0.0240831	0.710536	0.391437	0.197456	0.287197	0.162169	0.231826	0.185798	0.0240831	0.0886409	0.329884
AL133493.2	0.154343	0.0161846	0.130272	0.0161846	0.393721	0.189648	0.342993	0.177983	0.0161846	0.654849	0.0161846	0.353295	0.246474	0.105755	0.0161846	0.0161846	0.0933244	0.0161846	0.0161846	0.0161846	0.0161846	0.373662	0.0933244	0.11807	0.11807	0.130272	0.105755	0.105755	0.0933244	0.0161846	0.0161846	0.11807	1.45282	0.0161846	0.130272	0.604886	0.579179	0.177983	0.946986	0.413481	0.246474	0.257553	0.0161846	0.702994	0.105755	0.0161846	0.0161846	0.0161846	0.373662
AL136115.1	0.344751	0.0935818	0.451058	0.0119177	0.125164	0.358414	0.538842	0.679382	0.171446	0.26034	0.0613927	0.0119177	0.850106	0.0119177	0.0119177	0.0119177	0.501783	0.0935818	0.140734	0.0119177	0.0613927	0.633834	0.201605	0.330975	0.045063	0.0119177	0.125164	0.575099	0.41198	0.274708	0.26034	0.0935818	0.0119177	0.303078	0.140734	0.0119177	0.186594	0.0775646	0.0119177	0.186594	0.140734	0.109447	0.125164	0.125164	0.045063	0.0119177	0.0613927	0.0119177	0.0119177
AL136531.1	-0.00760129	-0.00760129	0.0742574	0.0742574	0.355488	0.319098	0.129512	-0.00760129	0.140267	0.0742574	0.212985	0.0514288	-0.00760129	-0.00760129	0.0966631	0.0281612	0.107712	0.0628969	0.399489	-0.00760129	0.38208	0.522633	0.328299	0.0628969	0.223026	-0.00760129	0.262375	0.192651	0.140267	0.482962	-0.00760129	0.474869	0.0742574	0.0281612	0.0281612	0.0163575	0.150927	-0.00760129	0.0628969	0.150927	0.262375	0.0855121	0.33743	0.824957	0.0281612	0.0281612	0.107712	0.118661	0.0966631
AL139099.1	0.423937	0.477144	0.339657	0.228343	0.0945123	0.368381	0.300308	0.519828	0.310261	0.817454	0.536504	0.585248	0.320136	0.228343	0.185294	0.477144	0.358879	0.459657	0.0587075	0.290276	0.238879	0.368381	0.185294	0.368381	0.450822	0.616726	0.459657	0.423937	0.405689	0.185294	0.249327	0.174298	0.152013	0.174298	0.0826901	0.174298	0.152013	0.228343	0.54476	0.684799	0.249327	0.196195	0.238879	1.98167	0.0945123	0.185294	0.0587075	0.117829	0.69944
AL139385.1	2.83099	4.06304	2.67087	5.24108	-0.110032	-0.110032	3.21166	3.33156	3.47636	5.07655	4.49824	4.85742	4.28013	4.54002	4.8673	5.33996	2.97079	4.6355	-0.110032	4.32321	-0.110032	2.61402	3.1242	2.594	4.10725	4.80853	4.08162	4.01997	2.48407	-0.110032	3.74456	-0.110032	5.67253	4.05589	3.72369	5.22832	3.8035	4.8446	4.43498	3.78861	4.13785	2.88355	-0.110032	3.74571	3.06824	5.56713	-0.110032	-0.110032	2.75476
AL354993.1	0.821542	2.61333	1.56623	1.44186	1.17007	0.798395	2.07648	3.00217	0.0604094	1.18183	3.05708	1.52604	0.632986	1.36235	1.23913	1.78505	2.50387	2.16957	0.494059	3.85266	0.271798	0.423971	0.579123	0.844299	1.90313	2.68804	1.62646	0.236825	0.200919	0.606324	1.02032	0.0604094	2.43873	3.06866	0.151504	2.22465	0.151504	2.35076	0.790589	3.10422	0.866677	0.444372	0.0604094	1.08475	1.26689	0.236825	0.283256	0.0604094	0.0604094
AL356356.1	0.480234	0.63665	0.943671	0.560586	1.18989	0.599125	1.56833	0.0209831	0.691149	1.7533	1.22708	0.645879	0.384071	0.6086	0.350519	0.469864	1.287	0.459418	0.416851	0.269019	0.490529	1.90564	0.691149	0.76918	0.530982	0.327705	1.15813	0.618011	0.973224	0.66416	0.802535	0.980517	0.339158	0.777592	0.655049	0.244851	0.560586	0.350519	0.361791	1.5243	0.700033	1.39435	0.384071	1.3275	0.361791	0.427612	0.384071	0.0209831	0.520976
AL358333.1	5.01222	5.82797	3.94513	4.09902	0.0227042	0.0227042	0.0227042	1.91863	4.20172	3.06579	4.67459	5.27415	0.0227042	4.24991	1.93644	5.62498	2.32325	5.21195	0.0227042	5.63397	0.0227042	0.0227042	4.44954	4.68449	5.28726	4.74973	3.20896	6.19363	3.38679	0.0227042	6.29598	0.0227042	5.74519	6.65661	5.35968	5.25662	5.025	4.20631	5.0961	5.65576	4.1559	4.24349	0.0227042	0.0227042	5.67441	4.66139	0.0227042	0.0227042	5.48449
AL359878.1	0.218449	0.139101	0.261704	0.0293865	0.00369234	0.173703	0.10355	0.00369234	0.00369234	0.572333	0.115509	0.0293865	0.139101	0.127358	0.10355	0.0669982	0.115509	0.00369234	0.0293865	0.00369234	0.00369234	0.162271	0.0545817	0.185035	0.00369234	0.0914803	0.0293865	0.10355	0.150738	0.0420452	0.139101	0.0293865	0.261704	0.162271	0.00369234	0.0293865	0.0914803	0.00369234	0.00369234	0.0914803	0.0293865	0.10355	0.0545817	0.661294	0.185035	0.00369234	0.00369234	0.00369234	0.162271
AL450307.1	0.405789	0.0297377	0.28894	0.788682	0.004495	0.004495	0.004495	0.004495	0.004495	0.004495	0.004495	0.377566	0.182652	0.538232	0.004495	0.193688	0.004495	0.004495	0.004495	0.0297377	0.0171788	0.193688	0.004495	0.829368	0.0907406	0.004495	0.0171788	0.0297377	0.0297377	0.114347	0.888061	0.004495	0.004495	0.0297377	0.004495	0.004495	0.0544903	0.004495	0.102598	0.004495	0.004495	0.125988	0.0171788	1.15712	0.442474	0.102598	0.004495	0.004495	0.0297377
AL450992.2	2.7435	0.126717	1.85275	0.492059	0.126717	0.126717	1.66104	1.39121	0.614072	1.18909	0.822302	0.126717	1.95946	0.126717	1.25958	0.126717	1.18185	0.706922	0.126717	0.126717	0.126717	1.70244	0.867842	2.17095	0.126717	0.320633	1.09982	0.803686	1.65578	0.126717	2.42958	0.126717	0.320633	0.126717	0.645674	0.126717	1.17458	0.929333	0.294438	2.95276	0.126717	0.726787	0.126717	0.126717	0.813023	0.126717	0.126717	0.126717	0.126717
AL512652.1	0.48737	0.2081	0.618522	0.186354	0.0473665	0.839349	0.331241	0.24003	0.281385	0.671873	0.877961	0.478702	0.350645	1.11947	1.03283	0.562813	0.291515	0.250497	0.035062	0.035062	0.010087	0.495979	0.478702	0.546434	0.34098	0.321426	0.229476	0.998742	0.34098	0.0473665	0.671873	0.010087	0.969613	0.425404	0.186354	0.071621	0.271173	0.321426	0.407125	0.452335	0.478702	0.260877	0.010087	1.21518	0.443421	0.915425	0.010087	0.010087	0.186354
AL589743.1	2.86721	4.79688	4.93358	2.72581	2.39705	4.80839	2.45457	2.49259	2.481	1.31708	2.93391	1.36982	0.96756	2.10589	2.04753	1.43921	2.91913	3.18327	3.25514	1.73719	2.62462	2.917	2.21222	1.62876	1.06754	0.887558	2.27097	4.23407	3.38557	3.08128	1.9741	1.44535	4.41772	3.60817	1.57958	2.30441	2.71847	1.70198	3.65398	0.859834	2.40629	2.59008	3.88632	5.744	0.412264	2.48391	1.59066	1.82384	4.1656
AL590369.1	0.83137	0.636226	-0.0103548	1.9802	-0.0103548	0.0260681	1.11378	1.48302	-0.0103548	0.489267	1.04247	0.679215	0.537596	0.949944	0.264607	1.45333	0.322378	0.812557	0.151101	0.404253	-0.0103548	0.274426	0.293831	0.760939	0.60671	1.19516	0.799854	0.0844781	-0.0103548	-0.0103548	2.06079	-0.0103548	0.25471	0.172531	0.700159	1.01597	-0.0103548	1.68236	3.20038	1.18118	-0.0103548	0.767511	-0.0103548	1.80688	2.36613	1.03194	-0.0103548	0.0379737	-0.0103548
AL590822.1	0.255202	0.181195	0.244894	0.648445	0.522304	0.0672552	0.372708	0.244894	0.136855	0.391264	0.136855	0.334751	0.181195	0.610373	0.148088	0.409548	0.224019	0.265427	0.678091	0.663356	0.295608	0.400439	0.305509	0.334751	0.315333	0.655923	0.315333	0.0672552	0.0791271	0.2345	0.874296	0.159221	0.0908875	0.148088	0.275568	0.372708	0.2345	0.594815	0.275568	0.42757	0.305509	0.20279	0.0431684	1.31789	0.32508	0.0552697	0.148088	0.192039	0.102538
AL590822.2	0.497808	1.33597	1.30401	0.532281	1.00855	0.582294	1.2617	0.646048	0.0889085	0.942646	1.76415	0.0270996	0.638252	0.0270996	0.523751	0.0270996	0.661497	0.936481	0.549173	0.0270996	0.33983	0.936481	0.960962	0.699316	0.378812	0.0270996	0.743257	0.0270996	0.0270996	0.721477	0.598536	0.806436	0.0270996	0.630408	0.515162	0.0270996	0.661497	0.0270996	0.0270996	1.55106	0.736038	1.51244	1.04877	0.0270996	0.215123	0.289352	0.299609	0.684324	1.22287
AL592528.1	0.042841	0.141594	0.16516	0.856396	0.0299556	0.16516	0.457	0.222281	0.457	0.493844	0.475552	0.349978	0.141594	0.3398	0.0807526	0.581652	0.244448	0.222281	0.16516	2.41788	0.117596	0.298277	0.555923	0.042841	1.40038	1.1889	0.329542	0.0169419	0.457	0.176785	0.308782	0.0299556	0.15343	0.12965	0.244448	0.319204	0.211054	0.883644	0.679788	0.141594	0.10543	0.0807526	0.117596	2.5393	0.930004	0.117596	0.0299556	0.0299556	0.12965
AL626787.1	1.21414	1.18679	0.750105	3.82648	0.0973385	0.122844	1.29794	2.34801	2.81523	1.2356	1.57924	1.28776	0.861526	1.52938	2.09875	1.74356	2.85519	2.38342	0.0973385	2.50221	0.0973385	0.61095	0.868622	1.45974	2.82146	1.69606	2.06285	0.750105	0.122844	0.0973385	1.40958	0.0973385	0.395003	1.60347	2.36363	2.24286	1.16449	1.81339	1.39085	2.88659	1.43718	2.0056	0.0973385	1.55455	1.18125	2.67344	0.0973385	0.0973385	0.299555
AL627171.2	0.0382521	0.115576	0.115576	0.115576	0.398397	0.431131	-0.0217374	0.495058	0.296901	-0.0217374	0.314173	0.244184	0.526281	-0.0217374	-0.0217374	0.190061	0.3313	-0.0217374	0.0578609	0.115576	0.27948	0.0578609	-0.0217374	0.0965191	0.0965191	-0.0217374	0.15316	0.689919	0.463346	0.314173	-0.0217374	0.0382521	0.115576	0.0382521	-0.0217374	0.0382521	-0.0217374	-0.0217374	0.0965191	0.381829	0.0382521	-0.0217374	0.0965191	0.3313	0.0382521	0.0578609	0.171694	0.134455	-0.0217374
AL627309.1	1.51035	1.36396	1.17302	3.96061	0.585445	1.36989	3.02883	1.84515	1.98052	1.20007	0.715305	4.17959	1.87003	1.44472	1.54723	2.09678	1.83254	1.02917	0.294806	1.11728	0.294806	3.48204	0.95117	1.36396	1.84096	1.42212	2.85587	1.82407	1.11728	0.358066	2.13457	0.370376	1.42781	1.18661	1.52627	2.23265	1.08854	2.79021	2.98212	2.66944	1.46694	2.34469	0.255401	2.39045	1.358	1.62799	0.307693	0.281796	1.17984
AL645728.1	0.719084	0.874245	0.554526	0.866069	0.307438	0.968757	1.02834	0.728179	0.746189	1.23132	0.644086	0.672691	1.0063	0.402493	0.574937	0.244516	0.737213	0.998873	0.585031	0.390964	0.533807	0.807432	0.807432	0.94573	0.746189	0.502133	0.824442	0.554526	0.413927	0.737213	1.09938	0.554526	0.44767	0.798848	0.544205	0.595051	1.09244	0.604998	0.458736	1.8333	0.458736	1.04285	0.595051	0.458736	0.604998	0.1513	0.21852	0.21852	1.45177
ALDH1L1-AS2	1.5215	0.155554	2.04464	1.32037	0.155554	0.196054	0.906551	0.616564	3.30902	2.17617	0.93787	0.890619	1.37771	2.13156	3.07964	2.51841	0.222403	1.36643	0.182686	1.57115	0.23539	1.48565	3.55905	1.30269	1.98468	1.26053	0.914448	0.155554	0.298541	0.450284	1.77887	0.286141	0.729241	0.347046	3.21831	1.50625	0.764831	1.22333	0.556549	0.824972	3.58621	1.33782	0.182686	1.9592	3.26016	3.56362	0.515027	0.674061	0.405358
ALKBH3-AS1	0.5872	0.234292	0.283569	0.295623	0.116659	0.596918	0.743902	0.557636	1.26897	0.769827	0.399689	0.283569	0.0751508	0.0751508	0.0751508	0.196166	0.20899	0.454336	0.0751508	0.0751508	0.41079	0.596918	0.421803	0.221698	0.68148	0.0751508	0.0751508	0.892726	0.56756	0.983844	0.295623	0.246775	0.234292	1.09681	0.234292	0.506935	0.527436	0.196166	0.342829	0.271411	0.221698	0.454336	0.183223	0.307574	0.331175	0.0751508	0.0751508	0.0751508	0.596918
ALMS1-IT1	0.109126	0.455367	0.352668	0.216602	0.0667177	0.352668	0.163841	0.717313	0.717313	0.254971	0.242291	0.582056	0.780564	0.095125	0.122996	0.136737	0.267542	0.0523066	0.0230555	0.292368	0.122996	0.150351	0.095125	0.203587	0.376115	0.242291	0.109126	0.352668	0.340803	0.254971	0.0230555	0.0809897	0.0809897	0.136737	0.376115	0.292368	0.364438	0.122996	0.571904	0.109126	0.242291	0.364438	0.0230555	0.095125	0.421921	0.0809897	0.0523066	0.0809897	0.267542
ANKRD10-IT1	0.895127	1.04495	2.04133	1.26301	0.184297	1.6105	2.2157	2.52873	0.184297	2.07535	0.913554	0.552762	1.15796	0.70769	0.184297	0.456431	3.45724	1.34752	0.184297	0.184297	0.184297	1.27024	2.26464	0.575904	0.184297	0.184297	1.59897	5.04964	2.92439	0.184297	0.184297	0.184297	0.552762	2.52251	2.03702	0.456431	1.84386	1.04495	0.184297	1.14233	1.40132	1.24112	0.517363	0.184297	1.49723	0.552762	0.184297	0.885827	1.11858
AP000253.1	0.0878955	0.00649917	0.132049	0.110175	0.164132	0.164132	0.0651959	0.132049	0.0303226	0.0651959	0.0303226	0.0420597	0.0878955	0.0651959	0.0651959	0.00649917	0.0420597	0.0303226	0.00649917	0.0878955	0.142838	0.132049	0.195381	0.0651959	0.132049	0.0536834	0.0303226	0.0420597	0.00649917	0.132049	0.185055	0.0303226	0.0651959	0.0303226	0.0303226	0.00649917	0.110175	0.00649917	0.00649917	0.0765992	0.0536834	0.0765992	0.0765992	1.80253	0.0420597	0.00649917	0.0651959	0.0303226	0.0420597
AP000345.1	0.084936	0.504409	0.0706078	0.140903	1.44375	0.194835	0.140903	0.345774	0.0991271	0.154571	0.0267734	0.127108	0.0267734	0.0991271	0.0706078	0.0267734	0.113184	0.0991271	0.427212	0.345774	0.154571	0.0706078	0.221083	0.127108	0.392856	0.154571	0.647702	0.381225	0.0267734	0.0267734	0.415848	0.0267734	0.32166	0.415848	0.234034	0.113184	0.438489	0.259603	0.0991271	0.0267734	0.0267734	0.113184	0.0267734	0.0267734	0.0991271	0.0706078	0.0267734	0.259603	0.504409
AP000350.5	0.780746	0.147664	0.732161	0.0169403	0.113343	1.23769	0.605677	0.213607	0.124888	0.0294043	0.266025	0.213607	0.0169403	0.124888	0.0294043	0.0417455	0.0169403	0.0780559	0.0780559	0.113343	0.113343	0.5578	0.101691	0.316338	0.213607	0.113343	0.066069	1.07111	0.573963	0.0539663	0.192009	0.192009	0.224267	0.224267	0.0780559	0.0899292	0.0294043	0.0417455	0.113343	0.0294043	0.0169403	0.192009	0.0539663	1.30218	0.0169403	0.158898	0.0539663	0.124888	0.276251
AP000350.6	0.0641818	0.0784811	0.0784811	0.00557574	0.00557574	0.252898	0.0926448	0.0351661	0.0351661	0.00557574	0.0351661	0.120576	0.00557574	0.0926448	0.00557574	0.00557574	0.00557574	0.0926448	0.00557574	0.0784811	0.265508	0.0926448	0.00557574	0.00557574	0.0641818	0.00557574	0.00557574	0.431708	0.188201	0.0497444	0.00557574	0.00557574	0.106676	0.0351661	0.00557574	0.0784811	0.00557574	0.00557574	0.0351661	0.00557574	0.00557574	0.120576	0.00557574	0.350917	0.00557574	0.106676	0.00557574	0.00557574	0.0351661
AP000356.1	2.54895	0.388858	2.15108	1.21328	0.755633	2.52352	1.23449	2.20195	2.59851	0.803836	2.62797	2.30523	2.0829	1.33605	1.22745	1.8427	2.51494	2.62266	0.822672	0.654066	0.213905	2.23372	2.2648	2.44438	4.15848	1.22745	1.19175	2.59309	0.745795	0.715867	3.86006	0.213905	2.97054	1.28955	2.79067	1.99902	1.09454	1.86094	2.27502	1.28955	3.29912	2.29523	0.213905	1.8008	0.674964	2.03958	0.213905	0.388858	2.42618
AP000439.1	0.72814	0.070323	1.32572	0.73584	0.168524	1.09613	1.16987	0.463836	0.303291	0.810452	0.415742	2.74992	1.19175	0.914976	0.0575149	1.08441	0.766195	0.415742	0.0575149	0.292574	0.0830074	1.21327	0.632036	0.270874	0.435191	0.720394	0.64855	0.324466	1.16434	0.0830074	0.720394	0.0575149	0.292574	1.30598	0.632036	0.894726	0.60687	1.03032	1.5503	0.281769	0.313921	1.0486	0.132554	3.17235	1.4955	0.313921	0.132554	0.0315175	0.773676
AP000442.1	0.916965	0.838971	1.04791	1.13238	0.732506	0.930662	1.22271	1.42929	0.0660981	0.716567	0.633843	0.700434	0.700434	0.450925	0.846256	0.431152	1.10879	0.957635	0.0660981	0.846256	0.20332	1.05412	0.923832	0.400924	0.0660981	0.616655	1.1498	1.00998	0.779193	0.499095	0.756057	0.294827	0.779193	0.763814	0.607975	0.338298	0.633843	0.338298	0.8535	0.874997	0.984066	1.17266	0.179412	1.18956	0.997085	0.616655	0.294827	0.20332	0.572674
AP000640.2	0.00859676	0.00859676	0.24326	0.107652	0.00859676	0.00859676	0.00859676	0.24326	0.00859676	0.468954	0.119515	0.605462	0.119515	0.177241	0.199626	0.0956792	0.0835938	0.0956792	0.119515	0.486831	0.00859676	0.275042	0.346282	0.107652	0.00859676	0.394857	0.177241	0.188482	0.00859676	0.00859676	0.00859676	0.00859676	0.107652	0.00859676	0.210674	0.24326	0.00859676	0.00859676	0.188482	0.119515	0.23249	0.00859676	0.00859676	1.4226	0.00859676	0.385288	0.00859676	0.00859676	0.188482
AP000696.2	0.00561567	0.146674	0.613745	0.518563	0.00561567	0.778039	0.0544332	0.0544332	0.146674	0.0544332	0.0544332	0.0898295	0.190352	0.28336	0.00561567	0.582819	0.312879	0.00561567	0.00561567	0.360574	0.11288	0.00561567	0.242878	0.0544332	1.17076	1.0691	0.0898295	1.51039	0.0781422	0.00561567	0.00561567	0.0544332	3.44018	0.190352	0.804523	0.388338	2.06246	0.211629	2.85027	1.74042	0.00561567	0.00561567	0.00561567	1.78888	0.0898295	0.242878	0.0544332	0.00561567	1.28272
AP000708.1	0.638355	0.156034	0.546896	0.448946	0.104898	0.332511	0.332511	0.180909	0.264603	0.343511	0.343511	0.488964	0.740663	0.45906	0.310244	0.156034	0.19318	0.241203	0.091812	0.664652	0.205344	0.375996	0.765098	0.58421	0.375996	0.407733	0.156034	0.156034	0.397235	0.0786012	0.407733	0.130703	0.438758	0.310244	0.156034	0.130703	0.365252	0.217401	0.252953	0.343511	0.321422	0.156034	0.0786012	1.05528	0.820484	0.104898	0.0786012	0.024456	0.229353
AP001007.1	0.820849	3.14226	1.18221	3.19878	1.9259	1.58529	2.75256	2.44563	2.78151	2.05928	1.49051	2.98913	1.70029	2.4481	2.12431	3.75801	2.55244	2.00826	0.776681	2.99076	0.572711	2.08241	2.00478	1.12856	2.19528	3.25293	4.76457	2.22496	2.15565	0.983831	0.991465	0.838103	1.86922	2.28235	2.40543	4.26096	2.58617	3.03544	3.30745	3.15805	2.24822	3.45845	0.785636	3.24094	2.80233	2.50605	0.740229	0.983831	1.49567
AP001056.1	0.424791	0.973361	0.413426	0.801122	2.11673	0.34328	1.0991	0.331249	0.809809	0.554597	0.256869	0.957818	0.469375	0.367045	0.818444	0.458358	1.12715	0.0811561	0.40197	0.664095	0.792382	1.64134	0.818444	0.615354	0.491159	0.256869	0.918209	0.554597	0.918209	0.390422	0.0811561	0.625235	0.0811561	0.827028	0.783589	0.673647	0.256869	0.683137	0.501928	0.957818	0.390422	0.523228	0.720482	0.818444	0.413426	0.544217	0.319117	0.436068	0.554597
AP001189.4	0.257442	0.605856	0.1328	0.0593992	1.01945	0.246593	0.0843308	0.202267	0.957999	0.0966191	0.021079	0.021079	0.29995	0.0843308	0.1328	0.021079	0.320693	0.179523	0.2682	0.1328	0.753955	0.156372	0.156372	0.213491	0.190945	0.0966191	0.371144	0.429201	0.1328	0.156372	0.351198	0.190945	0.1328	0.1328	0.0966191	0.235653	0.14464	0.213491	0.330942	0.0966191	0.108792	0.371144	0.021079	1.50858	0.021079	0.0593992	0.361209	0.55534	0.0593992
AP001372.2	2.3457	1.53706	2.46078	1.75534	0.677595	2.36767	2.092	1.17834	1.90558	2.11006	1.63795	1.82902	1.97428	1.06407	1.65976	1.36811	2.30565	1.88059	0.443654	1.89136	0.45532	1.85508	2.7923	2.59838	2.34324	1.73925	1.84398	1.41127	2.37971	0.534001	1.97762	0.443654	1.56541	1.63354	1.70641	1.37358	2.39636	1.52263	1.55132	2.91253	1.70641	1.72704	0.489664	0.788501	2.01695	1.38447	0.512035	0.431875	2.092
AP001412.1	0.299297	0.95777	0.586668	0.884749	0.595232	0.479232	1.09253	0.497767	0.725085	1.6662	1.00219	0.612192	0.244545	1.05115	1.78407	0.871019	0.320567	0.970616	0.163789	0.918451	0.877902	0.469864	0.516041	0.516041	1.17699	1.45556	0.661782	0.628934	0.431701	0.392381	1.75995	0.525083	1.44674	0.91178	0.560631	0.199015	1.00841	0.127578	0.850148	0.709546	0.717339	0.542979	1.00219	0.506936	0.995933	0.98965	0.15183	0.362089	1.17153
AP001429.1	0.845695	0.147459	0.877576	0.00475406	0.00475406	1.22239	0.147459	0.305728	0.00475406	0.556611	0.00475406	0.265429	0.00475406	0.136166	0.158652	0.428445	0.463918	0.00475406	0.00475406	0.00475406	0.169747	0.619982	0.680315	0.604435	0.136166	0.00475406	0.244786	0.627683	1.06447	0.354352	0.00475406	0.147459	0.158652	0.00475406	0.523689	0.223799	0.00475406	0.315604	0.819596	0.158652	0.00475406	0.00475406	0.265429	1.24611	0.00475406	0.00475406	0.00475406	0.00475406	0.00475406
AP001437.1	1.52176	1.25715	1.40364	1.37361	0.636868	1.76407	1.48512	0.887982	1.72991	2.62635	1.53523	2.78221	1.50357	0.952619	3.80348	1.52176	0.739921	1.26268	0.155296	1.3532	0.155296	1.11071	1.49437	1.08567	1.71053	1.73375	0.959606	0.835381	0.917108	0.627899	0.155296	0.347659	2.82916	1.92253	0.544252	0.689419	0.723305	0.973468	1.51269	1.00075	1.17719	0.402353	0.347659	0.155296	1.93573	2.22033	0.155296	0.155296	2.79242
AP001468.1	0.551276	0.68271	1.86162	0.129439	0.566339	0.360483	0.551276	0.474105	0.818771	0.778971	0.257343	0.129439	1.56769	0.129439	0.239592	0.129439	1.06463	0.520784	0.129439	0.129439	0.474105	1.15466	0.551276	0.474105	0.239592	0.129439	0.239592	2.23133	1.63707	0.326724	0.129439	0.309616	0.129439	0.360483	0.489793	0.129439	0.505352	0.129439	0.343679	0.377139	0.221673	1.43978	0.751964	0.696765	0.239592	0.129439	0.129439	0.458285	0.551276
AP001627.1	0.226531	0.0406976	0.487881	0.334495	0.0962757	0.0406976	0.0687539	0.0406976	0.445692	0.263422	0.0406976	0.334495	0.43495	0.607523	0.654591	1.07025	0.0687539	0.123283	0.0825803	1.09094	0.0120858	0.466941	0.54894	0.0687539	0.498238	0.188672	0.201402	0.0687539	0.498238	0.214021	0.0825803	0.0406976	0.109842	0.0406976	0.0825803	0.226531	0.466941	0.299396	0.0687539	0.263422	0.877316	0.0825803	0.1366	1.37026	1.04219	0.0825803	0.0406976	0.0120858	0.149795
AP001816.1	4.21247	4.68617	3.65154	5.11589	0.824805	3.73895	4.00711	3.27519	4.30462	3.99527	4.80888	5.08753	3.41236	4.91327	3.67949	4.58011	2.95492	4.21508	1.10012	5.24072	1.05836	3.95258	3.41438	4.31332	4.71691	5.69237	4.11669	2.36468	2.04099	1.32995	4.91883	0.841858	3.9137	4.01267	3.80078	5.36847	3.89617	4.60496	5.37289	4.71034	3.68516	3.31317	0.841858	5.48236	4.85714	3.70522	1.19229	0.824805	4.35774
AP003025.2	0.0182633	0.0057723	0.315664	0.305819	0.0789193	0.0182633	0.192089	0.0057723	0.729615	0.213548	0.18122	0.159196	0.0670203	0.170257	0.736648	0.818103	0.0182633	0.0057723	0.0550074	0.0057723	0.0670203	0.0550074	0.213548	0.285892	0.159196	0.0182633	0.0428785	0.234647	0.102384	0.125418	0.159196	0.0182633	1.3161	0.295895	0.428158	0.0057723	0.454773	0.641998	0.363767	0.587914	0.159196	0.0182633	0.0789193	1.08899	1.00124	0.159196	0.0907065	0.0182633	0.0057723
AP005482.1	3.10653	2.02461	2.17132	1.65598	0.122979	0.122979	2.47135	2.06292	2.19581	3.01252	2.29824	2.53591	2.14129	1.9294	1.75617	2.91367	1.9264	2.52476	0.122979	1.68906	0.510026	2.56519	2.43778	3.49945	3.00106	3.16177	2.49643	0.827397	0.472449	0.362923	4.69549	1.49744	2.52476	0.122979	3.05245	2.93137	3.37844	3.17186	2.63894	2.86331	2.91641	2.49643	0.122979	1.80672	2.78074	2.28701	0.714597	0.616463	1.6963
AP006222.2	0.329029	1.01991	0.582531	1.15099	0.340626	0.629713	0.461874	2.35331	1.34764	0.904756	1.96628	1.2472	1.84318	0.666278	1.80578	0.472362	0.889627	1.48525	0.194225	0.719289	0.26946	0.999074	0.753479	1.95617	0.419065	0.16816	0.329029	1.2472	1.21194	0.340626	1.2238	0.293612	1.22969	0.340626	0.472362	0.745015	0.281592	1.34764	1.04043	2.56335	1.59209	1.74365	0.317329	2.53967	0.374817	1.91143	0.194225	0.219784	2.06335
AP006621.1	1.21961	0.442532	0.998562	2.0669	1.28016	0.11262	1.86137	0.908512	2.55788	2.57421	2.91567	0.726414	0.352725	0.495831	1.19463	0.11262	0.506249	0.65375	0.23157	0.717537	1.02019	1.42084	0.596627	2.05682	1.95893	0.453358	1.63819	0.495831	1.49378	0.644392	0.625484	0.516588	1.7395	0.442532	0.547149	1.08991	1.51393	0.293476	1.46299	0.464099	1.58698	0.387091	0.420622	0.11262	0.567153	0.644392	0.341077	0.375731	0.23157
AP4B1-AS1	0.678885	0.436479	1.11614	0.20769	0.622431	0.638815	0.916004	0.597456	0.483253	0.622431	0.436479	0.149484	0.474033	0.27423	0.510522	0.0505011	0.961137	0.13752	0.0505011	0.0505011	0.263376	0.630649	1.04691	0.702341	0.455393	0.0505011	0.64693	1.23923	0.622431	0.306252	0.173084	0.125443	0.327165	0.284993	0.347744	0.100945	0.347744	0.149484	0.161338	0.69457	0.528385	0.777576	0.13752	1.28436	0.20769	0.702341	0.196258	0.184723	0.732965
AQP4-AS1	0.929379	0.460129	1.04395	1.66045	0.116438	1.26328	0.842015	0.376928	1.17874	2.54815	2.02108	1.98068	1.51569	1.26328	2.52544	1.21887	1.91929	0.656293	0.142379	1.54243	0.142379	1.49299	3.03347	1.28494	1.92917	1.31151	1.13734	1.19033	0.748406	0.460129	0.310865	0.155159	1.21887	0.439819	0.95034	1.38814	1.12526	0.715654	1.34783	0.419189	1.35802	0.647588	0.155159	0.344313	2.99621	2.85349	0.142379	0.116438	1.38814
ARAP1-AS2	0.349075	0.50618	0.630389	0.425416	1.056	0.692007	0.37824	0.225268	0.192347	0.434646	0.257362	0.246753	0.461943	0.434646	0.0638217	0.214388	0.225268	0.0881717	0.406754	0.123849	0.653845	1.49658	0.329255	0.488669	0.203415	0.0389988	0.37824	0.873936	0.452908	0.497454	0.16992	0.425416	0.181183	0.278319	0.257362	0.0389988	0.0760547	0.0760547	0.225268	0.434646	0.329255	0.329255	0.246753	1.15919	0.147092	0.236056	0.298937	0.5405	0.158557
ARHGAP31-AS1	0.246297	0.246297	0.53589	0.260682	0.110553	2.01956	0.8607	0.397739	0.487043	1.73799	1.21023	0.231779	0.260682	0.449388	0.110553	0.231779	0.651763	0.357859	0.110553	0.384558	0.274937	0.831072	0.8607	0.110553	0.850886	0.110553	0.231779	0.651763	0.800876	0.110553	0.110553	0.246297	0.260682	0.246297	0.831072	0.110553	1.12985	0.217126	0.110553	0.946379	0.330701	0.110553	0.110553	0.110553	1.17857	0.397739	0.110553	0.110553	1.03641
ARHGAP5-AS1	2.8934	2.41374	2.64347	2.92065	0.546047	3.02769	1.98699	1.50791	1.7691	3.63162	2.07184	2.42426	2.60519	1.53905	1.91186	1.9234	2.01588	1.94243	0.490417	2.86931	1.03247	2.52756	2.36805	2.63903	2.18654	1.80312	1.68459	2.08546	2.24786	0.94689	1.78196	0.479004	1.29151	1.9723	1.78622	1.73859	4.18659	1.13392	2.24786	2.91705	1.98333	1.74299	0.408368	1.81149	2.38975	1.85659	0.333731	0.294765	2.5891
ARHGEF26-AS1	3.64027	1.14308	3.98385	3.00112	0.753818	3.38693	2.52673	1.87268	3.06195	3.00112	2.43513	3.38976	2.88911	3.52914	2.3244	2.45225	2.78696	2.80889	0.896465	3.38693	1.06579	3.10974	4.51525	3.47855	3.1559	1.99764	1.99764	2.47475	3.55561	1.66035	2.43225	0.887412	3.3968	1.47424	3.32614	2.73051	2.54803	2.62252	2.17267	2.52941	3.26712	2.8622	1.50328	1.11269	3.96557	3.08163	0.940837	1.20185	3.34962
ARHGEF7-AS2	0.784877	0.769732	1.31882	0.128551	7.66415e-05	0.666905	0.343323	7.66415e-05	0.46322	1.68875	0.0529444	1.39755	0.152839	0.555582	0.364061	0.658661	0.140749	0.176697	7.66415e-05	0.0912775	0.152839	0.343323	0.322261	0.941131	0.176697	0.784877	0.11624	0.128551	0.0912775	0.0658436	0.707387	7.66415e-05	1.03189	0.723246	0.223183	0.20014	1.03189	0.453626	0.608107	0.234558	7.66415e-05	0.211711	0.404604	2.19886	0.353732	0.364061	0.0529444	7.66415e-05	0.374312
ASB16-AS1	1.43788	2.37219	1.9225	2.90533	0.936199	2.2228	2.4959	1.90713	2.63225	3.99229	2.83978	2.4618	2.08342	2.22878	3.19754	2.22878	2.23769	2.29834	0.640886	2.05286	0.961366	2.08676	2.22878	1.89157	2.63655	2.33991	2.51497	1.75072	2.12626	0.969642	1.49852	0.744055	2.68903	2.2198	2.10667	2.06993	2.50308	1.75072	2.31514	2.77631	1.98214	1.86385	1.04174	2.20469	2.47163	2.89493	0.597084	0.763695	2.93264
ASH1L-AS1	1.6078	1.31646	1.50243	1.73263	2.15147	1.66158	1.78908	1.49327	1.7403	2.27733	2.06145	1.86431	1.4794	1.22405	1.82543	1.68966	1.8503	1.72878	1.52957	1.5649	2.15708	1.5649	1.6078	1.48404	2.26965	2.27733	1.22405	1.5649	1.61622	2.08527	2.27221	1.84324	1.31646	1.9322	1.8397	1.41756	2.09702	1.50243	1.74792	2.13452	1.83259	1.68966	1.34246	3.77479	0.900822	0.997626	1.46538	1.45121	2.00624
ASMTL-AS1	1.67635	3.19069	2.60134	4.78219	0.976812	1.76132	3.30098	2.40846	3.34875	3.51928	4.844	4.69061	2.95352	3.92535	4.67504	3.63962	1.62801	2.39544	0.685098	2.49417	0.614021	3.92747	2.45919	2.45207	3.71996	3.06398	3.02679	1.21175	1.80471	0.988812	3.52223	0.752235	3.3177	2.51975	2.49933	3.33677	2.47505	2.99071	4.06185	3.65493	3.64829	3.3316	0.597644	3.2042	2.66137	5.31446	0.439346	0.654022	2.23147
ATP11A-AS1	0.040115	0.00163203	0.052694	0.00163203	0.0651526	0.040115	0.040115	0.0897177	0.052694	0.0774931	0.00163203	0.00163203	0.323022	0.0651526	0.00163203	0.00163203	0.113828	0.0774931	0.00163203	0.00163203	0.101829	0.113828	0.0651526	0.0274133	0.0274133	0.00163203	0.040115	0.113828	0.0145865	0.113828	0.0651526	0.18359	0.00163203	0.00163203	0.00163203	0.00163203	0.052694	0.040115	0.040115	0.0774931	0.040115	0.0274133	0.0274133	0.653598	0.0651526	0.0774931	0.0651526	0.149176	0.00163203
ATP13A4-AS1	0.0188781	0.0188781	0.0188781	0.639952	1.40764	0.271673	0.0188781	0.134117	0.439339	0.329415	1.3925	1.12105	0.0188781	0.315162	0.942585	0.371472	0.639952	0.118124	0.0188781	0.357568	0.134117	0.385264	0.118124	0.300788	0.118124	0.0188781	0.286293	0.118124	0.101979	0.0188781	0.0188781	0.0188781	1.00099	0.315162	1.48858	0.300788	0.24205	0.452594	0.639952	0.0188781	0.651739	0.256926	0.118124	2.48733	0.286293	2.0627	0.0188781	0.134117	1.01053
ATP6V0E2-AS1	1.59494	2.46609	1.98787	3.40546	1.22681	2.38874	2.48242	1.49628	2.43039	3.80748	2.25255	2.19909	1.71603	2.44001	2.30129	2.14338	1.64819	2.32762	1.36837	3.14706	1.78056	2.34059	3.15546	1.95721	2.6642	2.12225	2.69815	1.72837	2.62313	1.39496	1.95721	1.38969	2.63971	2.58504	2.35853	2.16417	2.93244	2.90237	2.74843	3.06593	3.06144	2.42798	1.57211	2.56775	3.59984	1.89007	0.775639	1.00627	2.70012
BACH1-IT2	-0.000773506	0.100494	0.112621	0.292844	0.136546	0.0882532	0.075898	0.205815	0.100494	0.183128	-0.000773506	0.451329	0.194521	0.171636	0.100494	0.303328	0.441964	0.171636	0.075898	0.100494	0.112621	0.100494	0.075898	-0.000773506	0.403822	0.374471	0.31373	0.239129	0.194521	0.239129	-0.000773506	-0.000773506	0.451329	0.36454	-0.000773506	0.075898	0.112621	0.217014	0.394111	0.36454	0.148347	-0.000773506	0.451329	0.937341	0.0634257	0.374471	0.171636	0.194521	0.260879
BCDIN3D-AS1	2.10997	1.335	1.44133	1.69085	0.110612	0.682534	1.06805	0.559991	1.19319	1.64115	0.705668	0.856644	0.750691	1.3488	0.822313	1.04495	0.634945	0.585477	0.404873	1.23394	0.260924	0.890061	2.1802	2.05132	1.06232	0.836158	0.602184	1.02735	0.935395	0.65101	0.507408	0.158811	1.07944	0.991371	1.30221	0.713285	1.22387	0.626835	0.525182	1.59692	0.728382	0.533975	0.471086	0.997439	1.84461	0.602184	0.134943	0.193782	1.23894
BCRP3	0.231522	0.231522	0.39588	0.122275	0.0967391	0.343302	0.184063	0.299702	0.69914	0.299702	0.39588	0.436507	0.288577	0.196087	0.715489	0.385528	0.208003	0.208003	0.0441607	0.122275	0.0441607	0.266046	0.299702	0.343302	0.243129	0.375096	0.109568	0.310736	0.846947	0.231522	0.122275	0.0837866	0.69914	0.385528	0.231522	0.385528	0.196087	0.134862	0.495228	0.122275	0.134862	0.171931	0.0837866	3.08041	0.364581	0.231522	0.122275	0.0837866	0.208003
BDNF-AS	2.70054	2.51599	3.0676	3.0263	1.32843	2.57015	2.40016	1.89916	3.2089	2.9466	2.65406	2.78461	4.0254	2.07135	3.2118	2.84419	2.81276	2.57976	0.819662	3.41368	1.14128	3.12012	3.55276	2.71136	3.03133	2.18092	2.3863	2.70271	3.13561	1.2279	2.85385	1.06426	3.54499	2.55073	2.72209	2.14769	2.7907	2.81871	2.29978	2.1842	2.84999	2.65631	1.24865	1.36651	3.8002	2.48802	1.5359	0.819662	2.84806
BHLHE40-AS1	0.619958	0.410885	0.709882	1.21493	0.259981	0.357592	0.795162	0.462512	0.512574	1.01834	0.410885	0.343995	0.487733	0.876255	0.84631	0.856352	0.665532	0.410885	0.0938927	1.11528	0.0291026	0.856352	1.0894	0.357592	0.709882	0.63147	0.410885	0.449756	0.245553	0.216314	0.561164	0.0779319	0.524857	0.676732	0.774251	0.423944	0.449756	0.316463	0.274283	0.720786	0.410885	0.384453	0.109701	0.915356	1.08069	0.462512	0.0938927	0.0618153	0.397722
BMS1P4	0.113215	0.126203	0.296389	0.237961	0.164458	0.46845	0.427381	0.213887	0.213887	0.0868701	0.126203	0.416923	0.427381	0.237961	0.385068	0.27331	0.603363	0.213887	0.46845	0.113215	0.307787	0.427381	0.100105	0.284897	0.073509	0.139072	0.284897	0.437762	0.831654	0.139072	0.0187479	0.073509	0.406385	0.164458	0.0187479	0.189392	0.27331	0.213887	0.139072	0.0868701	0.113215	0.225976	0.100105	0.284897	0.213887	0.284897	0.0187479	0.139072	0.0868701
BOLA3-AS1	2.91232	2.80982	2.35537	1.80679	0.836762	2.23629	1.93838	2.86123	1.85627	2.65638	2.1753	1.78129	2.47143	1.50332	1.764	1.50868	2.13398	2.30009	1.0082	1.85222	0.680217	2.06761	2.77754	3.21822	2.55705	1.45958	1.92698	2.94636	2.16589	0.659184	2.5753	0.983942	1.85627	1.79411	2.58432	1.58642	2.24519	1.52462	1.82351	2.28588	2.54782	2.20617	0.760956	1.36118	2.55705	1.84816	0.881891	0.648532	2.28014
BVES-AS1	1.35344	1.08581	0.738877	0.31683	0.0550233	0.464529	0.386891	0.0834591	0.31683	1.39357	0.178771	0.62765	1.13403	0.398242	0.268149	1.65632	0.0834591	0.217759	0.0550233	0.442772	0.0550233	0.874927	0.656275	0.52789	0.68434	0.386891	0.191885	2.10545	1.39922	0.292696	0.243175	0.0550233	1.18067	0.507079	0.152178	0.178771	0.409505	0.608245	0.930623	1.57895	0.0550233	0.152178	0.0550233	0.665691	0.464529	0.152178	0.0550233	0.0550233	0.0834591
BX255923.1	0.0613641	0.293932	0.0137554	0.30741	0.0923389	0.334033	0.320777	0.709202	0.0769259	0.238862	0.0137554	0.0137554	0.849347	0.210604	0.0769259	0.0613641	0.37316	0.0137554	0.0137554	0.0137554	0.196287	0.0137554	0.122729	0.0137554	0.0137554	0.137712	0.0613641	0.252807	0.196287	0.210604	0.238862	0.122729	0.0137554	0.0137554	0.137712	0.0137554	0.0769259	0.0613641	0.122729	0.137712	0.0137554	0.0769259	0.122729	1.76704	0.0137554	0.0137554	0.0137554	0.0137554	0.0137554
C10orf25	0.670879	2.02409	1.29768	0.990502	0.210684	2.50907	1.02466	0.882367	1.28114	2.64957	1.2531	1.68415	0.797004	0.78087	0.976587	1.09042	1.17126	1.28114	0.550841	1.04473	0.429379	0.882367	1.26439	0.962524	1.20108	0.919409	0.882367	2.73492	2.21457	0.397176	0.625998	0.210684	1.0111	1.9857	1.53741	0.705713	1.21282	0.662025	0.926693	2.08268	0.882367	1.17126	0.364164	1.05795	1.1221	1.05795	0.210684	0.223148	2.16452
C11orf72	0.0775638	0.14182	0.0374954	0.0775638	0.0374954	0.215111	0.154314	0.191118	0.0775638	0.14182	0.0775638	0.103633	0.154314	0.090661	0.0374954	0.090661	0.0775638	0.0509835	0.14182	0.0374954	0.0374954	0.103633	0.116482	0.166693	0.0374954	0.0643388	0.14182	0.22695	0.191118	0.0643388	0.64029	0.0374954	0.090661	0.090661	0.0374954	0.0775638	0.103633	0.103633	0.154314	0.512829	0.090661	0.090661	0.090661	1.73955	0.0509835	0.0374954	0.0374954	0.0374954	0.22695
C15orf56	0.215574	0.079241	0.585456	0.459239	0.126359	0.079241	0.0549979	0.079241	0.0549979	0.367398	0.126359	0.318813	0.278536	0.149268	0.0302747	0.0549979	0.215574	0.149268	0.171763	0.0549979	0.079241	0.528139	0.476824	0.193861	0.215574	0.171763	0.247452	0.0302747	0.114745	0.0302747	0.764114	0.0911882	0.204765	0.247452	0.204765	0.149268	0.226291	0.114745	0.114745	0.34819	0.0671783	0.318813	0.0671783	3.93889	0.476824	0.0302747	0.0302747	0.26826	0.0549979
C17orf102	0.906347	0.0324434	0.451093	0.186744	0.0726886	0.222733	0.0594052	0.0988726	0.162211	0.0726886	0.210842	0.461068	0.269286	0.0726886	0.045991	0.186744	0.149777	0.0594052	0.0726886	0.198846	0.045991	0.222733	0.0988726	1.30161	0.198846	0.162211	0.0594052	0.045991	0.124563	0.0988726	0.705987	0.0858435	0.045991	0.672368	0.045991	0.0858435	0.186744	0.0858435	0.0858435	0.303185	0.174533	0.234522	0.0594052	1.04261	0.0858435	0.0726886	0.0324434	0.0324434	0.0324434
C17orf82	0.0434503	0.661975	0.654301	1.95368	1.40933	0.173521	1.22694	0.516206	1.25602	1.87962	2.00519	0.966618	0.0183004	1.57253	2.03408	1.26557	0.399443	1.2464	1.27976	2.64489	0.692215	0.61522	0.2177	0.139347	1.31227	2.12672	1.65916	0.436527	0.195802	0.692215	0.757733	1.25122	1.57253	0.436527	1.63805	1.38359	0.799606	1.00223	1.17182	0.743462	1.22202	1.2464	0.228509	1.95091	1.50739	1.6345	0.33182	0.33182	0.623133
C1RL-AS1	0.349017	0.29552	0.469017	1.75116	2.90159	0.28455	1.06891	1.52388	0.306399	1.39087	0.839861	1.116	0.205022	2.13343	1.51118	1.629	0.400381	0.193249	1.62122	1.51966	0.68803	1.79968	1.58155	0.525073	1.18904	1.67102	1.01378	0.847003	0.193249	0.543229	1.09267	1.70074	0.487975	0.410413	0.861169	1.15584	0.430245	1.83986	1.69338	0.79616	1.0629	1.31883	0.359455	1.95038	0.727697	1.42315	0.696062	1.19449	0.132718
C1orf143	0.0341129	0.0341129	0.129853	1.29633	0.0341129	0.0341129	0.207056	0.315495	2.46683	0.74273	0.0341129	0.834055	0.129853	0.588868	1.07723	1.45005	0.103153	0.0341129	0.0341129	1.00072	0.0341129	0.34987	0.607862	0.0341129	0.479583	0.0341129	0.520306	0.0341129	0.292105	0.0341129	0.207056	0.0341129	0.0341129	0.0341129	0.38343	0.303848	0.0341129	0.361145	0.116566	0.394442	0.244133	0.143016	0.0341129	0.489874	2.28583	0.0341129	0.0341129	0.0341129	0.426973
C1orf147	-0.0316976	0.0511124	0.169539	0.0511124	0.879962	-0.0106886	0.281674	0.130797	0.0101134	-0.0316976	0.0101134	0.0101134	-0.0316976	0.111156	0.0511124	-0.0316976	0.130797	0.0307124	0.130797	-0.0316976	0.50595	0.281674	0.0307124	0.169539	0.111156	-0.0316976	0.263394	0.188647	0.0913305	0.55449	0.226351	0.150257	-0.0316976	0.299798	0.0913305	-0.0316976	0.169539	-0.0316976	0.150257	0.353254	0.317767	0.632989	0.207583	1.19758	0.0307124	-0.0316976	0.226351	0.226351	0.244954
C1orf220	0.54422	0.129275	0.66516	0.284361	0.00621857	0.509584	0.696616	0.257259	0.00621857	1.00706	0.297741	0.215726	0.284361	0.129275	0.215726	0.00621857	0.337223	0.0842315	0.00621857	0.144012	0.270867	0.49787	0.600329	0.201638	0.229691	0.129275	0.413378	0.854665	0.48607	0.257259	0.00621857	0.00621857	0.578121	0.891852	0.144012	0.00621857	0.48607	0.0993875	0.0689304	0.5556	0.243534	0.425725	0.284361	0.826197	0.337223	0.129275	0.0534815	0.00621857	0.257259
C1orf229	0.540271	1.13345	0.927834	1.46768	0.506702	0.620403	1.52489	0.915681	1.76769	2.0654	1.46377	1.63533	0.927834	1.80388	1.21274	1.27361	1.14871	1.07582	0.580988	1.49852	0.724503	1.05962	1.26444	0.673551	2.11258	1.72089	1.09708	0.787065	0.580988	0.596905	1.0918	0.418551	1.94951	1.13345	1.45197	1.41178	1.23179	0.939869	1.12317	1.0487	1.40769	1.01536	0.231434	2.89618	1.26444	1.49089	0.108531	0.352869	1.04321
C20orf197	0.234037	0.091418	0.389381	0.607176	0.0764015	0.364555	0.300679	0.192622	0.261041	0.135608	0.220356	0.449749	0.313668	0.10629	0.720478	0.150061	0.700488	0.192622	0.0459215	0.313668	0.0459215	0.749984	0.247599	0.247599	0.135608	0.135608	0.300679	0.313668	0.192622	0.0764015	0.091418	0.0459215	0.0612369	0.28758	0.178565	0.220356	0.261041	0.35199	0.178565	0.826009	0.192622	0.300679	0.0459215	0.377018	0.35199	0.339322	0.0459215	0.0459215	0.164379
C22orf24	1.94061	0.244118	0.56421	0.763076	0.28739	0.466029	0.164737	0.349709	0.671411	0.0292729	0.80659	0.369834	0.475268	0.820777	0.255072	0.589746	0.221929	0.0292729	0.164737	0.389652	0.329266	0.437912	0.265935	1.88898	0.399448	1.24945	0.265935	0.244118	0.466029	0.0801831	0.97992	0.418822	0.409171	0.276707	0.297987	0.35981	0.56421	0.297987	0.862429	0.0292729	0.129172	0.0292729	0.187917	2.13644	0.199354	0.37978	0.0292729	0.199354	0.28739
C22orf34	0.19067	1.11947	0.872388	1.25893	1.22843	0.591973	0.522395	0.512169	1.00858	0.138096	1.05119	0.799005	0.325865	0.43842	0.501867	0.97205	0.739159	0.739159	0.405589	0.94213	0.459888	1.43989	0.501867	0.394473	0.807351	0.371974	1.3064	0.730398	0.360587	0.676652	0.278194	0.290264	0.773668	0.572443	1.60493	1.96877	0.934549	0.591973	1.01577	1.13273	0.611236	1.0789	0.572443	3.04363	0.562575	0.694796	0.71271	1.09255	1.35232
C2orf27A	2.14911	2.55928	1.71048	2.60338	1.33521	4.22687	2.56132	2.10038	2.32486	2.11779	2.82197	3.30771	1.90503	2.3847	2.78832	2.67241	2.09746	3.00567	1.29742	2.84337	1.69049	1.31915	2.12641	2.61905	2.91017	3.62909	1.96163	2.95433	1.80962	1.29193	1.67835	0.887394	4.3303	4.18303	1.96163	2.80525	3.90993	3.1535	3.86745	2.3706	1.96163	1.27531	2.04057	2.54492	2.18789	3.05503	0.665143	1.00289	2.92557
C3orf35	0.365122	0.717572	0.270863	1.07999	0.30304	0.344752	0.725278	0.670364	0.891075	0.917888	1.26054	0.526588	0.50859	0.570532	0.884285	0.725278	0.856769	0.490342	0.604659	0.145643	0.324062	0.21542	0.313593	0.365122	0.490342	0.499498	0.55313	0.849799	0.292402	0.395096	0.424402	0.292402	0.50859	0.404938	0.334448	0.375189	0.385181	0.414706	0.404938	1.05033	0.709821	0.281677	0.481122	0.807185	0.0719517	1.18153	0.109314	0.226697	0.69418
C4A-AS1	0.315933	2.02454	2.17182	3.52115	0.545947	1.52409	2.38061	0.93553	1.46166	1.52409	1.4744	2.32561	1.18651	1.50362	0.671083	2.39911	1.76059	0.889538	0.367405	0.473803	0.733105	2.31257	0.876086	0.748149	1.487	0.17145	0.770386	1.49118	1.1812	0.630725	0.60588	0.519371	1.10447	0.755605	0.848748	1.41385	0.973668	1.1213	0.961082	0.929061	0.671083	2.49156	0.194775	1.40496	0.663113	1.91293	0.326396	0.294746	0.630725
C4B-AS1	0.315933	2.02454	2.17182	3.52115	0.545947	1.52409	2.38061	0.93553	1.46166	1.52409	1.4744	2.32561	1.18651	1.50362	0.671083	2.39911	1.76059	0.889538	0.367405	0.473803	0.733105	2.31257	0.876086	0.748149	1.487	0.17145	0.770386	1.49118	1.1812	0.630725	0.60588	0.519371	1.10447	0.755605	0.848748	1.41385	0.973668	1.1213	0.961082	0.929061	0.671083	2.49156	0.194775	1.40496	0.663113	1.91293	0.326396	0.294746	0.630725
C5orf56	2.64653	3.271	3.25879	3.92224	1.69746	2.033	3.48524	3.07223	3.43645	3.90292	3.43433	4.09586	2.95203	2.76269	3.30216	3.60804	3.229	2.69823	0.759624	4.29351	1.13711	3.336	3.80301	2.4266	4.1178	3.46575	3.14441	2.60309	2.83958	1.10857	2.97705	1.07192	3.41831	3.62811	3.50342	3.55061	3.17896	4.00256	3.89133	3.7069	3.02557	2.6219	0.946601	2.45071	3.49941	2.98936	1.25143	0.954824	2.92165
C5orf60	0.258845	0.155577	0.094525	0.443973	0.0692938	0.0435726	0.344332	0.094525	0.269837	0.312918	0.0173421	0.0692938	0.0173421	0.443973	0.463032	0.106963	0.119285	0.0173421	0.0173421	0.518618	0.0173421	0.0564956	0.094525	0.0173421	0.0564956	0.225309	0.0173421	0.0173421	0.0564956	0.190902	0.656363	0.0173421	0.190902	0.131493	0.190902	0.0173421	0.0819695	0.312918	0.0564956	0.0435726	0.0173421	0.0173421	0.0435726	2.17283	0.20247	0.119285	0.0173421	0.0173421	0.344332
C5orf64	1.46953	0.1709	2.11468	0.399316	0.943571	0.222188	0.259456	0.399316	0.234722	0.526444	0.834218	0.874262	2.88459	0.1839	1.46436	0.546552	0.576181	0.399316	0.307648	0.546552	1.09979	1.71049	1.40624	0.605194	0.474872	0.234722	0.576181	0.661475	1.06579	0.104024	0.331135	0.104024	1.01675	0.642965	0.614733	0.247143	0.661475	0.247143	0.157779	0.19678	0.733154	0.44299	0.546552	0.82607	0.973305	0.295755	0.388181	0.0763514	0.49573
C8orf31	1.45439	2.12131	1.6512	2.84302	1.40691	1.71214	1.96987	2.12442	1.31222	2.89732	2.17312	2.72714	1.74986	2.08985	2.61922	2.28198	1.74986	1.81827	1.47495	2.38754	2.41264	1.85309	2.21718	1.4952	1.60586	2.40266	1.17851	2.471	2.10253	1.9452	1.6512	1.46471	2.00771	2.59349	2.30648	1.99065	2.385	2.11508	2.82138	2.5848	1.93449	2.00091	1.51017	2.41513	1.94875	1.91279	1.30643	1.1849	2.08027
C9orf106	0.307693	0.0207941	0.354031	0.0747445	0.486501	0.211405	0.414074	0.0747445	0.0569343	0.0747445	0.00245746	0.211405	0.109862	0.307693	0.0207941	0.276147	0.109862	0.0207941	0.092386	0.0389519	0.109862	0.662597	0.092386	0.457868	0.0389519	0.0389519	0.092386	0.144329	0.260171	0.244057	0.688268	0.109862	0.092386	-0.0160617	0.00245746	0.127175	0.0747445	0.0747445	0.0569343	0.47224	0.0389519	0.161326	0.227803	1.05711	0.0389519	0.0389519	0.092386	-0.0160617	0.0747445
C9orf139	0.537802	0.222184	0.459149	0.306142	0.554643	0.0605398	0.2753	0.0969376	0.243695	0.375343	0.200305	0.189223	0.733889	0.232985	0.232985	0.222184	0.222184	0.143912	0.12064	0.108844	0.143912	1.3906	0.189223	0.375343	0.38493	0.010341	0.726596	0.178045	0.166768	0.155391	0.264851	0.178045	0.132329	0.12064	0.155391	0.189223	0.166768	0.12064	0.12064	0.529298	0.132329	0.200305	0.0605398	0.431819	0.0849197	0.132329	0.155391	0.178045	0.0849197
C9orf147	0.939651	0.902117	0.766213	0.577272	0.202336	0.976184	1.4727	0.740766	1.74074	2.33417	0.391588	0.227472	0.567591	1.2078	0.497835	0.424336	0.723534	0.976184	0.239869	0.947036	0.477235	0.643191	1.84403	0.990528	0.466817	0.311986	0.497835	0.791197	1.52198	0.0969064	0.0969064	0.538129	1.26737	0.939651	1.33004	0.311986	0.791197	0.909706	0.567591	0.886811	0.50802	0.264333	0.0969064	0.886811	1.27319	1.36305	0.239869	0.189592	1.12627
C9orf163	0.333182	0.489593	0.498217	1.257	0.283236	0.209819	0.613157	0.143305	0.636483	1.74068	0.613157	0.303452	0.220572	0.342939	0.390623	0.154637	0.381229	0.532138	0.120332	0.69666	0.293385	0.371765	0.472165	0.231234	1.30329	0.399947	0.352621	0.262692	0.445565	0.540478	0.906032	0.371765	0.802304	0.463361	0.143305	0.0969341	0.498217	0.390623	0.613157	0.711267	0.293385	0.231234	0.436572	1.37399	0.788718	0.390623	0.120332	0.273006	0.78187
C9orf170	0.291693	0.439917	0.324839	0.489179	0.0607056	0.791707	1.07113	0.419702	0.627118	0.0203746	0.291693	0.313879	0.527348	0.0869455	0.703648	0.26914	0.257722	0.367817	0.11269	0.399184	0.0339512	0.591676	0.399184	0.246208	0.234596	0.246208	0.222884	0.222884	0.564477	0.0998786	0.357198	0.0738886	0.280463	0.346497	0.175004	0.26914	0.469687	0.600623	0.313879	1.07113	0.0998786	0.162767	0.0869455	0.508397	1.11465	0.187132	0.0203746	0.0869455	0.469687
CACNA1C-AS1	0.662833	0.337518	0.442663	0.701365	0.888971	0.337518	0.237495	0.582692	0.408421	0.837701	5.67616e-05	0.0593705	0.157881	5.67616e-05	0.561975	0.385154	0.144195	0.0300044	0.8114	0.325371	0.396832	0.530358	0.250365	0.73894	0.51967	0.0300044	0.116446	0.130384	0.224513	0.51967	0.603129	0.0738425	0.237495	0.0738425	0.130384	0.102377	0.0300044	0.0151047	0.30078	0.720269	0.288333	0.0593705	0.288333	2.32752	0.157881	0.263128	0.250365	0.171445	0.0881773
CACNA1C-AS2	0.457108	0.779835	0.439849	1.33124	0.515695	0.272673	0.805998	0.431128	2.39379	3.07286	1.22041	1.93944	0.856725	1.62119	1.2704	2.1947	0.975163	0.587177	0.311815	1.01955	0.125066	0.759846	0.792985	0.617673	1.97025	1.08845	0.958101	0.439849	0.555914	0.147257	0.555914	-0.004617	1.32699	0.844236	1.62789	1.60768	0.523844	1.89982	1.41329	1.68979	0.647439	0.136211	0.102472	2.92087	0.917354	1.09872	0.311815	-0.004617	0.746339
CACNA1G-AS1	0.853293	0.0632982	0.779552	0.45003	0.460579	0.0210454	0.571759	0.104338	0.25764	2.59414	0.220828	0.183043	0.281665	0.471051	0.281665	0.562001	0.11776	0.293528	0.208344	0.591076	0.170223	0.340018	0.68393	0.628944	1.70147	1.8951	0.25764	0.0210454	0.340018	0.316962	0.385044	0.170223	0.0210454	0.771118	0.900422	0.25764	0.233204	0.591076	0.710649	0.373919	0.25764	1.34223	0.0632982	1.21165	1.04716	0.351408	0.183043	0.157287	0.439402
CACTIN-AS1	0.319564	0.766903	0.25749	0.708592	0.550043	0.12353	1.13053	0.566809	0.80896	0.716028	0.933712	0.236113	0.214373	0.849681	0.591555	0.288903	0.480695	0.416779	0.397917	0.90204	0.435368	0.566809	0.268047	0.181056	0.507142	0.246846	0.639659	0.288903	0.169756	0.359339	0.378773	0.319564	0.647504	0.359339	0.774009	0.471757	0.623824	0.416779	0.378773	0.583359	0.655301	0.849681	0.299205	0.507142	0.299205	1.10889	0.111709	0.453691	0.339606
CADM2-AS1	0.0159612	0.09068	0.00307788	0.00307788	0.0287177	0.475206	0.00307788	0.126482	0.00307788	0.00307788	0.00307788	0.0287177	0.578842	0.0413496	0.0785225	0.0159612	0.228307	0.0538595	0.00307788	0.00307788	0.0413496	0.0538595	0.0413496	0.0159612	0.0159612	0.0287177	0.0159612	0.342778	0.0662497	0.239142	0.161321	0.00307788	0.0662497	0.00307788	0.0662497	0.00307788	0.102724	0.0287177	0.0662497	0.00307788	0.0159612	0.00307788	0.102724	0.281597	0.0662497	0.0413496	0.00307788	0.00307788	0.00307788
CAHM	2.67816	3.16921	3.84558	3.61125	1.59455	3.43862	3.25292	2.15713	4.17472	5.2646	3.12511	4.78844	4.38188	3.20201	3.26695	4.27386	2.01387	3.28083	1.26436	3.64729	1.5428	3.63148	2.2604	2.6661	3.38571	3.52607	3.17323	2.28544	3.29	1.72496	3.35923	1.01893	5.09015	4.05224	3.74444	2.97307	4.36141	3.29455	4.20635	3.82625	2.08394	2.72817	1.89501	4.47178	3.19906	3.47451	0.579087	0.420613	4.6806
CALML3-AS1	0.578757	0.00501545	0.180317	0.00501545	0.017496	0.00501545	0.00501545	0.00501545	0.00501545	0.00501545	0.017496	0.0298536	0.00501545	0.00501545	0.00501545	0.00501545	0.017496	0.00501545	0.00501545	0.00501545	0.00501545	0.00501545	0.0542094	0.594534	0.00501545	0.00501545	0.017496	0.00501545	0.00501545	0.0662123	0.0662123	0.00501545	0.00501545	0.00501545	0.00501545	0.00501545	0.017496	0.00501545	0.00501545	0.00501545	0.00501545	0.00501545	0.0298536	0.496748	0.0420906	0.0420906	0.00501545	0.00501545	0.00501545
CARS-AS1	-0.000204194	-0.000204194	0.0118942	-0.000204194	0.159111	0.0118942	0.0933714	0.0706439	0.0118942	0.0357358	-0.000204194	0.0118942	0.0357358	-0.000204194	-0.000204194	-0.000204194	0.0238735	0.0118942	0.0820607	-0.000204194	0.190694	0.0820607	0.0706439	0.0591189	0.0357358	-0.000204194	0.0591189	0.126685	0.148398	0.126685	0.104578	0.115682	0.0118942	0.0357358	-0.000204194	0.0238735	-0.000204194	-0.000204194	0.0820607	0.0238735	0.0357358	0.0820607	0.0118942	0.872604	0.0118942	0.0357358	0.0118942	0.0357358	-0.000204194
CASC11	0.152787	0.0195297	0.165447	0.309111	0.00548496	0.127123	0.0743515	0.00548496	0.0743515	0.239106	0.00548496	0.605744	0.00548496	0.0195297	0.00548496	0.239106	0.127123	0.0743515	0.00548496	0.00548496	0.00548496	0.00548496	0.00548496	0.00548496	0.00548496	0.00548496	0.0743515	0.00548496	0.127123	0.202757	0.320449	0.00548496	0.0877306	0.0877306	0.00548496	0.177993	0.00548496	0.0608444	0.202757	0.309111	0.00548496	0.00548496	0.0334361	0.911452	0.202757	0.165447	0.00548496	0.00548496	0.140014
CASC15	2.4633	2.95099	3.08301	2.45327	1.32235	5.02316	2.17663	2.32924	1.72273	4.29631	2.19518	1.77469	2.07631	1.60248	2.21649	2.64697	2.84747	1.09993	2.07631	1.70494	2.36475	2.26394	4.25675	3.06428	2.00366	1.70941	1.69144	4.14882	4.27668	1.9267	1.8688	1.70941	3.15388	4.07154	1.82055	1.36958	3.04208	1.39825	2.22852	3.05323	2.99153	1.82872	1.15579	3.33698	2.20436	0.777622	1.04155	0.995976	2.65992
CASC2	2.05852	1.03543	2.34391	2.27057	0.328825	1.69954	1.58859	1.33443	0.882223	1.64281	1.2593	1.88505	1.8483	1.23984	1.73156	1.28482	2.50251	1.13803	0.302686	1.73607	0.392016	1.64763	2.50251	2.11053	2.64878	1.44534	1.52681	0.92428	1.37637	0.618506	2.12743	0.475735	2.13413	1.20004	1.5002	1.15902	1.21344	1.25285	1.10951	1.86476	1.03543	1.40554	0.341705	1.19329	2.86236	1.10229	0.379616	0.597512	1.46203
CBR3-AS1	1.54006	1.38027	1.2919	2.14143	0.45991	0.767369	1.84482	1.22391	1.32702	1.69631	1.34665	1.71091	1.31709	1.57698	3.82861	1.12313	1.15764	1.11141	0.366729	1.69998	0.842798	1.53171	1.12313	1.39908	1.68155	0.592197	1.61283	1.2919	1.37553	0.469843	1.54006	0.33404	1.61675	1.89582	1.20221	1.07556	1.31209	0.878854	0.892987	1.69998	1.71453	1.18569	0.489472	2.70363	2.19896	1.72533	0.277562	0.254228	1.30708
CCDC13-AS1	1.50096	0.976132	1.26736	1.77903	0.0714822	0.717127	0.831351	0.472791	0.801856	1.19767	0.600668	1.41527	1.42918	0.989119	1.37744	0.794376	1.72134	0.556422	0.195875	0.801856	0.183956	1.39176	2.09126	1.03981	2.22571	1.43379	1.22492	0.54739	0.519913	0.195875	1.03358	0.12267	2.38582	0.6849	1.22492	0.6849	1.02732	1.58955	0.740786	0.956407	0.816687	0.453455	0.207686	1.4878	2.91131	1.03981	0.0714822	0.0973273	0.565392
CCDC26	0.0397756	0.334759	0.0875997	0.348186	0.0397756	0.451769	0.118715	0.179205	0.0397756	0.25177	0.0397756	0.607114	0.0397756	0.0397756	0.0875997	0.0397756	0.149243	0.549117	0.0397756	0.0397756	0.0397756	0.293797	0.717219	0.164293	0.0875997	0.0397756	0.149243	0.32122	0.0718149	0.25177	0.830263	0.0397756	0.265901	0.134051	0.208623	0.32122	0.179205	0.0718149	0.193981	0.413698	0.0718149	0.0397756	0.0875997	0.800208	0.193981	0.0397756	0.0397756	0.0397756	0.695789
CCDC39	1.38565	0.208764	1.08708	2.5745	0.0774721	1.07129	0.849613	0.600934	0.222678	0.465421	0.303591	0.151804	0.611701	0.151804	0.600934	0.180551	2.46091	0.405196	0.0774721	1.53905	0.166245	0.821828	3.22828	1.2856	0.405196	0.380423	0.831146	1.41759	1.37268	0.194723	0.180551	0.0926315	0.453565	0.685011	0.429573	0.329635	0.367884	0.35524	0.137225	0.39286	0.579169	0.500446	0.151804	0.955947	1.35303	0.250129	0.107642	0.0774721	0.611701
CD27-AS1	4.8378	5.87884	5.56379	5.27482	5.00847	8.07402	5.01039	5.30795	4.83648	5.63421	5.67265	5.92787	5.79356	4.68713	5.21969	5.23124	4.99034	5.12492	4.63941	5.48387	4.14238	5.40337	5.44589	5.34166	6.18314	5.42971	5.17138	5.09531	4.85355	3.61544	7.09806	3.22612	5.33698	5.29195	5.10738	5.3967	5.15416	5.24172	5.59192	5.49756	5.53698	5.73386	3.75853	4.81693	5.18769	4.89793	3.29945	3.67036	5.94616
CDKN2B-AS1	0.315653	0.0490262	0.678301	2.5826	0.454492	1.52275	0.482391	0.183438	1.44236	2.19454	2.3503	1.31873	0.553963	0.482391	1.98623	1.8943	0.425975	0.0490262	0.34669	1.50207	1.00462	1.62521	0.206438	0.171782	0.326082	0.171782	0.366974	0.251242	1.56313	0.509699	0.356872	0.34669	0.111866	2.33729	0.294539	0.435551	0.621767	0.315653	0.16002	0.841365	0.217786	0.967282	1.99194	0.724859	0.366974	0.0490262	0.240186	0.326082	0.0870969
CELF2-AS1	1.36427	0.0982304	0.51793	0.0347889	0.587762	0.709373	0.303968	0.193708	0.0605381	0.0982304	0.073224	0.073224	0.0605381	0.0347889	0.0347889	0.0347889	0.345581	0.0857873	0.134861	0.0347889	0.23894	0.70161	0.526867	1.01185	0.15872	0.0605381	0.0982304	0.739969	1.04216	0.355779	0.303968	0.073224	0.0347889	0.15872	0.0347889	0.0857873	0.0605381	0.0347889	0.110556	0.324941	0.0605381	0.193708	0.260979	0.6938	0.0347889	0.0605381	0.073224	0.250006	0.110556
CERS6-AS1	1.09958	1.9176	2.03308	0.411723	0.411723	3.29755	1.64417	1.92889	1.36061	2.79499	0.760132	0.411723	1.40119	0.411723	0.508304	0.411723	2.51167	1.54646	0.411723	0.460942	0.411723	2.23046	2.17935	2.70948	1.40688	0.411723	1.55658	2.91494	2.88732	0.411723	1.29406	0.411723	0.411723	2.27673	2.01921	0.411723	2.33769	0.411723	0.721516	2.41631	1.53625	2.16392	0.411723	1.73918	0.411723	0.411723	0.411723	0.411723	2.54879
CFLAR-AS1	0.114851	0.36295	0.299755	0.288923	1.00952	0.471526	0.352624	0.782682	0.0898154	0.452435	0.102392	0.198933	0.490347	0.114851	0.0250782	0.102392	0.321156	0.0250782	0.499659	0.0250782	0.403468	0.403468	0.244691	0.114851	0.705518	0.127194	0.736924	0.352624	0.423272	0.299755	0.0898154	0.93813	0.288923	0.331729	0.255888	0.580644	0.175448	0.15154	0.114851	0.499659	0.0771182	0.198933	1.51338	2.31802	0.0898154	0.114851	0.681466	0.673351	0.114851
CHL1-AS2	2.23573	1.08611	2.5732	3.54197	1.38961	0.212394	2.70244	1.0118	1.03079	3.30483	1.83944	2.60267	1.57028	4.58069	2.79022	4.02104	1.49846	1.16199	1.56616	2.9957	0.583483	1.22284	2.31582	2.06417	3.30483	1.90736	2.88988	0.742861	0.583483	0.547219	3.08593	1.12753	2.53537	3.48965	2.10794	3.59472	1.91364	3.20123	2.79805	2.7855	3.53413	2.65964	0.224311	3.85658	3.04805	2.64035	0.774008	0.88444	0.138441
CHRM3-AS2	0.0514645	0.110964	0.0514645	0.263962	0.014362	0.014362	0.122533	0.133996	0.0514645	0.0392185	0.0392185	0.284372	0.014362	0.014362	0.333992	0.110964	0.156613	0.014362	0.014362	0.0514645	0.0635922	0.0875017	0.0514645	0.133996	0.014362	0.014362	0.167771	0.314378	0.014362	0.167771	0.014362	0.014362	0.243214	0.014362	1.28413	0.0392185	0.0392185	0.0514645	0.0992878	0.673007	0.014362	0.014362	0.0992878	1.20404	0.0992878	0.110964	0.014362	0.014362	0.0268518
CIRBP-AS1	1.09462	2.49073	1.16673	2.55504	2.65645	2.81854	3.40367	2.12449	0.750416	3.36526	2.21731	0.296813	2.03137	1.06739	2.50711	1.64397	1.78737	2.34932	1.5801	1.43192	2.09311	3.44559	1.87628	0.741655	2.26836	1.39483	2.61638	1.2651	1.77533	2.41819	2.13684	1.72181	1.86502	2.63128	1.49817	1.48819	1.69208	1.68778	2.01125	1.51791	1.8345	1.46291	2.01799	0.194663	1.48318	2.79442	1.41085	1.72181	1.56601
CKMT2-AS1	2.13601	2.12404	2.33401	2.80473	0.784155	2.68905	2.439	2.7835	2.55746	2.48952	3.03512	1.85369	2.42012	1.53359	2.29261	1.96408	2.64404	2.39611	0.656616	2.6056	1.86111	2.03697	2.53159	2.17701	1.62598	1.99441	1.59897	1.9365	3.09091	1.16961	2.12404	1.55262	2.115	2.10893	2.35672	1.99441	2.115	1.7927	1.66113	2.32122	2.17701	1.82736	1.83494	2.23888	2.19419	2.23338	0.493136	0.826758	1.82356
CLRN1-AS1	0.00455491	0.00455491	0.121666	0.057854	0.00455491	0.0964998	0.00455491	0.146375	0.121666	0.240949	0.00455491	0.170643	0.00455491	0.00455491	0.0314657	0.158563	0.057854	0.0314657	0.00455491	0.00455491	0.00455491	0.170643	0.0964998	0.0447239	0.217916	0.0314657	0.0837396	0.0314657	0.0964998	0.0964998	0.194485	0.00455491	0.0708584	0.057854	0.0314657	0.00455491	0.0314657	0.057854	0.00455491	0.0314657	0.0447239	0.057854	0.00455491	0.361095	0.0314657	0.134077	0.00455491	0.00455491	0.0314657
COL18A1-AS1	0.0345134	0.0105236	0.0345134	0.103783	0.126028	0.0345134	0.0225773	0.0580418	0.0345134	0.0225773	0.0225773	0.0105236	-0.00165004	0.221409	0.0580418	0.0105236	-0.00165004	0.0105236	0.0225773	0.0225773	0.0105236	0.103783	0.0105236	0.0345134	-0.00165004	0.0225773	0.137001	0.0225773	0.0105236	-0.00165004	0.221409	0.126028	0.0105236	0.0345134	-0.00165004	-0.00165004	-0.00165004	0.0105236	0.147876	0.0580418	0.0345134	-0.00165004	-0.00165004	0.777163	0.0225773	0.0105236	0.0345134	0.147876	-0.00165004
COLCA1	1.11412	0.98134	2.21121	2.71356	0.465843	0.146555	1.04338	1.04942	0.539246	0.87549	0.437214	0.456369	0.617163	0.819154	2.44787	1.40593	0.216981	0.146555	0.357643	4.27912	0.0721027	0.882364	1.62881	0.942648	2.02272	1.31573	0.446827	0.456369	0.493856	0.674699	1.55731	0.0848107	1.35924	0.134438	0.548137	1.02508	1.34008	1.3009	1.1425	1.15924	0.239635	0.398036	0.326505	2.76626	1.96131	0.294604	0.0592695	0.0463085	0.357643
COX10-AS1	2.14363	1.78199	2.82945	2.83302	1.38898	4.18531	3.15563	3.16247	2.60069	3.17604	2.94364	2.34391	2.24781	1.6082	2.85069	2.64705	2.94527	2.46464	1.62719	2.17127	1.66432	2.54805	2.87502	2.08643	2.38548	1.52919	2.48131	3.76109	3.48187	1.81886	0.763632	1.11534	2.34127	2.85595	2.59423	1.99886	3.43677	2.63667	1.91212	2.80966	2.85069	2.50473	1.8468	2.30908	2.46224	3.33422	0.906413	0.897955	2.77283
CPB2-AS1	2.38505	0.999243	2.0468	0.681581	0.328274	1.89631	0.48489	0.795822	0.954901	0.397591	0.901292	1.077	3.13207	0.770289	0.46358	1.02803	1.48439	0.885584	0.217268	0.292259	0.230055	2.25722	1.68822	1.0422	1.208	0.984621	0.566974	1.20174	1.33331	0.340073	1.22044	0.386279	1.5782	1.33901	0.812585	0.505875	1.22662	0.516249	0.586751	0.536764	1.63431	1.02089	0.316374	1.2571	0.7088	0.681581	0.242723	0.178181	0.885584
CRNDE	1.16349	4.85346	3.15275	2.73694	2.24374	4.53786	4.67274	4.64275	5.03669	6.8692	1.09948	1.97315	1.33802	3.7848	5.59361	5.24847	5.21813	5.32707	2.28414	6.44138	1.55372	3.91059	4.97433	2.04388	6.18497	5.31138	5.02011	4.2294	5.14064	2.17131	1.77663	1.46966	5.25141	1.72006	4.25447	2.92589	4.80448	5.26496	5.38241	4.86913	1.29505	3.31394	0.902334	5.78066	5.87219	2.02308	1.33197	1.29505	5.77434
CYB561D2	3.09717	4.7317	3.59375	4.19722	3.191	2.51791	4.64022	3.79007	4.13988	4.60007	4.05129	3.82416	4.01069	4.03341	3.10343	4.0304	3.7699	4.20904	3.06857	4.40258	3.39285	4.05129	4.082	3.36391	4.02889	4.74633	4.52747	2.95608	2.91866	2.77319	3.52167	2.62945	3.4724	4.35515	4.27647	4.64115	4.58461	4.86115	4.71208	4.86932	4.07548	4.41763	2.02362	4.3095	3.54726	3.191	1.95976	2.38738	5.00502
CYP1B1-AS1	0.993411	0.334677	0.0879245	0.428052	0.23438	0.113461	0.245898	0.640968	0.222763	0.313022	0.17527	0.100753	0.199225	0.23438	0.632375	0.477271	0.428052	0.0749733	1.30986	0.0218923	0.447955	0.163132	0.0749733	0.973459	0.0749733	0.222763	1.03245	0.0218923	0.187301	0.570646	1.11337	0.918769	0.0879245	0.048693	0.222763	0.291015	0.048693	0.588572	0.187301	0.257319	0.163132	0.524764	0.699638	1.49058	0.100753	0.43804	1.01307	0.0879245	0.0749733
CYP4A22-AS1	0.128137	0.0800324	0.334881	0.219267	0.185845	0.0172559	0.294031	0.151532	0.139888	0.0800324	0.0172559	0.0677197	0.0800324	0.0172559	0.197082	0.0172559	0.0677197	0.0172559	0.0172559	0.32479	0.0172559	0.0172559	0.0172559	0.139888	0.294031	0.0172559	0.230217	0.0172559	0.163072	0.0172559	0.412885	0.0172559	0.0172559	0.0172559	0.0172559	0.0172559	0.219267	0.0172559	0.0800324	0.27311	0.163072	0.0922283	0.0172559	1.43508	0.128137	0.0172559	0.0172559	0.0172559	0.0172559
DACT3-AS1	0.618924	0.212898	0.212898	1.29995	0.0432829	0.635414	0.0815464	0.75282	0.352688	0.559494	0.568153	0.610599	0.506288	1.68333	0.0815464	0.953435	0.257539	0.506288	0.0432829	0.651697	0.0432829	0.235411	0.478842	0.506288	0.118711	0.659763	0.382911	0.0815464	0.142908	0.0432829	0.450802	0.201492	0.880951	1.45677	0.224203	0.92099	0.342454	0.593787	0.789703	0.42214	1.04018	0.714856	0.257539	1.61213	0.585299	0.550777	0.0815464	0.321742	0.506288
DANCR	5.54472	7.58365	5.7217	5.43307	2.02522	8.42458	5.22281	5.46513	6.47816	5.79023	6.70085	6.7387	5.33205	5.67752	6.99893	5.99043	5.55447	5.87269	3.08887	6.81805	4.78642	5.02877	6.00512	5.44348	7.32298	6.08377	5.31597	7.79806	5.68006	2.68305	5.11745	2.04408	9.75747	6.07318	5.51473	5.88519	6.50252	6.24247	6.538	6.719	6.42692	6.02518	3.16334	4.94073	6.33734	6.42468	1.91063	1.74867	8.10324
DBH-AS1	1.25725	0.395457	1.06402	2.36403	0.134397	0.168776	0.794811	0.486249	1.57545	1.83156	1.53468	1.0249	1.08042	1.90641	2.21856	1.16945	0.512242	0.787961	0.0502768	1.76136	0.0502768	1.48863	1.46096	1.21412	1.10195	0.520788	0.603156	0.477463	0.554392	0.213185	2.11904	0.213185	0.57086	0.24548	1.23827	0.672892	0.603156	1.47684	0.996188	2.25286	1.16438	0.996188	0.0748975	1.6903	2.68292	2.14928	0.0748975	0.122723	0.20223
DCTN1-AS1	3.18464	0.45092	2.00973	0.431512	0.0481062	0.0481062	0.231198	0.184821	0.0481062	0.12444	0.0481062	0.3715	1.75851	0.381695	0.0994864	0.253785	0.172965	0.0740481	0.0481062	0.12444	0.0994864	1.31488	0.696172	3.25673	0.148927	0.0994864	0.136741	0.329908	0.470045	0.329908	1.74423	0.0481062	0.431512	0.219757	0.136741	0.184821	0.534865	0.086829	0.12444	0.45092	0.0481062	0.630657	0.12444	2.53796	0.297824	0.0740481	0.136741	0.0481062	0.0481062
DDX11-AS1	0.212694	0.856878	0.405358	1.07198	0.33781	0.986839	0.674449	0.823818	0.572068	1.934	1.16698	1.13089	0.223616	0.754929	1.19212	0.810343	0.555539	0.951077	0.15659	0.789852	0.442366	0.442366	0.395931	0.504586	1.25994	1.03297	0.513225	0.79672	0.850336	0.15659	0.572068	0.547191	1.55249	0.84376	0.74068	0.33781	0.992701	0.643838	1.24571	0.895421	0.596456	0.469415	0.297491	3.03269	0.696922	0.945015	0.201674	0.168016	1.06096
DDX39B-AS1	0.218271	0.001526	0.001526	0.579558	0.001526	0.001526	0.395217	0.001526	0.542742	0.241669	0.001526	0.944545	0.436124	0.182411	0.001526	0.264678	0.145596	0.194468	0.001526	0.405558	0.789766	0.001526	0.395217	0.415822	0.206421	0.725917	0.194468	0.48561	0.157977	0.001526	0.001526	0.206421	0.001526	0.579558	0.23002	0.320577	0.001526	0.446164	0.001526	0.342318	0.597604	0.684457	0.206421	1.43275	0.985757	0.750208	0.552039	0.001526	0.858235
2022-12-01	0.0833505	0.0389931	0.140525	0.20906	0.0389931	0.397674	0.929368	0.168316	0.261719	0.43271	0.195601	0.325047	0.168316	0.0833505	0.235621	0.0833505	0.349649	0.0833505	0.0389931	0.970261	0.0389931	0.489345	1.19466	0.312594	0.54392	0.20906	0.126434	0.053925	0.126434	0.397674	0.455621	0.140525	1.06408	0.0389931	0.397674	0.300036	0.300036	0.627311	0.373853	0.478187	0.349649	0.617137	0.140525	0.18202	0.962171	0.444209	0.0978496	0.0389931	0.222399
DENND5B-AS1	0.0543892	0.0543892	0.106065	0.215419	0.0543892	0.227027	0.369309	0.0543892	0.0543892	0.400071	0.106065	0.0933349	0.15579	0.15579	0.15579	0.0543892	0.249942	0.0543892	0.19189	0.15579	0.179967	0.0543892	0.106065	0.19189	0.0543892	0.167934	0.19189	0.203707	0.215419	0.179967	0.0543892	0.0543892	0.327144	0.203707	0.167934	0.215419	0.369309	0.0543892	0.327144	0.478755	0.131162	0.0543892	0.106065	2.2367	0.179967	0.106065	0.106065	0.327144	0.449796
DGCR10	0.724001	0.284992	0.724001	-0.0181885	-0.0181885	0.58186	-0.0181885	0.802005	0.611635	0.802005	0.313445	1.52039	1.11206	1.4884	0.15346	1.15059	-0.0181885	0.58186	-0.0181885	0.833099	-0.0181885	-0.0181885	0.142734	1.14107	0.596838	0.29455	0.120996	-0.0181885	0.0988666	0.185088	3.34955	0.131913	-0.0181885	0.29455	0.15346	-0.0181885	1.05189	0.938938	1.71771	-0.0181885	-0.0181885	-0.0181885	-0.0181885	0.92192	0.255865	0.559046	-0.0181885	-0.0181885	-0.0181885
DGCR11	0.624978	0.343701	0.667981	0.386222	0.332854	1.10412	0.396643	0.650947	0.343701	0.207306	0.396643	0.310892	0.299773	0.321919	0.242739	0.219222	0.543881	0.51571	0.427425	0.207306	0.734016	0.589544	0.717813	0.725939	0.437529	0.496591	0.781474	0.856988	0.534556	0.506185	0.0686444	0.332854	0.607379	0.562335	0.525166	0.332854	0.624978	0.406983	0.750025	0.6848	0.856988	0.659491	0.321919	1.72937	0.427425	0.543881	0.365132	0.219222	0.332854
DGCR9	2.78139	0.722159	2.00375	0.520278	0.282366	1.24197	0.738354	1.60685	1.16235	1.35822	0.793536	1.69622	1.35315	1.05248	1.38824	1.0461	0.452248	0.680793	0.236292	1.01375	0.087692	1.1682	1.30135	3.06196	0.875894	0.638105	0.304821	0.481829	0.646753	0.602945	2.65719	0.270995	0.861293	1.55982	0.801237	0.270995	1.71573	0.705766	1.49289	0.491545	0.304821	0.611822	0.472041	0.883136	1.26387	0.904627	0.0612353	0.087692	0.462181
DGUOK-AS1	0.308301	2.82508	0.320442	3.15328	0.180435	0.180435	1.74508	1.5713	0.998482	1.15	2.17724	0.688136	0.332474	1.70262	4.03554	1.75341	1.85727	0.961522	0.425033	3.18652	0.180435	0.750964	0.715424	0.532417	1.82616	2.28485	1.88392	0.844108	1.05558	0.180435	0.180435	0.180435	1.83791	1.3267	1.09007	2.55025	1.85727	2.25375	2.47235	3.28155	2.3207	2.48686	0.180435	0.180435	1.36052	1.4204	0.180435	0.180435	0.552899
DHRSX-IT1	0.00689316	0.123212	0.0727481	0.00689316	0.0855421	0.318838	0.15986	0.241688	0.110772	0.723113	0.0727481	0.00689316	0.275294	0.110772	0.171857	0.0598317	0.171857	0.00689316	0.00689316	0.123212	0.135539	0.207224	0.252983	0.0598317	0.381629	0.00689316	0.0598317	0.371365	0.207224	0.147754	0.0598317	0.0598317	0.123212	0.00689316	0.286312	0.135539	0.00689316	0.171857	0.110772	0.123212	0.18375	0.00689316	0.00689316	0.421923	0.195538	0.123212	0.00689316	0.00689316	0.207224
DICER1-AS1	2.953	3.60839	3.58355	4.68831	0.494928	2.74534	3.07247	2.27601	2.92277	3.79625	3.64815	4.28459	4.12541	4.7375	3.58086	4.66426	2.85999	3.25136	0.759523	4.32949	0.589567	3.33523	2.85353	2.93949	4.23853	4.28713	2.90271	2.06829	2.94701	0.869181	4.31767	0.55882	3.94463	3.13845	2.90271	3.30753	3.23006	3.05196	3.6154	3.9698	2.41744	2.38948	0.589567	5.39082	3.13459	3.88992	0.579403	0.55882	3.65239
DIO3OS	1.99758	0.728296	3.16555	0.951096	0.0737798	1.43707	0.447951	0.838108	1.53855	0.575876	0.661999	2.02581	1.43707	2.82061	1.12973	2.82061	0.295297	0.167154	0.0616012	0.12134	0.0737798	2.33246	0.465785	1.433	0.742563	1.29055	2.01562	0.12134	0.364391	0.483367	2.74878	0.232869	1.78905	0.483367	0.243493	1.35298	0.728296	0.883271	0.631365	2.61537	0.402221	1.12452	0.0616012	3.37588	0.798052	1.10875	0.0616012	0.0368816	0.73545
DIRC3	0.221892	1.43584	0.471361	0.740022	1.38408	0.684436	1.23636	0.514411	0.471361	1.45827	0.449352	0.449352	0.345998	0.381267	1.21023	0.566501	0.392836	0.404316	1.43584	0.626656	0.959125	0.545887	1.21023	0.870396	1.05015	0.345998	0.721727	0.55623	0.357849	1.90141	0.345998	1.34251	0.810997	0.693848	0.234787	0.234787	0.878689	0.793573	0.493044	0.966931	0.819631	0.493044	0.845234	0.749084	0.7032	0.247569	0.297611	0.449352	0.693848
DLEU1	1.71951	2.49443	1.96693	2.83375	1.8938	4.06533	2.67146	3.2996	2.85033	2.47227	3.50656	2.34413	1.70573	1.93283	2.85944	2.45728	3.31478	3.72149	0.838959	2.68199	1.24722	2.12791	3.82225	2.02176	2.71917	2.45476	2.66297	3.21261	3.13077	1.66348	1.80334	0.95433	2.91972	2.51139	2.73132	2.53523	3.81556	2.77097	2.4293	3.24762	3.84375	3.67068	1.44459	3.24762	2.55165	3.61475	0.791554	1.45028	3.39627
DLEU2	0.870081	1.48106	1.35818	1.66044	1.02533	2.51425	1.79249	2.20403	2.00662	2.91043	2.77688	1.63151	1.3056	1.78509	2.30009	1.88172	2.83129	2.6124	1.05167	0.977905	1.05167	1.31095	1.96845	1.26749	1.82172	1.01866	1.75122	1.32689	2.16576	1.56286	0.855006	0.48996	2.61437	1.17595	1.55402	1.22823	2.67019	1.73201	1.38875	1.86435	2.20941	2.21477	1.01866	2.76817	2.05281	2.1462	0.236078	1.02533	1.95874
DLEU2L	0.867055	0.0529432	0.720769	0.0529432	0.0529432	0.588034	0.568032	0.163775	0.254215	0.163775	0.0529432	0.150379	0.266684	0.150379	0.0529432	0.0529432	1.03668	0.0529432	0.0529432	0.0529432	0.0529432	0.419655	0.938876	0.774113	0.0529432	0.0529432	0.537499	0.75655	0.946639	0.315506	0.351066	0.0529432	0.0529432	0.527176	0.163775	0.177048	0.636856	0.136857	0.0529432	0.266684	0.216149	0.684077	0.0529432	0.0529432	0.22895	0.0529432	0.0529432	0.0529432	0.241638
DLG5-AS1	0.972823	1.15303	0.872354	2.32079	0.0684569	0.36784	1.41603	0.844192	1.73853	0.953343	1.15303	1.6229	1.2912	2.46091	0.926905	1.91507	0.763432	0.815404	0.0684569	2.14814	0.0684569	1.25542	0.238191	0.669179	1.80462	3.02638	0.886208	0.357518	0.763432	0.0684569	1.43872	0.0684569	1.97887	0.785961	1.41145	1.03572	0.576309	1.10155	1.80462	1.5913	0.336624	0.466774	0.238191	3.89085	1.56708	1.563	0.0684569	0.0684569	0.661007
DLGAP1-AS1	2.00967	3.07809	2.21807	4.24916	1.46187	2.38838	3.40529	2.66956	3.70663	4.44532	3.7057	3.86729	2.91462	4.01679	4.43551	4.21869	2.70558	3.09804	1.39162	4.64478	1.87446	2.66956	3.61073	2.58503	3.85246	4.36133	4.00585	2.40446	2.6972	1.58632	1.85389	1.16781	3.35928	3.92098	4.26174	4.18301	3.96943	3.90599	3.84914	3.66588	3.65621	3.49358	1.03066	4.1037	4.20192	4.22054	0.998006	1.08581	3.15167
DLGAP1-AS2	1.04508	2.54209	1.23257	2.76028	1.10866	2.03867	3.29705	2.98586	2.69343	3.443	2.77686	2.3142	1.0709	2.14918	3.47178	3.09025	2.83481	2.66674	0.467765	2.64315	1.05806	1.22128	2.11062	0.824693	3.10937	2.54803	2.443	2.52611	3.1119	1.05158	0.785233	0.870468	2.87963	3.13566	2.89922	2.34475	2.09938	1.8086	2.22037	2.02078	2.50788	2.1707	0.71093	2.19708	1.9305	2.29502	0.547708	0.824693	2.4769
DLGAP1-AS4	3.11032	0.0300237	2.02496	0.350497	0.0300237	0.0300237	0.0300237	0.0300237	0.183837	0.205917	0.0300237	0.748614	1.2707	0.417	0.0300237	0.837811	0.0914272	0.0300237	0.0300237	0.269924	0.0300237	1.43345	0.310855	3.26001	0.369859	0.0300237	0.103356	0.0300237	0.369859	0.0300237	2.63757	0.0300237	0.0300237	0.0300237	0.269924	0.216814	0.883344	0.0914272	0.0300237	0.0300237	0.480165	0.216814	0.0300237	0.248948	0.660261	0.0300237	0.0300237	0.0300237	0.0300237
DLGAP1-AS5	0.176228	0.0475004	0.25627	1.27205	0.0475004	0.203388	0.0475004	0.0475004	0.216785	0.120381	0.958338	1.48053	0.344534	0.319843	0.282025	0.269203	0.0475004	0.243224	0.18987	2.20532	0.33224	0.900401	1.04507	0.473486	0.982496	1.28515	0.0475004	0.0916539	0.148565	0.462213	0.176228	0.0475004	0.416248	0.0475004	0.0475004	0.307343	0.230063	1.09034	0.740203	0.539398	0.0770806	0.0770806	0.633113	0.917185	1.26545	0.0475004	0.0475004	0.0475004	0.392723
DLX6-AS1	2.7635	3.24845	1.51322	1.88263	0.0867864	1.07466	0.246017	1.12253	0.128317	3.29647	0.155338	0.798882	0.539324	0.487472	0.141893	1.79794	0.11461	0.11461	3.07869	0.755911	0.207869	0.354614	1.61151	2.60192	0.194919	0.0867864	0.100767	0.181849	7.39619	1.53844	1.36857	0.0867864	0.100767	0.194919	0.128317	0.194919	3.54259	1.52336	0.295321	0.155338	0.155338	1.0885	0.233416	0.815709	0.559541	0.258506	0.168656	0.0867864	1.32269
DNAH10OS	2.23036	0.780469	1.40188	0.582464	0.437703	1.77719	1.68848	1.41691	1.14531	2.38549	0.6114	0.87647	1.06862	0.532682	0.639677	0.712071	0.914375	0.853158	0.630323	0.512196	0.729527	1.39177	2.07075	1.84947	1.13285	0.415571	0.738164	2.25592	2.18567	0.746742	0.979813	0.796994	1.02842	1.76597	0.921819	0.393036	1.37128	0.780469	0.648961	0.868748	1.39683	1.19986	0.491365	1.67643	0.522481	0.448623	0.404354	0.370083	1.80661
DNAH17-AS1	0.0836364	0.283488	0.534506	0.0093892	0.0220681	0.0220681	0.0220681	0.0836364	0.0093892	0.0470535	0.0220681	0.382314	0.758357	0.187476	0.0470535	0.119198	0.0093892	0.0093892	0.0715585	0.0093892	0.119198	0.624105	0.0220681	0.107454	0.0836364	0.456202	0.034622	0.0093892	0.034622	0.0220681	0.333859	0.034622	0.0093892	0.0093892	0.0470535	0.0715585	0.0715585	0.0220681	0.0470535	0.0470535	0.0220681	0.107454	0.130835	2.37272	0.0093892	0.0093892	0.095601	0.0220681	0.0220681
DNAJC27-AS1	2.6521	2.24078	3.35217	4.1279	0.155389	0.969384	3.42844	0.517165	3.06311	2.83087	4.01548	3.72161	4.21384	6.29804	4.65637	4.42604	1.45283	2.87048	0.656646	5.14956	0.155389	1.85425	3.94891	2.54852	3.61662	5.75093	3.48285	1.21307	1.93552	0.339653	4.21342	0.417572	3.53421	3.3291	3.63554	4.14302	4.11892	4.50994	4.58873	3.88888	4.51059	1.69339	0.36946	6.90262	4.60002	3.34963	0.339653	0.267125	4.24918
DNAJC9-AS1	0.219619	0.274337	0.984459	2.47185	0.0402194	0.102794	0.544499	0.197074	0.230747	0.306101	0.0529762	0.50017	0.435472	2.21212	1.97226	2.86241	1.6856	0.0656098	0.0529762	0.0273369	0.0143261	0.723452	0.295599	0.252724	1.34654	3.79586	0.197074	0.127009	0.162511	0.127009	2.97309	0.0143261	1.77702	0.197074	0.472834	0.0656098	0.102794	1.81055	0.0781225	0.454286	0.285011	0.185654	0.0143261	3.90169	0.927184	0.0273369	0.0143261	0.0402194	0.102794
DNM1P35	0.186641	0.0605356	0.0113423	0.175687	0.0113423	0.0238227	0.270994	0.28115	0.208267	0.874449	0.311134	0.130887	0.048417	0.789713	0.0962045	0.175687	0.0962045	0.153487	0.0962045	0.250432	0.0605356	0.119432	0.0725383	0.208267	0.107872	0.119432	0.153487	0.107872	0.119432	0.0844272	0.311134	0.0361801	0.119432	0.240023	0.153487	0.0725383	0.048417	0.175687	0.048417	0.0605356	0.107872	0.175687	0.0361801	1.25249	0.218942	0.208267	0.0361801	0.0238227	0.164636
DNMBP-AS1	0.275194	0.424261	1.17017	0.0673649	0.617436	0.10871	0.0673649	0.0673649	0.238463	0.0673649	0.0391203	0.175061	0.0950609	0.0391203	0.187969	0.0391203	0.200761	0.263055	0.0673649	0.122229	0.0391203	0.10871	0.162036	0.162036	0.0391203	0.0391203	0.588621	0.498509	0.0391203	0.175061	0.226006	0.175061	0.0950609	0.0673649	0.275194	0.735983	0.263055	0.200761	0.0391203	0.0673649	0.0391203	0.0391203	0.0950609	0.200761	0.0673649	0.645681	0.0950609	0.0673649	0.263055
DOCK4-AS1	0.19745	0.00271047	0.0272726	0.00271047	0.176064	0.132153	0.00271047	0.0272726	0.0393737	0.0749843	0.0393737	0.0150524	0.0749843	0.00271047	0.00271047	0.00271047	0.0513578	0.0513578	0.0393737	0.00271047	0.109601	0.384099	0.0513578	0.0150524	0.00271047	0.00271047	0.0513578	0.109601	0.120928	0.249355	0.0272726	0.109601	0.00271047	0.0272726	0.00271047	0.00271047	0.00271047	0.0150524	0.00271047	0.00271047	0.00271047	0.0272726	0.120928	0.109601	0.0150524	0.00271047	0.0749843	0.165231	0.00271047
DSCR9	0.439951	0.293301	0.439951	0.820364	0.1157	0.272408	0.537691	0.185233	0.207592	1.04585	0.667684	0.41194	0.261832	0.0916534	0.652142	0.127556	0.3833	0.282898	0.196461	0.742673	0.503011	0.827197	0.683039	0.421345	0.620477	0.363842	0.363842	0.282898	0.363842	0.554684	0.713205	0.251167	0.313857	0.467359	0.261832	0.334087	0.554684	0.293301	0.240412	0.430682	0.334087	0.3833	0.764335	2.38924	0.652142	0.476366	0.0916534	0.0294729	0.240412
DTX2P1-UPK3BP1-PMS2P11	0.638162	0.510441	0.890852	1.03044	0.746335	0.873536	1.08431	0.586269	0.321085	1.02258	0.488047	0.442222	0.941625	1.22143	1.2954	0.230015	1.15805	0.707902	1.04603	0.982651	0.510441	1.55373	1.12164	0.793021	0.678413	0.707902	0.57567	1.15084	1.09936	0.346113	0.564995	1.03825	0.465311	0.216538	0.269729	0.596794	0.765185	0.678413	0.521513	0.668452	0.793021	0.269729	0.564995	0.0746052	0.678413	0.698137	0.607244	0.75579	0.406904
EAF1-AS1	0.460838	0.563721	0.349847	0.833755	0.266598	0.406435	0.817277	1.20591	0.553764	0.714143	0.229357	0.266598	0.705198	0.314769	0.203972	0.326559	0.640938	0.0696925	0.361348	0.138431	0.450125	0.573608	1.19961	1.08103	0.349847	0.314769	0.138431	1.15467	0.90561	1.41588	0.502897	0.138431	0.216722	0.151786	0.395298	0.0696925	2.66501	0.124949	0.0696925	0.203972	0.17812	0.241881	0.450125	1.87436	0.216722	0.0696925	0.278796	0.151786	0.216722
EGFR-AS1	0.124795	0.100074	0.172903	0.124795	0.00975869	0.00975869	1.09816	0.0230411	1.36496	0.136985	1.41713	0.0361926	0.0492159	0.318263	0.0748872	1.10406	0.00975869	1.55404	0.136985	0.0492159	0.0492159	0.359981	1.0863	0.0875401	0.241964	0.0230411	0.0361926	0.00975869	0.00975869	0.307626	0.296904	0.20788	0.00975869	0.00975869	1.20592	0.264212	0.0875401	0.0492159	0.00975869	0.0492159	0.0875401	0.0748872	0.487208	1.95371	0.172903	0.859506	0.941678	0.00975869	0.219338
ELOVL2-AS1	1.13219	0.0706735	0.585694	0.459155	0.0706735	0.0706735	0.678327	0.814925	1.34935	1.84426	0.678327	0.599221	0.716617	0.307305	1.10184	0.544491	1.54318	1.19141	0.0706735	0.259143	0.0706735	1.05009	0.729202	0.873756	0.158786	0.209662	1.76121	0.429789	2.41383	0.0706735	1.567	0.323077	0.585694	0.572064	1.65173	0.209662	0.7417	0.444532	0.0706735	0.354215	2.88461	0.985963	0.0706735	0.729202	0.691181	1.0916	0.516491	0.0706735	0.0706735
EMX2OS	4.52045	0.872608	3.50567	1.70585	1.03892	0.349417	0.848266	1.95943	1.88132	1.34361	2.30259	2.2423	2.80795	3.93773	3.03885	2.14812	0.719553	1.12173	0.159473	2.27421	0.251424	2.6036	3.35771	4.02349	1.51438	1.21237	1.45807	0.440816	2.63914	0.384416	3.42819	0.616757	0.361184	0.418536	0.616757	1.98804	1.60178	1.21862	0.896521	1.18708	2.0503	1.39385	0.361184	3.57126	1.28552	1.33791	0.159473	0.673789	0.494969
ENO1-AS1	0.16232	0.466189	1.32608	1.03077	-0.0296959	0.300548	0.582754	-0.0296959	0.967497	0.906473	1.49191	2.09029	0.506291	0.895043	0.761713	1.31391	0.60479	0.848224	0.16232	1.32204	-0.0296959	-0.0296959	1.15757	0.848224	1.11515	1.18505	0.906473	-0.0296959	0.433133	0.213499	-0.0296959	-0.0296959	1.81522	0.836234	0.619264	1.64726	1.1668	1.32204	1.64415	2.90071	0.854175	-0.0296959	-0.0296959	-0.0296959	1.0048	0.498375	-0.0296959	-0.0296959	1.73701
ENTPD1-AS1	1.38665	1.29227	1.83991	0.616274	0.72467	3.30787	1.69571	1.29922	0.910133	1.29227	1.19858	0.805755	1.40608	0.616274	1.60934	0.638631	1.52916	0.775892	1.29922	0.436226	1.4628	1.41888	2.01731	1.4628	0.535106	1.04935	1.06583	2.57162	2.08643	0.955135	1.22076	0.928307	1.12201	1.33349	1.16845	0.693018	1.11412	0.570466	1.09018	1.22807	1.43787	1.29227	1.38665	2.36292	0.735065	0.998744	0.805755	0.570466	1.95338
ENTPD3-AS1	2.16261	3.1228	2.55877	3.00737	0.512788	2.49697	2.48876	1.59356	2.52327	2.53521	2.49287	3.04447	3.15777	3.23494	2.59326	3.3159	2.28292	2.36992	0.731513	3.41802	0.481131	2.99521	2.95796	2.22297	3.23717	4.49073	2.67722	2.28048	1.9707	0.909392	2.95796	0.678129	2.88285	2.50918	3.25487	3.19869	3.20099	3.2394	3.51402	3.12768	2.58948	2.43402	0.713977	5.08231	3.05745	2.01704	0.563789	0.563789	2.63048
EPB41L4A-AS1	5.60933	5.55581	5.25328	4.80257	1.1463	4.5334	5.2977	5.3768	6.1309	4.84	5.17874	5.04476	5.5769	5.65672	4.22449	5.3154	4.39169	5.89628	1.43959	6.00919	1.99252	4.92954	4.85829	5.66505	5.7152	5.19587	4.77075	4.25931	4.59969	1.65883	6.21978	1.59596	4.78425	5.18689	5.40824	5.27834	5.70212	5.06754	4.52042	4.4445	5.61187	4.60651	1.87733	5.70682	4.95202	4.39979	1.40574	1.19632	4.53597
EPHA1-AS1	0.169995	0.2601	0.29705	0.457913	0.379735	0.183219	1.36272	0.356592	0.468742	0.0738493	0.0879852	0.272523	0.0738493	0.413763	0.0738493	0.0738493	0.129576	0.0738493	0.0879852	0.447002	0.0738493	0.356592	0.284839	0.101983	0.272523	0.2601	0.0738493	0.641326	0.333071	0.272523	0.29705	0.115846	0.468742	0.0879852	0.0879852	1.23578	0.309157	0.706767	0.803927	0.965308	0.101983	0.0879852	0.101983	0.870673	0.572757	0.0738493	0.0595728	0.0879852	0.309157
EPN2-AS1	0.156089	0.0520925	0.262341	0.00294833	0.0640832	0.468524	0.039986	0.0520925	0.0877258	0.0993818	0.0520925	0.220915	0.615147	0.00294833	0.00294833	0.11093	0.378984	0.039986	0.00294833	0.0520925	0.378984	0.210341	0.00294833	0.122374	0.00294833	0.312268	0.122374	0.902414	0.262341	0.0640832	0.00294833	0.312268	0.406524	0.0993818	0.144951	0.039986	0.188921	0.144951	0.039986	0.302441	0.178072	0.0520925	0.122374	1.12576	0.039986	0.220915	0.0877258	0.241799	0.039986
ERI3-IT1	0.194	0.215176	0.235998	-0.0021474	0.870045	0.732185	0.668103	0.116925	0.204633	0.116925	0.116925	-0.0021474	-0.0021474	-0.0021474	0.215176	0.0940014	0.235998	0.0940014	0.487638	0.116925	0.537286	0.266595	0.660776	0.204633	-0.0021474	-0.0021474	-0.0021474	0.504407	0.965733	0.496051	-0.0021474	0.537286	-0.0021474	-0.0021474	0.116925	0.0823798	0.116925	-0.0021474	-0.0021474	0.116925	0.0823798	0.256479	0.286585	0.882414	-0.0021474	0.653405	0.215176	0.62348	0.105516
ERVH48-1	0.359755	0.0948072	0.369279	0.196713	0.0948072	0.260348	0.106545	0.196713	0.0948072	0.218284	0.082959	0.0344215	0.280866	0.0219896	0.106545	0.046732	0.152435	0.141118	0.00943412	0.0589236	0.280866	0.260348	0.270649	0.260348	0.0589236	0.0219896	0.0948072	0.529442	0.512618	0.424956	0.301056	0.207545	0.0948072	0.0948072	0.046732	0.0948072	0.0948072	0.0219896	0.00943412	0.0948072	0.082959	0.106545	0.129698	1.08755	0.141118	0.118175	0.082959	0.046732	0.141118
ERVK13-1	3.44865	3.17475	3.34054	3.5637	2.09616	3.73334	3.57995	3.01777	3.00222	4.08024	3.63434	3.52963	2.65886	3.17599	4.24396	3.27706	3.09675	2.15355	1.64496	2.67745	1.68639	3.11638	3.31531	3.77699	3.08481	2.95731	2.99078	2.98069	3.21621	1.84319	2.74216	1.96632	3.27249	3.16479	2.18676	2.31143	3.47038	3.04695	3.55	3.29183	3.20052	3.50608	3.05379	3.10464	3.59421	3.55459	1.26387	1.63651	3.484
EXTL3-AS1	1.13017	1.03695	1.48923	2.65868	0.957213	1.15394	2.35483	0.675018	0.901193	1.41439	2.03992	1.09368	1.92829	0.749527	2.90767	0.819982	1.96658	1.34008	0.279469	0.631695	0.482435	1.8447	1.62706	1.61887	1.98531	0.540441	1.74791	1.00432	2.03694	0.864908	0.781314	0.25613	1.52509	1.39499	1.32469	0.725164	1.56856	1.06877	0.683512	1.84124	1.67125	1.82381	0.170965	3.03636	1.26664	2.46208	0.195874	0.521393	1.40957
FAM106A	0.226621	0.0488888	0.522312	0.0232361	0.301895	0.301895	1.06796	0.110882	0.0232361	0.0864397	0.0488888	0.036126	0.59929	0.0232361	0.0488888	0.110882	0.259419	0.0987187	0.280831	0.0232361	0.353104	0.725772	0.146703	0.301895	0.0615271	0.0232361	0.301895	1.61234	0.459108	0.204286	0.513469	0.0488888	0.170044	0.170044	0.0987187	0.0615271	0.0488888	0.0232361	0.0232361	0.158426	0.0740433	0.504566	0.181559	0.468328	0.0488888	0.0232361	0.237646	0.0740433	0.0488888
FAM13A-AS1	1.65143	1.46644	1.6685	1.43409	0.302532	1.49015	1.3001	1.5287	1.02517	1.32271	0.918041	1.4176	2.30993	1.05335	1.91368	1.26772	1.31822	0.543337	0.184617	0.584718	0.342768	1.36241	0.886559	1.40088	1.08091	0.456176	1.00795	1.99439	1.42174	0.41018	1.08635	0.217906	1.33165	1.13945	0.568331	0.608898	1.22965	0.616854	0.978699	1.45037	0.59283	0.821085	0.239611	2.1016	0.827791	1.19037	0.173319	0.115225	1.02517
FAM157C	2.4834	0.562672	2.42506	1.18682	1.58656	2.4621	2.88269	1.97586	0.805381	0.205216	0.331891	1.26432	1.04858	0.668625	0.936093	1.18682	0.571837	0.264323	0.805381	0.309755	0.922199	2.5002	1.56965	1.9087	1.1285	0.506288	1.78488	2.87017	1.9475	0.104703	0.936093	0.843021	0.155926	1.77764	1.522	0.625517	1.24809	0.734767	0.750792	2.40726	1.0799	1.5482	0.486939	2.3072	1.49525	1.522	0.677078	0.879607	1.71447
FAM181A-AS1	1.7559	1.71208	1.61453	1.55461	1.0852	2.89105	3.2141	2.133	3.44455	1.38868	2.90729	0.533308	0.557088	1.0612	0.568821	1.47423	1.80758	1.72194	2.75347	2.16861	1.0931	2.69797	3.51924	1.01188	2.89513	0.969327	1.80296	1.22074	2.18606	3.79766	0.764049	1.67187	0.545251	0.545251	3.58512	2.20671	1.97209	1.87496	1.17707	2.84323	2.58724	3.04881	0.394334	0.509095	1.94743	0.420705	2.31488	1.29725	2.78037
FAM182A	0.93303	0.733067	1.40292	1.69886	0.314917	1.40822	0.588173	0.415685	2.37402	1.47039	2.01321	1.90255	1.20312	2.58729	0.662503	1.46532	1.95719	0.940461	0.128861	1.79442	0.415685	1.39224	2.03366	0.969796	1.96787	0.872108	0.635092	2.26095	3.23533	0.733067	0.808402	0.415685	1.35421	0.46867	1.03362	0.680482	1.61922	2.26382	0.998525	1.09466	0.635092	0.707022	0.969796	2.54342	1.26319	1.35421	0.255617	0.243448	1.58231
FAM182B	2.26539	1.18889	3.1022	3.60432	0.885028	3.04112	1.56505	1.09753	3.51034	3.01897	3.43586	3.41943	2.21922	1.31206	2.25932	1.39604	3.1246	2.15176	1.3366	2.90236	0.750448	3.26454	4.87512	2.97355	3.00516	1.35471	2.38399	3.45209	4.48375	1.2024	1.83729	1.22242	2.63544	1.60041	1.5904	1.09024	3.10864	2.31876	1.78625	2.27444	1.96075	1.67318	2.06672	3.64465	2.51062	2.0093	0.759856	0.502062	3.10543
FAM201A	1.80992	0.72789	2.3476	0.0667066	0.360278	0.298158	0.0539819	0.0917897	0.116399	0.858427	0.0539819	0.457657	3.3328	0.409876	0.0917897	0.175966	0.0281537	0.758048	0.0281537	0.0281537	1.30416	2.68368	0.657372	1.93966	0.255037	0.199051	0.0793084	0.0539819	0.712546	0.23293	1.50382	0.457657	1.30906	0.175966	0.0281537	0.116399	0.52174	0.140553	0.23293	0.608148	0.140553	0.657372	0.50375	3.67897	0.429199	0.0281537	0.539486	0.0667066	0.52174
FAM215B	1.8513	1.01194	1.48947	1.03706	0.488031	2.48982	1.48947	1.54954	0.656859	1.91298	1.18393	1.16152	1.57857	1.17837	0.828355	1.22225	1.49822	0.697869	0.588426	0.828355	1.31588	1.59891	1.56206	0.842879	0.973324	0.885504	1.64647	1.76541	1.23833	0.760908	1.36513	0.850081	1.83457	1.91298	1.01826	0.429815	1.04944	0.497485	0.705918	1.40323	1.05559	0.828355	0.347903	3.74328	1.18948	1.50257	0.166751	0.721869	0.919986
FAM222A-AS1	0.0992601	0.310985	0.531174	0.255453	0.14929	0.111944	0.0339724	0.549504	0.0339724	0.197516	1.61528	0.0339724	0.425603	0.744023	0.111944	0.0339724	0.0992601	0.0339724	0.425603	0.0339724	0.395304	0.374717	0.16151	0.503198	0.289048	0.0339724	0.0992601	0.232578	0.0339724	0.209306	0.521913	0.0339724	0.0339724	0.0339724	0.185621	0.0339724	0.111944	0.0339724	0.0339724	0.927616	0.17362	0.244064	0.0992601	1.11314	0.425603	0.0339724	0.0339724	0.0339724	0.111944
FAM225A	0.914478	0.861288	1.9305	1.34773	0.260118	0.149579	0.434575	1.52577	1.14005	2.77822	0.116653	0.378356	1.76575	0.420691	1.35586	0.50237	1.85921	1.73995	1.37202	0.116653	0.654989	1.84704	0.806408	0.554755	0.290445	0.290445	1.82243	1.68046	0.738166	0.420691	0.642773	1.14922	0.244753	0.181889	0.181889	0.462013	0.861288	1.71376	0.364011	0.749729	2.12307	1.22088	0.0830875	1.4274	0.320248	1.16742	0.334959	0.406694	1.85921
FAM225B	0.0904876	0.377651	1.07754	1.38687	0.528264	0.108638	0.144427	0.585313	0.214039	0.542688	0.0536568	0.0721616	0.0721616	0.214039	0.0536568	0.83507	0.264622	0.264622	1.31175	0.0536568	0.424104	0.785153	2.23998	0.484323	0.0536568	0.0349697	2.12499	1.80643	1.92792	0.264622	0.144427	0.31389	0.469447	0.196874	0.694508	0.439339	0.108638	0.297609	0.772466	2.13122	1.83572	0.707725	0.23105	1.9825	0.439339	0.707725	0.23105	0.454453	2.42449
FAM226B	1.14157	1.667	1.9255	1.92862	0.283889	1.16434	1.90345	0.692542	1.44688	3.03892	2.25434	1.46933	0.801759	1.02126	2.46159	1.50878	1.02755	1.09479	0.33864	1.16997	0.295027	1.39134	1.41941	1.86803	1.74117	1.32336	1.08282	1.27251	1.87454	0.317018	1.34316	0.327874	1.37707	1.87454	1.57606	0.902426	1.6555	0.853077	1.241	1.48262	1.6555	0.853077	0.480595	1.46487	1.39134	1.3578	0.14212	0.14212	1.48701
FAM27E3	1.14245	2.73054	2.09304	2.62204	1.36162	1.60313	2.46018	1.93582	2.7758	3.00884	3.06668	1.0331	0.766524	1.90065	2.63312	1.83073	2.75085	2.86952	1.79253	2.42824	2.09304	1.81351	1.49689	1.91995	2.44537	2.54758	1.87445	2.40651	2.41307	1.87445	3.24805	1.51885	3.65562	2.09583	1.97924	2.24567	2.4087	2.87563	3.64472	2.24567	1.86782	1.42402	1.89415	1.71259	1.58257	2.7725	1.03942	1.00749	2.74749
FAM41C	0.608292	0.016911	0.251923	0.429272	0.137744	0.233324	0.016911	0.429272	0.324692	0.157216	0.342493	0.016911	0.016911	0.016911	0.744075	0.016911	0.016911	0.016911	0.016911	0.0579761	0.016911	0.773078	0.016911	0.324692	0.016911	0.016911	0.251923	0.377641	0.412204	0.195619	0.429272	0.251923	0.0579761	0.016911	0.016911	0.016911	0.016911	0.528829	0.0982438	0.699794	0.016911	0.016911	0.016911	0.016911	0.0579761	0.978565	0.016911	0.016911	0.016911
FAM66A	2.59461	0.673744	3.19747	0.579403	2.0471	1.2464	1.52766	0.561489	0.75394	1.23033	0.730397	0.458284	1.90771	0.477668	0.657093	0.648687	0.92152	1.31381	1.37308	1.27795	2.26848	2.26848	2.06989	2.86581	1.0453	0.730397	1.20859	1.23571	1.35363	1.29856	2.35063	1.72603	0.961899	1.89808	1.13532	0.458284	2.18078	0.487253	0.814712	1.1526	1.82517	1.66579	1.33884	1.5945	0.552438	0.506214	0.730397	1.41582	2.34836
FAM66B	2.72024	0.470596	2.43449	0.671722	1.67626	0.5113	1.44228	0.598609	0.987346	1.49148	0.635663	0.501239	2.08664	0.439238	0.491102	0.305927	1.10187	0.157911	0.854402	0.5113	1.5436	2.54033	1.89348	2.68295	1.32723	0.35185	0.922519	1.19539	1.71362	1.33811	0.579692	1.31627	0.830907	1.48664	0.724058	0.374236	0.937198	0.221578	0.36309	1.02889	0.258378	2.05526	0.294197	1.43222	0.396255	0.38529	1.20739	0.329085	0.183741
FAM66C	3.30376	2.04095	3.27311	2.22158	1.92485	3.34667	2.43315	2.2408	1.50774	3.31942	2.20768	1.40873	2.2326	3.02834	2.41418	1.70644	1.86814	1.99245	2.2408	2.49745	1.66058	2.67338	3.21217	3.27559	2.51526	1.88969	1.70644	2.04095	2.50861	1.31275	2.79137	1.53604	2.59254	2.57153	2.00882	1.68995	2.34805	2.54153	1.94208	2.40699	1.78207	2.15345	1.72677	3.58318	2.9466	1.74281	1.30164	1.3347	2.67141
FAM66D	1.36226	0.574924	1.25658	0.697587	0.754924	0.94162	0.722463	0.311939	0.080437	0.080437	0.419322	0.628884	0.832772	0.408965	0.132633	0.132633	0.080437	0.355937	0.145368	1.06783	0.231258	1.31574	2.16244	1.5336	0.080437	0.33412	0.398527	1.26753	0.655065	0.398527	0.722463	0.145368	0.195125	0.429599	0.080437	0.243088	0.906318	0.119775	0.377403	0.655065	0.611139	0.377403	0.655065	0.906318	0.080437	0.277959	0.145368	0.080437	2.18726
FAM66E	0.397465	0.0996264	0.450149	0.0176711	0.500931	0.0592456	0.112833	0.0728351	0.0176711	0.0455235	0.0728351	0.0176711	0.226424	0.0176711	0.0176711	0.0862945	0.151725	0.0176711	0.0455235	0.151725	0.112833	0.226424	0.125917	0.0996264	0.0176711	0.0176711	0.0592456	0.112833	0.0862945	0.0176711	0.386687	0.0455235	0.0176711	0.0176711	0.125917	0.0176711	0.687495	0.0176711	0.0176711	0.151725	0.510871	0.0592456	0.112833	0.238497	0.0176711	0.0176711	0.112833	0.297355	0.297355
FAM85B	0.123263	0.0351324	0.0351324	0.554808	0.0351324	0.0351324	0.360486	0.137465	0.123263	0.137465	0.0351324	0.0351324	0.137465	0.192976	0.0351324	0.192976	0.246521	0.0351324	0.0351324	0.310892	0.0351324	0.360486	0.0351324	0.0351324	0.0351324	0.137465	0.0351324	0.360486	0.108927	0.0351324	0.372634	0.285471	0.137465	0.0351324	0.0351324	0.179288	0.137465	0.108927	0.206541	0.137465	0.0351324	0.0351324	0.206541	1.12822	0.0351324	0.396643	0.0351324	0.0351324	0.123263
FAM87A	1.03785	0.0265762	0.287157	0.0265762	0.102885	0.0134187	0.102885	0.0265762	0.0396041	0.221028	0.151416	0.18668	0.308485	0.400421	0.0779348	0.0779348	0.139449	0.127373	0.065281	0.0396041	0.0134187	0.209677	0.102885	0.805271	0.115186	0.0904687	0.065281	0.0779348	0.198228	0.308485	0.24344	0.0525048	0.0396041	0.0525048	0.0134187	0.0779348	0.0525048	0.198228	0.0779348	0.102885	0.065281	0.0396041	0.0779348	1.3317	0.0525048	0.0779348	0.0134187	0.0396041	0.0265762
FAM87B	0.2025	0.359556	0.249276	0.471253	0.116511	0.348926	0.490601	0.316523	0.380567	0.338212	0.915318	0.166319	0.26072	0.294479	0.390951	0.214348	0.431701	0.141645	0.141645	0.500172	0.0381585	0.272068	0.887008	0.338212	0.879836	0.380567	0.178488	0.68686	0.401255	0.226092	0.0381585	0.0647864	0.116511	0.166319	0.166319	0.421629	0.226092	0.719659	0.294479	0.782949	0.327411	0.28332	0.154039	1.74556	0.509675	0.2025	0.0381585	0.141645	0.490601
FBXL19-AS1	0.916784	0.669578	0.947582	0.602438	1.2221	1.96986	1.5215	1.36343	0.46811	2.26049	0.510886	0.478932	1.45527	0.435112	0.992497	0.4572	1.10543	0.777423	0.87727	0.342951	1.22829	1.64494	2.01542	1.09864	0.724579	0.542099	0.947582	2.09243	1.25279	0.985115	0.294393	0.706494	1.74543	1.20334	0.562514	0.389819	1.21587	0.688163	0.562514	1.53634	0.660189	1.30633	0.688163	1.7787	0.612237	0.46811	0.500318	0.786032	1.57511
FENDRR	0.930165	0.200124	2.62283	0.174514	0.237701	0.200124	0.0810971	0.40111	0.35629	0.161536	0.200124	0.7343	0.743018	0.760297	0.367627	0.615862	0.28632	0.28632	0.0248502	0.945341	0.0248502	1.11593	0.644075	0.77737	0.634732	0.225285	0.0948208	0.187376	0.537796	0.28632	0.802604	0.0248502	0.12188	0.698888	0.135221	0.28632	0.455234	0.851779	0.0948208	0.200124	0.333344	0.367627	0.108414	1.88947	1.02605	0.423005	0.0248502	0.0248502	0.0248502
FER1L6-AS2	0.723754	0.0873765	0.482329	0.0873765	0.0186819	0.0186819	0.0186819	0.0186819	0.441217	0.0186819	0.0186819	0.203164	0.152875	0.140017	0.0186819	0.239737	0.0186819	0.0465632	0.12704	0.0186819	0.0186819	0.215461	0.32155	0.532085	0.113943	0.0602995	0.0465632	0.0465632	0.0739031	0.152875	1.12238	0.0186819	0.0186819	0.0873765	0.0873765	0.0186819	0.0602995	0.0465632	0.0873765	0.0873765	0.0186819	0.0602995	0.0186819	0.973326	0.100722	0.0186819	0.0186819	0.0186819	0.0186819
FEZF1-AS1	0.72421	1.95072	0.33378	3.84362	0.674269	0.0849991	0.53608	3.00124	0.0849991	0.371516	3.52782	0.513645	0.295072	1.17856	0.89139	4.16838	1.00967	0.268702	1.13435	3.42878	0.0849991	0.408328	1.74629	0.143951	2.43017	1.04976	0.734002	0.186695	0.214531	0.396157	1.60551	0.0849991	0.0849991	1.77097	0.308086	1.52698	0.490871	2.18738	1.77586	0.200678	0.0999552	0.93471	0.0849991	3.13544	0.791451	0.383887	0.186695	0.0849991	0.0999552
FGD5-AS1	5.83195	5.61752	6.26514	5.22431	4.47067	6.21933	5.70544	5.66389	5.174	5.93861	5.15498	5.23854	5.81055	4.24247	5.32723	4.74978	6.29451	5.351	4.58555	4.6378	4.00688	5.58945	6.36878	5.80533	5.09278	4.33772	5.4399	6.48	5.81962	4.64188	4.43736	3.65632	5.93486	6.23375	5.50181	4.59265	5.92471	4.6227	4.50385	5.99692	5.60741	5.55238	4.69051	3.50874	5.75627	5.2851	3.58395	4.06064	6.02887
FGF13-AS1	0.328366	0.272226	0.0264494	0.0264494	0.0264494	0.369256	0.0264494	0.300534	0.0264494	0.924514	0.0264494	0.0264494	0.12294	0.0264494	0.0264494	0.0264494	0.0264494	0.0264494	0.0264494	0.0264494	0.0264494	0.0264494	0.0264494	0.547762	0.107244	0.214117	0.0264494	0.0264494	0.228836	0.369256	0.895377	0.0264494	0.835516	0.730674	0.0264494	0.0264494	0.228836	0.0264494	0.199265	0.0264494	0.0264494	0.243426	0.199265	0.675654	0.0264494	0.0264494	0.0264494	0.0264494	0.0264494
FGF14-AS2	1.76317	2.702	2.90324	3.47662	1.39319	3.0271	2.23008	2.23564	1.67683	4.55974	1.70209	3.3009	3.29967	1.66402	1.58439	1.57523	2.94261	2.63424	0.891128	3.13188	1.31152	3.26476	3.09644	2.13479	3.48839	3.04963	2.92798	1.45001	1.3338	1.78292	2.68046	1.19404	2.72128	2.45475	2.8592	2.87291	3.63438	2.46643	1.99253	2.4571	2.52997	2.77564	1.58439	3.14717	3.40823	2.12275	0.743702	0.442895	2.78843
FGF14-IT1	0.0359968	0.0951486	0.0718233	0.0238224	0.33607	0.0835405	0.0238224	0.0951486	-0.000888672	0.0480536	0.0951486	0.129339	-0.000888672	0.0835405	0.0480536	0.0238224	0.0599951	0.0238224	0.0238224	-0.000888672	0.10665	0.0951486	-0.000888672	0.0238224	0.0238224	0.0951486	0.0359968	0.0480536	-0.000888672	0.33607	-0.000888672	0.0480536	0.427866	0.30716	0.0718233	-0.000888672	0.118046	0.10665	0.0835405	0.0480536	0.0480536	0.0359968	0.418985	0.479868	0.0718233	0.0718233	0.0238224	0.0238224	-0.000888672
FLG-AS1	0.393275	0.946793	0.824478	1.19716	1.17412	0.155751	0.192355	1.37861	0.130785	0.987443	0.130785	0.46398	0.105348	0.473785	0.251234	1.03337	0.239662	0.105348	2.31805	0.239662	0.473785	0.762838	0.493182	0.786285	1.38856	0.647683	1.36859	0.105348	0.262708	1.32254	1.04621	1.66539	0.0529864	1.96136	0.0794213	0.262708	0.118126	0.239662	0.105348	1.6327	0.143326	0.444154	0.296554	1.02041	0.130785	0.216216	0.382864	0.192355	0.168063
FLNB-AS1	0.327019	0.0537984	0.297199	0.0415316	0.22474	0.412455	0.439691	0.245872	0.0537984	0.0415316	0.029144	0.029144	0.159125	0.113399	0.029144	0.029144	0.181379	0.101703	0.13647	0.029144	0.170301	0.457526	0.22474	0.439691	0.0659466	0.029144	0.170301	0.336803	0.214039	0.276919	0.551337	0.101703	0.029144	0.13647	0.029144	0.029144	0.0659466	0.0415316	0.0537984	0.0898966	0.101703	0.534792	0.13647	1.43918	0.029144	0.029144	0.0659466	0.0415316	0.0779786
FMR1-AS1	0.0557918	0.00659463	0.114693	0.00659463	0.0314344	0.0677954	0.114693	0.0314344	0.0314344	0.0314344	0.00659463	0.0436722	0.00659463	0.00659463	0.0557918	0.00659463	0.019076	0.00659463	0.0314344	0.0314344	0.00659463	0.103132	0.0436722	0.14875	0.0314344	0.00659463	0.00659463	0.0677954	0.0914634	0.114693	0.170952	0.00659463	0.00659463	0.00659463	0.0314344	0.00659463	0.00659463	0.00659463	0.0314344	0.103132	0.00659463	0.00659463	0.0314344	0.850714	0.0557918	0.00659463	0.00659463	0.00659463	0.0314344
FOXD2-AS1	0.208939	1.55382	0.24477	1.45785	0.184505	0.764916	1.74644	1.63507	0.630802	2.64442	1.76161	0.842359	0.232934	0.978139	1.51354	1.08264	0.699547	1.31807	0.159614	0.24477	0.196778	0.857321	0.431395	0.461776	1.75405	0.971328	1.67994	1.75025	1.40467	0.510919	0.68269	0.471751	2.3028	2.1541	2.00879	1.08264	1.77288	0.879454	1.97065	1.15	0.604079	0.451726	0.134249	2.14847	0.756919	0.81192	0.159614	0.196778	0.943728
FOXN3-AS1	0.991938	1.56707	1.19558	2.60203	0.394244	0.862852	1.46463	1.1656	1.63087	2.04547	1.17065	2.40107	0.836635	2.58162	1.33971	2.28562	0.611728	0.725738	0.603734	3.68906	0.413144	1.5226	1.69805	0.956429	1.63432	2.62057	2.13317	0.355541	0.823313	0.220533	2.04793	0.274243	0.856351	0.980216	1.62047	2.61903	1.5561	1.95362	1.88269	2.44789	1.26745	1.15544	0.274243	3.01197	1.67496	0.919856	0.093315	0.093315	1.97724
FOXP1-IT1	0.00156974	0.00156974	0.0144689	0.0144689	0.00156974	0.28043	0.00156974	0.113287	0.0144689	0.0398884	0.00156974	0.00156974	0.0524137	0.00156974	0.00156974	0.0144689	0.0892794	0.00156974	0.0144689	0.00156974	0.00156974	0.00156974	0.0398884	0.00156974	0.0648191	0.00156974	0.027241	0.027241	0.027241	0.101339	0.00156974	0.00156974	0.027241	0.00156974	0.00156974	0.00156974	0.0144689	0.0144689	0.00156974	0.00156974	0.00156974	0.00156974	0.148484	0.371263	0.00156974	0.00156974	0.00156974	0.00156974	0.0144689
FRY-AS1	0.12802	0.00690896	0.206414	0.0567469	0.00690896	0.0809515	0.0928831	0.0567469	0.00690896	0.104704	0.0567469	0.0444694	0.195507	0.25959	0.0567469	0.00690896	0.162211	0.00690896	0.00690896	0.0567469	0.0689068	0.00690896	0.290458	0.184505	0.00690896	0.00690896	0.0567469	0.00690896	0.116415	0.00690896	0.359697	0.00690896	0.00690896	0.00690896	0.00690896	0.0444694	0.00690896	0.00690896	0.0567469	0.0567469	0.00690896	0.00690896	0.00690896	1.3107	0.00690896	0.0567469	0.00690896	0.00690896	0.00690896
FTX	1.9482	1.24819	1.7166	1.0388	2.21947	1.91188	2.28591	1.70481	1.15397	1.98034	1.20783	0.882041	1.64414	1.37749	1.0388	0.658447	1.75891	1.2195	1.70875	0.694183	2.20628	2.18758	1.82522	1.73215	1.13549	0.494131	1.46644	1.93182	2.2983	1.98982	0.779322	2.06321	1.01854	1.45686	1.42768	0.612303	0.984029	0.649353	0.564405	1.68491	1.01854	0.803781	1.90853	1.2651	0.762749	0.904602	1.54505	1.50404	1.37749
FZD10-AS1	0.544179	0.197165	2.23976	0.218614	0.0600717	0.11904	0.0233003	0.130506	0.0600717	4.15249	0.485528	1.1072	1.33053	1.31301	0.0600717	0.607989	0.218614	0.320639	0.676067	0.17534	0.0233003	1.26351	0.646269	0.387384	0.873078	0.25011	0.511004	0.349684	0.197165	0.0720912	0.485528	0.186301	0.260434	0.683406	0.11904	0.992787	0.290901	0.107468	0.873078	0.310805	0.0957873	0.432957	0.0479349	2.37083	0.775074	0.476919	0.0233003	0.0479349	0.340077
GABPB1-AS1	3.00076	2.41821	3.87002	2.72397	1.00797	4.28521	2.92278	2.96408	3.5251	3.17524	3.46664	3.23789	3.09564	2.04409	2.23761	2.8264	3.32061	3.82091	0.804159	2.70951	1.78012	3.347	4.00376	3.02678	3.2819	3.00895	3.59221	3.9086	4.55656	1.73998	3.34948	0.842094	2.97922	3.46438	3.50555	2.5965	3.41828	3.04436	2.82829	3.19648	3.76534	3.49235	1.88528	3.04753	1.67959	2.91928	1.21801	1.13968	3.94831
GAS5	6.56691	7.94728	7.01591	7.56905	3.78882	7.57494	7.56928	7.37456	9.06836	7.34873	7.97642	7.85039	6.98076	8.56616	7.74006	8.0132	7.07875	8.09531	5.05846	7.61254	5.86176	6.50974	6.629	6.64324	8.28641	7.54849	7.53643	7.55001	7.2742	5.08461	7.17852	5.03266	7.98835	7.39239	7.32199	8.04998	8.29203	7.83981	8.22009	8.16826	7.84004	7.53872	4.80985	8.01977	7.45093	8.27483	4.36497	3.7288	8.06227
GAS5-AS1	0.949906	0.527671	1.18026	1.52452	0.346393	1.36617	0.508727	0.828722	1.18026	1.53762	1.71216	0.479785	0.806119	0.489504	2.03389	1.27917	1.78603	1.03554	0.976858	0.865545	1.31569	0.775362	1.47991	0.703391	1.30016	1.48895	0.775362	2.30159	1.76065	1.07943	0.291231	0.879989	1.40038	0.743863	1.13968	0.894275	0.901359	0.806119	0.858263	0.555583	1.46622	0.963452	0.573865	0.0972248	1.18026	1.24159	0.367822	0.313576	1.06704
GDNF-AS1	0.829045	2.16669	1.11707	1.10526	0.0548975	2.21355	0.168398	0.390275	0.156259	1.58271	0.632103	2.03877	1.31841	0.920887	0.571238	0.535152	0.119157	0.26168	0.673918	0.791942	0.0809786	0.488608	0.284003	0.682124	0.714446	1.38723	0.156259	1.655	1.06917	0.215865	0.597668	0.131641	3.88919	1.41096	0.799447	0.119157	1.63928	0.657351	1.63134	1.97597	0.0548975	0.327546	0.430494	1.41096	0.238972	0.131641	0.0548975	0.0548975	1.12294
GHRLOS	0.413727	0.994784	0.588316	1.3145	1.11783	0.612516	1.29618	1.66505	1.42332	1.33257	1.45623	0.952939	0.755749	0.719623	1.77349	0.644069	0.804629	1.06895	0.306139	0.450657	0.199556	1.05223	0.838405	0.450657	0.468719	0.512761	1.18016	0.783915	0.726933	0.529951	0.674842	0.5553	1.25393	1.0123	1.05223	0.831723	1.28225	0.628392	0.674842	1.0634	1.05223	1.13371	0.165718	0.748607	1.09092	1.90196	0.253987	0.365972	0.620479
GLYCTK-AS1	0.0903113	0.00452213	1.69057	0.568371	0.00452213	1.25451	0.375619	0.00452213	1.27795	2.52856	0.00452213	1.26862	0.136848	0.00452213	0.00452213	0.763829	0.484368	0.831651	0.00452213	0.883412	0.00452213	0.818374	1.18148	0.00452213	1.63573	0.00452213	1.68721	0.246223	1.0551	0.327401	1.96409	0.00452213	1.33693	0.818374	0.543749	1.52986	1.2918	1.95049	1.11459	0.475654	0.992683	0.00452213	0.00452213	3.21919	0.458043	1.11459	0.26701	0.00452213	0.21439
GNAS-AS1	0.253628	0.302071	0.0611014	0.494753	0.565488	0.0494484	0.410964	0.402256	0.36678	0.61044	1.61115	0.588173	0.36678	1.00782	1.10435	0.375747	0.625059	0.36678	0.375747	0.550124	0.55783	0.273239	0.402256	0.0953997	0.375747	1.15222	0.302071	0.282927	0.106619	0.453586	0.50282	1.7532	0.453586	0.653777	0.806818	0.375747	0.991842	0.580659	0.709238	0.781559	0.534561	0.263473	0.410964	2.08294	1.01835	0.702443	0.12875	2.11716	0.768728
GNG12-AS1	0.111517	0.111517	1.03983	0.140158	0.399116	1.0848	0.490975	0.422633	0.140158	0.363106	0.111517	0.154268	0.111517	0.111517	0.350901	0.195792	1.25842	0.399116	0.338592	0.195792	0.363106	0.83579	0.904267	0.363106	0.140158	0.111517	0.556233	1.53731	0.969648	0.410922	0.249364	0.523972	0.168242	0.195792	0.410922	0.168242	0.111517	0.140158	0.313655	0.140158	1.06996	0.513057	0.638902	0.182082	0.43425	0.168242	0.350901	0.387212	0.154268
GOLGA8M	0.86855	0.145604	1.00688	0.618122	0.159462	0.159462	1.02234	0.834026	0.0742937	0.715895	0.117492	0.265875	0.983396	0.200271	0.291322	0.173191	0.316336	0.186793	0.0596085	0.103233	0.186793	1.05277	1.09727	0.64814	0.200271	0.0888341	0.239983	0.278653	1.04522	0.103233	0.0596085	0.278653	0.252986	0.303882	0.131615	0.265875	0.131615	0.0888341	0.0888341	0.328687	0.291322	0.628196	0.0596085	0.902285	0.316336	0.696852	0.213628	0.0596085	0.117492
GPR158-AS1	0.397411	0.623745	0.331368	0.486087	0.0500573	0.0500573	0.292001	0.109301	0.0378639	1.01546	0.668923	0.503091	0.165863	0.592692	1.28648	0.240981	0.240981	0.885648	0.0131145	0.451368	0.0131145	0.0131145	0.0500573	0.311839	0.747734	0.600528	0.378895	0.0621328	0.165863	0.0131145	0.726728	0.0131145	0.623745	0.552759	0.503091	0.198611	0.486087	0.451368	0.600528	0.132234	0.281962	0.519867	0.0131145	0.904164	0.885648	0.251353	0.0131145	0.0131145	0.963974
GRIK1-AS1	0.645053	0.17713	1.05109	0.689265	0.121284	0.0139774	0.738937	0.188005	0.16616	1.93299	1.17958	2.13442	1.00139	2.86101	1.85316	2.03532	0.667356	0.696484	0.0982241	1.79198	0.109807	0.396849	1.47392	0.432944	0.967118	0.961313	0.54351	0.931875	1.08843	0.0139774	1.15989	0.359677	1.84174	0.907813	1.01261	0.907813	0.724946	1.33111	1.90331	0.652532	1.16977	0.261581	0.0139774	0.0139774	2.20496	1.12976	0.16616	0.0139774	0.559681
GRM5-AS1	-0.00355442	1.1082	1.51767	1.27669	-0.00355442	1.18805	0.0928108	0.372216	1.44501	0.718441	0.138348	2.08699	1.69413	1.44894	3.64649	0.913466	-0.00355442	0.149478	-0.00355442	0.203691	-0.00355442	0.746267	0.78688	2.58601	1.16856	0.081163	0.081163	0.00890469	0.426665	-0.00355442	2.89699	-0.00355442	0.193035	1.61761	0.0928108	0.149478	0.732431	0.470297	0.435514	1.43314	0.104351	0.235127	-0.00355442	-0.00355442	2.30502	0.285828	-0.00355442	-0.00355442	0.0928108
GRTP1-AS1	0.880722	0.108285	0.84846	0.108285	0.0241652	0.26311	0.0241652	0.0241652	0.250824	2.58167	0.187772	0.509913	0.108285	0.213324	0.0241652	0.675361	0.0807862	0.0946012	0.250824	1.75214	0.0241652	0.457411	0.16176	0.0946012	0.0241652	0.26311	0.0241652	0.424968	0.0241652	0.0241652	0.0241652	0.0241652	0.0241652	0.238432	0.108285	0.250824	0.647508	0.200605	0.943159	0.0241652	0.0241652	0.121841	0.0241652	1.0675	0.275293	0.187772	0.0241652	0.0241652	0.299354
GSN-AS1	1.49964	0.365672	1.04095	0.179453	1.28301	0.338083	0.365672	1.13193	0.392655	1.08728	0.535276	0.392655	1.98289	0.328747	0.114251	0.392655	0.189991	0.347349	0.392655	0.347349	0.970779	2.56689	1.19831	0.648681	0.114251	0.158102	1.1703	0.817119	0.732418	0.574253	0.486809	0.419058	0.503178	0.745836	0.896352	0.251388	0.626823	0.251388	0.271189	1.16557	1.29159	0.551016	0.41032	2.16165	0.486809	0.2108	0.589504	0.511282	0.2108
GUSBP11	3.37295	5.00646	4.27968	4.74347	2.16317	3.34998	3.87729	3.99943	4.64563	4.66727	5.34048	5.1016	4.47585	5.20233	5.4687	5.48443	3.86575	4.10928	2.27447	4.91932	2.19196	3.59076	3.35438	4.0264	4.43696	4.29711	3.91821	3.98308	3.80791	1.92958	4.15301	1.23074	5.60503	4.09735	3.91195	4.26409	3.46879	4.02067	4.76589	4.39069	4.23176	4.09315	1.67147	4.86197	3.78491	5.83074	1.54305	2.22563	3.20353
H19	0.943514	3.67129	0.73166	4.10477	1.15329	0.646314	4.07675	5.05791	1.5695	1.83499	1.15329	0.871068	1.77761	4.79921	2.15131	2.92924	3.14684	8.92064	8.61287	1.7692	11.1787	1.43569	0.811864	2.6008	8.6533	8.98684	5.29639	7.76726	2.88073	6.38144	2.20403	5.20183	8.5803	6.0741	7.551	3.18523	1.44647	6.70656	11.1585	4.596	1.95021	6.52433	5.98216	1.46778	1.25008	5.97071	3.89325	3.16912	0.445892
H1FX-AS1	1.33734	2.94062	2.73622	4.35023	0.891955	1.91948	2.54393	1.3574	2.97073	3.26856	3.83733	2.61621	1.72116	4.28507	4.43971	3.7901	2.6708	2.73949	0.561915	3.0905	1.12259	1.91948	1.87115	1.64861	3.9261	3.75039	2.5999	2.03982	0.962348	0.635334	3.18272	0.334203	4.85332	2.25749	2.34791	3.0404	2.37226	2.98685	3.66386	2.41957	2.10407	1.16398	0.311266	3.79914	3.31037	4.32376	0.299636	0.453285	1.87443
HAND2-AS1	0.00505539	0.684152	2.07191	0.734104	0.00505539	1.3849	0.815356	0.529363	0.0897773	1.51141	0.00505539	0.775389	0.0780195	0.601394	0.879257	1.58445	0.748017	0.676851	0.00505539	0.135735	0.343182	0.390087	0.294453	0.0541674	0.632124	0.426385	0.0780195	0.426385	0.609148	0.408367	0.734104	0.00505539	1.36815	1.57733	0.0661503	0.00505539	0.521098	0.24375	1.08556	0.834871	0.0298522	0.304352	0.0298522	3.03694	0.0780195	1.33396	0.0298522	0.00505539	0.333587
HAR1A	2.24446	0.337817	1.81048	0.221426	0.0231782	0.0231782	0.347037	0.0928695	0.058517	0.231557	0.11525	0.934708	1.33906	1.03323	-0.0132052	0.951686	0.0231782	0.11525	-0.0132052	0.0700747	-0.0132052	1.02796	0.158825	2.5136	0.51025	0.418412	0.469353	0.0111695	0.200911	0.0468498	3.37309	-0.0132052	0.0111695	0.444146	0.11525	0.190524	0.356189	0.502178	0.126289	1.10476	0.0468498	0.158825	0.211211	0.888254	0.730637	0.0928695	0.0111695	0.0111695	-0.0132052
HAR1B	1.49659	0.428532	1.12095	0.245514	0.0213324	0.0213324	0.339953	0.208424	0.0213324	0.0213324	0.11794	0.316922	0.362618	0.269716	0.170345	0.257666	0.0213324	0.0213324	0.0213324	0.0213324	0.0213324	0.362618	0.0909986	1.59001	0.590734	0.0213324	0.170345	0.0213324	0.157423	0.11794	1.35796	0.0213324	0.0213324	0.233257	0.170345	0.0773346	0.0213324	0.75358	0.220895	1.66872	0.0213324	0.104533	0.0213324	0.0213324	0.852663	0.104533	0.0213324	0.0213324	0.0213324
HAS2-AS1	0.418756	1.26843	1.2021	1.40569	0.469949	2.49104	0.928663	1.52494	1.88045	1.48215	0.282151	1.39913	0.431727	0.613396	0.982416	1.11662	2.09802	0.964721	2.53636	2.92015	1.45079	0.863291	1.81802	1.12461	2.19179	3.40889	0.543466	2.25829	1.44443	1.51284	0.601975	0.531472	1.16388	1.87574	1.75274	1.32492	1.43163	1.94477	2.81393	1.95373	1.2021	0.613396	0.804782	3.47681	1.26121	0.457321	0.754131	0.444581	2.17275
HCG11	2.26451	0.449278	1.62101	0.81715	0.340253	0.75268	0.733711	1.06448	0.413857	0.68515	0.437569	0.694996	1.38195	0.377531	0.288979	0.413857	0.7714	0.495176	0.249273	0.262632	0.327607	1.38195	1.10182	1.83005	0.389743	0.377531	1.33267	0.75268	1.087	0.235788	1.15961	0.262632	0.352788	0.425762	0.413857	0.645071	0.733711	0.593331	0.365213	0.895965	0.495176	1.30098	0.275867	0.743227	0.895965	0.352788	0.235788	0.249273	0.413857
HCG15	0.123847	0.56509	0.274853	0.274853	0.0593362	1.55325	0.528401	0.790759	0.386408	0.883016	0.528401	0.790759	0.123847	0.185922	0.123847	0.170622	0.892954	0.24574	0.139587	0.515987	0.216103	0.139587	0.873017	0.24574	0.478174	0.216103	0.589102	0.862957	0.780182	0.748034	0.0593362	0.185922	0.399835	0.726249	0.274853	0.317577	0.811712	0.317577	0.715246	0.399835	0.6361	0.439471	0.303459	0.970371	0.185922	0.0593362	0.123847	0.0593362	0.801269
HCG17	0.771092	1.10942	0.552284	0.907119	0.0455826	0.491141	0.976159	0.976159	0.932661	0.827262	1.05319	0.266615	1.56647	1.26457	1.76179	0.799488	1.23502	1.83534	0.569226	1.27909	0.697197	0.594223	1.63376	1.20477	1.49543	0.650705	0.602447	0.508913	0.827262	0.359253	1.12038	0.602447	2.14531	0.742048	0.454835	0.464009	2.0519	1.18419	0.689566	1.02411	1.24988	1.57031	1.19452	1.67671	1.71143	1.85995	0.298251	0.0455826	1.19965
HCG18	4.03118	2.63982	3.54026	2.52538	2.05826	5.22338	3.62453	4.21561	2.63728	3.26542	2.82992	2.92798	3.5046	2.26843	2.66993	3.12552	3.86767	2.86841	1.72045	2.8102	2.29232	3.59129	3.87781	3.79025	2.44759	2.11038	2.77889	4.13361	4.27865	1.92413	2.58527	1.9287	2.68225	3.63914	3.03167	2.15281	3.37987	2.67487	2.87262	3.68088	3.2745	2.80134	1.98654	3.77336	2.55841	2.75602	1.3794	1.56491	3.34052
HCG20	0.0122224	0.0637346	0.207156	0.161067	0.0122224	0.0122224	0.0510447	0.326145	0.195785	0.113302	0.0122224	0.0510447	0.195785	0.101085	0.0637346	0.454142	0.0122224	0.0122224	0.0637346	0.613001	0.0122224	0.076303	0.184314	0.137402	0.101085	0.207156	0.79873	0.101085	0.0122224	0.0122224	0.273392	0.0637346	0.645837	0.149288	0.161067	0.0510447	0.113302	0.0122224	0.0510447	0.284113	0.294748	0.172742	0.0122224	0.137402	0.273392	0.0637346	0.113302	0.0122224	0.137402
HCG22	0.843348	0.267447	0.680786	0.57	0.0599516	0.648356	0.425938	0.0599516	1.19672	2.544	0.253494	0.852975	0.181826	0.41332	0.167095	1.05118	0.463201	0.267447	0.0599516	0.106761	0.152226	1.5236	2.84913	0.225215	0.438457	0.181826	0.890907	0.0913109	1.18119	0.181826	0.0599516	0.37485	0.137215	0.0913109	1.20442	0.281277	0.425938	1.18897	0.196422	2.62753	0.546881	0.0599516	0.0599516	1.06803	0.438457	0.106761	0.152226	0.0599516	0.387777
HCG25	2.57114	4.55815	3.80989	5.23501	0.665473	4.34538	3.40595	3.919	5.06793	4.93551	4.82812	6.15125	4.53752	6.34209	5.21137	5.69426	3.46575	4.631	0.332366	5.68785	0.332366	2.04866	2.59699	3.14414	4.76018	2.38265	4.42345	3.27006	2.90065	0.449941	4.42523	0.504777	5.71815	4.19063	3.9846	4.97992	4.50023	5.43214	5.76625	5.0302	4.04385	3.00812	0.332366	6.29881	4.73784	5.19615	0.427306	0.438676	4.14212
HCG27	0.826935	0.620708	1.01362	1.1783	0.0445408	0.583173	0.400554	0.264046	1.49399	2.2778	1.7222	1.557	0.389674	0.583173	1.35329	0.675186	0.389674	0.22773	0.239941	0.202985	0.177793	0.684063	1.09509	0.77816	0.992494	0.719017	1.43837	0.494843	0.666252	0.0445408	0.583173	0.264046	1.58515	0.443247	0.534791	0.45372	0.464115	0.41135	0.504938	1.8237	0.443247	0.810865	0.275945	3.07388	0.389674	0.866321	0.0445408	0.0445408	0.345286
HCP5	1.68596	1.37164	2.6108	4.29228	1.96598	1.61661	3.64754	2.31088	2.44633	2.67245	3.72484	2.91809	1.38678	1.21962	2.68827	2.75891	3.99274	0.992599	1.13291	3.28648	1.21962	2.84062	2.62399	1.66737	1.20268	2.96324	2.02112	1.76981	3.09579	1.55736	0.972851	1.35635	1.29357	1.80435	3.11482	3.8028	1.75224	3.15675	2.77976	4.91386	1.59712	2.90998	0.759499	1.26115	2.21897	1.10589	0.640161	0.82677	1.57073
HEXA-AS1	0.19719	0.209479	0.245714	0.3155	0.0680105	0.209479	0.349137	0.134082	0.233739	0.682917	0.0680105	0.0814754	0.184793	0.0544156	0.516096	0.209479	0.172285	0.108025	0.0128244	0.159666	0.172285	0.19719	0.40347	0.159666	0.221661	0.0544156	0.326802	0.159666	0.257588	0.121114	0.134082	0.0680105	0.134082	0.0544156	0.134082	0.040688	0.0948126	0.121114	0.108025	0.81623	0.245714	0.172285	0.172285	0.682917	0.184793	0.269363	0.0128244	0.0544156	0.360173
HHATL-AS1	0.961896	0.961896	1.27082	2.34749	0.0220656	0.544095	0.402215	0.119554	0.344627	0.334769	0.752476	0.569015	1.11511	0.439203	1.07161	1.14678	0.527205	0.253017	0.0220656	0.821713	0.354409	1.73627	1.69637	1.00926	1.06607	1.5497	0.439203	0.220946	0.383309	0.392797	0.828433	0.0220656	1.09355	0.569015	0.752476	0.420844	0.527205	0.640962	0.364116	1.07161	0.430057	0.686752	0.0220656	2.00643	0.931371	0.617431	0.0220656	0.176882	0.835118
HHIP-AS1	1.58188	1.68692	1.65039	1.16495	0.0672031	1.20232	0.61921	1.00349	1.22319	2.13749	1.03386	1.40164	2.6363	0.804368	1.76717	2.08583	0.894485	2.41617	0.223451	1.5095	0.189051	1.80385	1.66513	1.29367	1.85853	0.497362	0.804368	0.488198	2.0042	0.0672031	1.54218	0.129578	0.3109	0.953349	0.267923	0.533377	1.15407	1.19175	1.47597	1.78397	0.775311	1.24373	0.256949	2.04022	1.12086	1.31312	0.0672031	0.0672031	2.2326
HIF1A-AS1	0.184138	0.898982	1.04071	0.753429	0.0628698	0.989047	0.296736	0.659173	1.02368	1.61033	1.77281	0.570378	0.0628698	0.0628698	1.61033	1.30524	1.07424	1.33364	0.0628698	0.637439	0.0628698	0.3762	0.680612	0.414478	0.753429	0.0628698	1.13125	1.03222	0.773631	0.0628698	0.19866	0.0628698	0.648344	1.89072	1.21686	0.16948	0.763563	0.439489	0.184138	0.935628	1.66827	0.615401	0.0628698	0.0628698	0.476278	0.19866	0.0628698	0.0628698	0.512227
HLA-F-AS1	0.19881	0.472763	0.157223	0.887149	0.128839	0.114442	0.354439	0.517581	0.354439	0.761404	0.861083	0.278655	0.19881	0.852291	0.212418	0.694314	0.582378	0.252513	0.0703969	1.1473	0.0999046	0.414775	0.291557	0.816599	0.438241	0.449838	0.674578	0.517581	0.239267	0.304347	0.304347	0.0703969	0.674578	0.171215	0.342073	0.426554	0.449838	0.644474	0.354439	0.995114	0.603365	0.402902	0.0999046	0.592908	0.517581	0.265641	0.0703969	0.0703969	0.0703969
HMGN3-AS1	0.922248	0.460532	0.852718	0.6842	0.267885	0.9071	0.860621	0.675201	0.9071	1.04463	0.460532	0.666143	0.6842	0.406641	0.922248	0.502162	1.10523	0.619926	0.179902	0.552472	0.230871	0.638602	0.899463	0.82064	0.562315	0.417591	0.693139	0.844769	0.844769	0.303921	0.591425	0.192824	0.944658	1.06513	0.657024	0.460532	0.852718	0.327426	0.406641	1.02381	1.03079	0.728322	0.218307	0.675201	0.647844	0.292014	0.179902	0.166857	0.868478
HOTAIRM1	0.565976	2.99643	3.26733	6.26391	0.587055	1.56178	4.74	4.19709	5.08781	6.24091	5.14593	3.32358	1.86758	4.54315	6.5257	6.56528	3.31745	2.72835	0.333466	6.32901	0.90871	2.81685	4.57746	1.46051	5.76107	2.65614	2.80589	1.70439	2.5098	0.466554	1.05439	0.333466	1.1587	1.05439	2.60348	3.22709	4.7726	5.73014	4.47412	3.89296	3.15521	3.46684	0.333466	3.47229	5.1142	2.4384	0.842014	0.658204	5.10909
HOXA-AS2	0.0984577	3.36603	1.68111	4.41345	0.416103	2.08546	2.66731	2.39269	1.75572	4.71629	1.83359	0.150581	0.0984577	1.09706	2.7348	3.60757	0.834552	0.150581	0.0984577	3.70267	0.225122	0.864757	2.54026	0.225122	3.24345	0.225122	0.124775	0.583056	1.3055	0.573795	0.787917	0.124775	0.124775	0.237149	0.163298	0.819188	2.19137	3.59615	1.9408	0.260881	0.526496	1.2508	0.175895	1.673	1.12191	0.340757	0.672282	0.124775	3.61419
HOXA-AS3	0.0816878	0.770448	0.858159	0.702994	0.585887	0.728674	0.595253	0.694328	0.185733	2.06296	0.528321	0.0405727	0.0681173	0.0681173	0.538083	0.373035	0.339783	0.198208	0.0405727	1.55472	0.198208	0.160442	0.753889	0.0681173	0.585887	0.0681173	0.258958	0.538083	0.134683	0.426747	0.488577	0.547776	0.222827	0.49862	0.198208	0.0544132	0.955155	0.576456	0.528321	0.0681173	0.0681173	0.383945	0.0951271	1.93363	0.458005	0.0405727	0.294174	0.210572	1.57332
HOXA11-AS	0.0275393	0.508325	0.619168	1.32902	0.0637891	1.25918	0.671046	0.603934	0.291344	4.03488	0.960563	0.209556	0.0275393	0.883705	0.0275393	1.18033	0.483211	0.133224	0.0989981	2.66495	0.261309	0.404627	0.755173	0.572885	2.26312	1.27258	0.0275393	0.220083	0.251132	0.281414	0.0989981	0.0275393	1.67117	0.448905	0.0275393	0.0518245	1.52833	3.37448	1.7459	0.889791	0.198938	0.330279	0.0275393	2.60047	0.641671	0.310966	0.0275393	0.0637891	2.43305
HOXB-AS1	0.0749647	0.853559	3.57385	4.02126	1.54005	0.0749647	0.867363	1.44761	1.58388	4.23907	1.61101	1.82579	0.390174	2.4999	3.07738	4.49147	0.75251	0.390174	0.0749647	4.40374	0.0749647	0.549405	3.11807	0.264478	2.66466	1.00395	2.42106	0.55818	0.08767	0.0749647	0.874209	1.08173	3.21227	0.667095	0.789524	3.03534	3.05158	3.26898	4.54728	3.29489	2.00678	0.476938	0.0749647	3.11571	4.49987	1.57996	0.0749647	0.0749647	0.264478
HOXD-AS2	0.0442904	2.86733	2.24364	1.99569	0.470033	2.87618	2.08715	0.957712	0.300802	3.21392	2.49553	2.38068	0.280489	3.31877	3.22918	3.50965	1.77438	2.65153	0.0442904	4.39101	0.452331	0.603219	2.45193	0.425295	2.53101	3.63467	1.50476	1.61765	0.78631	0.487486	0.0442904	0.65727	3.84072	2.96377	2.6725	0.903171	2.11542	3.21966	2.84297	2.00336	2.95078	2.23943	0.0442904	2.01098	3.57661	1.95129	0.162389	0.280489	1.60013
HPN-AS1	1.10198	0.512966	0.486744	0.0361317	0.119929	0.0361317	0.136209	0.305786	0.0361317	0.230774	0.103493	0.0361317	2.46369	0.103493	0.168313	0.199827	0.0361317	0.0361317	0.103493	0.0361317	0.119929	0.662408	0.103493	0.215371	0.276174	0.103493	0.0868991	0.0361317	0.538793	0.119929	0.997275	0.168313	0.0361317	0.0361317	0.0361317	0.0361317	0.305786	0.136209	0.103493	0.0361317	0.0361317	0.589312	0.0361317	1.48892	0.0868991	0.0361317	0.0361317	0.0361317	0.0361317
HTR5A-AS1	2.37498	0.0583946	1.26601	0.0200036	0.0200036	0.0833724	0.0200036	0.0200036	0.0200036	0.0583946	0.0200036	0.167195	0.502591	0.22392	0.0200036	0.190183	0.0200036	0.0200036	0.0329271	0.0200036	0.17874	0.64658	0.370715	2.37074	0.234974	0.0200036	0.0329271	0.0200036	0.190183	0.0833724	1.40732	0.0200036	0.0200036	0.0329271	0.0200036	0.0200036	0.256803	0.0956834	0.0200036	0.0200036	0.0200036	0.0200036	0.107879	1.92349	0.143793	0.0329271	0.0200036	0.0200036	0.0200036
HYI-AS1	0.353671	0.967348	0.15129	0.494747	-0.00049076	0.117874	0.246461	0.15129	1.22841	1.22379	1.09705	0.129113	0.27663	0.511305	2.56161	0.944349	0.0950866	0.434988	-0.00049076	0.140251	-0.00049076	-0.00049076	0.246461	0.140251	1.1424	0.390471	-0.00049076	0.225933	0.756773	0.173079	-0.00049076	-0.00049076	0.847843	0.266655	0.390471	-0.00049076	0.399503	0.296343	0.129113	0.15129	0.215541	0.443703	-0.00049076	-0.00049076	1.05531	0.854099	-0.00049076	-0.00049076	0.559697
IDH1-AS1	0.88845	2.49299	2.38109	3.35292	0.0570884	0.621475	2.13406	1.22932	1.44578	2.77895	3.16179	3.09445	1.8822	3.43829	1.27491	2.78025	1.0222	2.64289	0.0570884	3.75952	0.0570884	2.50607	2.06358	1.44578	2.62532	4.49663	2.11626	0.205833	1.19636	0.0570884	2.35926	0.227185	2.84844	0.988699	2.75266	3.12712	2.48142	3.16368	3.79727	3.40687	3.07218	2.4647	0.0570884	2.35005	3.98721	1.95598	0.0570884	0.0570884	2.60898
IDI2-AS1	1.7089	0.901773	2.03312	0.0259933	0.0259933	0.228787	0.478918	0.206516	0.0259933	0.733973	0.206516	1.18342	1.62554	0.432618	2.91193	2.12278	0.334719	0.25068	0.0259933	0.68838	0.374773	1.09619	0.971954	1.5324	0.881952	0.46979	0.711378	0.523616	0.60037	0.314216	2.47317	0.1491	2.91054	1.30892	0.0259933	0.827559	0.908313	0.566819	0.946873	0.334719	0.1491	0.451338	0.0259933	1.91001	0.770774	0.303841	0.113384	0.172374	0.608624
IGF2-AS	0.0878924	0.152545	1.03791	0.226355	0.0611652	0.139853	0.165122	0.101066	0.101066	0.26184	0.0476064	0.202185	0.152545	0.690547	0.0745931	0.319041	0.114115	0.27347	1.24832	0.0200853	0.319041	0.214322	0.238284	0.139853	0.477742	0.330204	0.487704	0.296442	0.0611652	0.202185	0.620164	0.0200853	0.497596	3.88373	0.319041	0.330204	0.177586	0.341278	1.49979	0.0200853	0.0200853	0.0878924	0.127043	1.24832	0.202185	0.0745931	0.0200853	0.0200853	0.18994
IGFBP7-AS1	0.413274	0.668636	0.687898	6.00969	0.365622	0.94817	2.82275	1.16649	6.40428	3.69371	2.0317	2.50927	0.963869	1.7827	1.13245	2.24204	5.91329	1.4396	0.377693	7.52482	0.514744	3.33713	3.2414	0.536299	4.35886	4.97041	2.77012	1.66221	1.36036	0.45931	0.211729	0.447946	3.78664	0.389657	1.58542	3.57812	0.78031	3.8945	3.12417	2.76392	0.891749	1.96242	0.290855	0.82426	3.25591	0.557517	0.211729	0.211729	3.11139
IL12A-AS1	0.372583	0.00583031	0.163008	0.116659	0.00583031	0.0685766	0.00583031	0.0928423	0.196705	0.00583031	0.0685766	0.0562699	0.0807667	0.00583031	0.0312974	0.116659	0.104806	0.128403	0.00583031	0.104806	0.00583031	0.0562699	0.0186269	0.438548	0.0438442	0.0438442	0.00583031	0.0685766	0.229542	0.0312974	0.710739	0.00583031	0.0312974	0.0312974	0.0438442	0.00583031	0.0928423	0.0438442	0.0438442	0.0438442	0.0186269	0.00583031	0.00583031	0.163008	0.0807667	0.0312974	0.0312974	0.00583031	0.116659
IL21R-AS1	0.398164	0.502617	0.716658	1.53729	0.18019	0.10191	1.24985	0.303822	0.849613	2.22134	0.502617	1.51543	0.614268	0.817692	2.2821	0.804689	0.169306	0.303822	0.0427936	1.02007	0.147247	0.899031	0.751262	0.442765	1.96883	1.46669	0.323275	0.147247	0.274054	0.169306	0.784924	0.0427936	0.963906	0.583384	0.398164	0.379863	0.253803	0.798135	0.992305	0.836943	0.0903106	0.567648	0.124786	1.85415	1.26345	0.636934	0.0786016	0.0183316	0.70254
INE1	1.52585	1.40259	1.61271	1.46575	2.28621	1.39826	2.91183	2.21411	0.811018	2.62265	1.95773	1.08441	1.81742	1.26093	2.11586	0.686889	2.0171	1.38519	1.43246	0.686889	1.99047	1.80185	1.77973	1.66626	1.424	0.216609	1.68016	2.03542	1.91556	1.74085	0.709714	1.66975	1.30841	1.50614	1.25608	0.557535	1.64156	0.90469	0.87204	1.94103	1.93542	1.88955	1.49014	1.5414	1.29906	2.06112	1.15489	1.4861	1.49816
INHBA-AS1	1.653	0.00540545	0.623349	0.540144	0.00540545	0.00540545	0.0183166	0.209128	0.00540545	0.140819	0.129076	0.478553	0.631384	0.252747	0.548709	0.252747	0.00540545	0.117226	0.00540545	0.423329	0.00540545	0.175423	0.924127	1.26505	0.105267	0.0687138	0.0562968	0.00540545	0.0687138	0.0562968	1.24024	0.00540545	0.686274	0.478553	0.0311006	0.140819	0.0931968	0.152457	0.129076	0.0687138	0.00540545	0.0437599	0.0311006	1.653	0.496451	0.241979	0.00540545	0.00540545	0.00540545
INTS6-AS1	2.19221	1.93799	3.0187	2.48813	0.574999	1.97101	2.29517	1.7396	2.5055	2.78564	3.06151	2.7087	2.05004	1.68791	3.16791	2.82499	2.81823	2.32527	0.298134	1.96119	0.186602	1.82993	2.5707	1.50986	2.73967	1.70803	1.86224	1.62982	2.57275	0.858027	1.96447	0.400812	2.98191	2.12163	2.0982	1.81898	2.3787	2.10704	1.94133	2.45492	1.94466	1.56455	0.50609	2.48594	1.88334	3.13518	0.389797	0.186602	2.44817
IPO9-AS1	0.835257	1.41978	1.0715	1.39115	0.788787	1.31872	1.36184	0.392855	2.34313	2.21705	2.46434	2.02087	0.645389	3.19105	2.37133	2.25646	1.03884	1.77814	0.392855	3.82913	1.05528	1.13432	0.76142	0.795535	1.83703	2.36012	1.04982	0.768319	0.802245	0.315686	1.19407	0.364483	2.03073	0.848217	2.03318	2.40974	1.20375	1.76601	1.97807	1.74139	1.24639	0.719186	0.354878	1.79313	1.04982	2.62096	0.264863	0.364483	2.11145
IQCH-AS1	0.744143	0.792814	1.0774	1.25598	0.478902	1.32629	1.12749	0.816478	1.35235	1.52133	1.34718	1.03852	0.752383	0.710643	1.52584	1.10269	1.76772	0.892362	0.394993	1.2997	0.257911	1.14579	1.76022	0.776794	1.21647	1.05161	0.752383	2.34551	1.58748	0.478902	0.57665	0.183487	1.55262	0.884971	1.03852	0.80075	0.684935	1.0774	0.640916	1.38293	1.01192	0.784829	0.350899	0.416488	1.16978	1.52133	0.394993	0.221236	0.957037
ITGB2-AS1	0.79719	0.819819	1.24327	2.56744	0.98787	0.419968	1.85125	0.920481	1.57434	0.941069	0.834688	3.02436	1.52327	1.49252	1.34182	1.95168	1.07668	0.694283	0.324887	1.34182	0.582475	2.25336	0.89956	1.04566	1.22153	1.35672	1.61541	0.36801	0.669325	0.409742	0.906572	0.268879	0.718767	0.934243	1.14242	1.254	0.600318	1.78915	1.57434	3.21734	1.06436	1.99158	0.222259	3.24745	1.66303	1.36165	0.409742	0.186157	0.460082
ITPK1-AS1	-0.00267386	0.0483334	-0.00267386	-0.00267386	0.0731059	0.0102667	0.0357679	0.0853174	0.0230798	-0.00267386	0.0102667	0.0357679	0.190349	0.328493	0.0483334	0.0731059	0.0102667	0.0483334	0.0102667	0.0230798	0.0483334	0.121279	-0.00267386	0.0102667	0.0102667	0.0102667	0.0357679	0.0607786	0.0483334	0.121279	0.234439	0.0607786	0.0230798	0.0607786	0.0230798	-0.00267386	-0.00267386	-0.00267386	0.0357679	0.0230798	0.0230798	0.0357679	0.0357679	0.533282	-0.00267386	0.133048	0.0357679	0.0731059	-0.00267386
JAZF1-AS1	0.985876	0.0730353	0.391917	0.200111	0.0596421	0.0862965	0.163232	0.200111	0.150711	0.0862965	0.200111	0.200111	0.649536	0.683831	0.175638	0.412786	0.259416	0.163232	0.0596421	0.522116	0.0596421	0.125314	0.338284	1.00602	0.200111	0.0862965	0.112433	0.125314	0.138072	0.125314	0.850807	0.0596421	0.0730353	0.163232	0.259416	0.236007	0.0994284	0.327297	0.212183	0.259416	0.212183	0.683831	0.0994284	1.02586	0.338284	0.125314	0.0596421	0.0596421	0.175638
JMJD1C-AS1	0.691021	1.51723	0.662164	0.746786	1.11016	2.67356	0.941804	0.555491	1.86754	0.930111	1.37421	2.33712	0.421089	1.84256	1.09996	0.882199	0.280222	1.64866	1.44586	0.676677	1.25827	0.617571	0.481699	0.845002	1.05301	1.15502	1.03696	0.819566	0.813125	1.91073	0.760343	1.25376	1.26277	2.59841	1.37421	1.12027	1.53534	1.08451	2.3576	1.5245	1.45357	0.780401	2.57231	4.08013	1.08968	2.01741	0.719219	0.698131	1.84815
JPX	4.18951	3.39122	3.74229	4.45083	2.45802	5.01794	4.80051	4.64823	3.9502	4.9298	4.21941	4.92278	4.81686	4.58821	4.88581	4.16401	4.45835	4.75592	2.18163	4.17355	2.20066	4.62036	4.56048	3.95284	4.01943	4.41433	3.97027	4.03429	5.04829	2.74414	2.73449	2.53761	5.16863	4.59902	4.91532	4.09351	4.72586	5.02335	4.42623	4.48174	4.60974	3.78342	2.08583	4.08174	4.93408	4.77156	3.03306	1.06969	4.79529
KANSL1-AS1	1.25482	2.06271	2.12811	2.76641	0.210066	2.23302	2.43909	2.20224	2.39073	2.52857	2.47414	3.31012	1.97354	1.92338	2.87205	2.88994	2.15083	1.99928	0.844429	2.77845	0.380962	1.47775	2.50821	1.58161	3.89796	3.21547	2.56831	1.35947	1.95607	0.492661	2.41111	0.210066	3.43351	2.66235	2.69483	2.69963	2.53407	1.91128	2.67545	3.47231	2.72178	2.06539	0.210066	0.8589	3.01576	2.99588	0.210066	0.210066	2.63237
KBTBD11-OT1	0.204128	0.537071	1.068	0.554227	0.0118844	0.0750808	0.215247	0.0995206	0.290512	0.660524	0.66835	1.16194	0.361642	0.484196	0.815698	0.850058	0.0118844	0.0873583	0.0873583	1.07372	0.181601	0.0118844	0.147059	0.502062	1.02132	0.660524	0.147059	0.0118844	0.545678	0.204128	0.22627	0.158676	0.699191	0.158676	0.371492	0.808716	0.170189	0.381268	0.545678	0.170189	0.237201	0.0995206	0.0873583	0.390971	0.65265	0.311236	0.0118844	0.0995206	0.390971
KCNH1-IT1	0.415386	0.137526	0.149815	0.558165	0.021563	0.22128	0.232831	0.021563	0.021563	0.266899	0.021563	0.405306	0.549104	0.125124	0.021563	0.021563	0.483905	0.021563	0.021563	0.353743	0.021563	0.174061	0.021563	0.743481	0.415386	0.719664	0.22128	0.405306	0.197878	0.021563	0.759127	0.021563	0.021563	0.021563	0.021563	0.021563	0.021563	0.021563	0.125124	0.474328	0.021563	0.521547	0.021563	0.32183	0.125124	0.149815	0.137526	0.021563	0.021563
KCNIP2-AS1	0.264921	0.553653	0.389703	0.514402	0.300052	0.463766	0.216688	0.00552534	1.12081	0.683082	0.888443	0.484237	0.300052	1.05432	0.484237	0.619839	0.128134	0.647288	0.241009	0.726594	0.101786	0.367815	0.276728	0.752077	1.17186	0.743633	0.378801	0.463766	0.264921	0.453419	0.849674	0.00552534	0.311573	0.553653	0.166762	0.241009	0.647288	0.288438	0.216688	0.453419	0.442996	0.276728	0.154002	1.93819	0.141127	0.735139	0.00552534	0.101786	0.463766
KCNJ2-AS1	1.14407	0.458299	1.49817	0.611147	0.338239	0.877922	0.807202	0.419518	0.644605	0.792577	0.716833	0.379524	2.23711	0.550404	0.843051	0.55926	0.877922	0.541486	0.121596	0.611147	0.158337	1.95926	0.709006	0.877922	0.306378	0.399677	1.01481	0.677211	1.46816	0.205738	0.550404	0.251447	0.568055	0.439055	0.467814	0.602644	0.458299	0.369327	0.369327	0.724612	0.611147	0.898398	0.306378	3.0214	0.273703	0.338239	0.273703	0.158337	0.627985
KCNQ1DN	0.535636	0.211116	0.62807	0.00604955	0.0821559	0.00604955	0.00604955	0.211116	0.0572766	1.7803	0.0572766	0.255023	1.95008	0.67586	0.00604955	0.388312	0.00604955	0.00604955	0.10657	0.00604955	0.233254	2.05757	0.09442	0.45482	0.388312	0.561501	0.0572766	0.0572766	0.233254	0.142356	0.844389	0.10657	0.30791	0.211116	0.0572766	0.00604955	0.265773	0.044657	0.142356	0.43616	0.00604955	0.0697755	0.00604955	2.76066	0.177188	0.0572766	0.00604955	0.00604955	0.0572766
KCNQ1OT1	0.108681	0.0609755	0.108681	0.0850533	0.323442	1.20945	0.0850533	0.231284	0.0609755	0.0850533	0.0969224	0.0850533	0.418528	0.108681	0.0609755	0.154652	0.323442	0.108681	0.371879	0.0239763	0.557192	0.165888	0.0969224	0.0850533	0.0730717	0.0609755	0.0730717	0.674681	0.436716	0.789023	0.154652	0.262756	0.165888	0.188064	0.0487624	0.0239763	0.165888	0.0730717	0.108681	0.0239763	0.108681	0.0609755	0.28331	0.90639	0.0609755	0.143315	0.143315	0.131875	0.131875
KCTD21-AS1	0.76816	0.455785	1.13369	1.6463	0.719595	2.01762	0.960113	1.28169	2.05709	3.19647	1.54445	1.6585	0.830251	1.82552	0.889551	1.5132	1.24344	1.06571	1.49958	1.98959	0.455785	1.75973	1.82552	1.33962	1.81118	2.19069	1.62572	1.50413	1.68256	1.58785	2.00834	1.13369	2.08081	1.4719	1.80032	1.00735	1.76347	1.40986	1.65038	1.67858	2.01144	1.62157	1.7294	2.39095	1.67059	1.50867	0.54344	0.176434	1.62572
KDM4A-AS1	0.932289	1.10704	1.20427	2.94568	0.843261	0.739646	1.5757	1.36432	1.55329	2.09304	1.8483	1.52127	1.21594	1.30039	1.37469	0.534103	1.26724	2.13764	0.474872	2.65533	0.688985	1.57125	1.91552	1.13201	2.43307	2.07783	1.22174	1.07515	1.45485	0.454533	1.74658	0.764277	0.714554	1.49793	1.92925	1.7737	1.82635	1.93266	1.66594	1.86989	1.49321	0.974682	0.474872	2.54556	2.22262	1.02251	0.291294	0.514648	1.52127
KIAA0087	0.150778	0.0164307	0.739297	0.0580963	0.0164307	0.449855	0.0580963	0.0985655	0.0304565	0.319648	0.111801	0.0985655	0.0852044	0.0443441	0.124914	0.0304565	0.249737	0.0852044	0.0304565	0.0164307	0.0443441	0.163535	0.418413	0.261632	0.0443441	0.0164307	0.0164307	0.428972	0.0304565	0.150778	0.0164307	0.0717155	0.0852044	0.296727	0.0164307	0.0164307	0.137905	0.0164307	0.0717155	0.0985655	0.0164307	0.0717155	0.0304565	0.428972	0.111801	0.0304565	0.0304565	0.0164307	0.285125
KIF25-AS1	0.145019	0.0785046	0.627384	0.0093814	0.0093814	0.0442818	0.2557	0.402653	0.0093814	0.577026	0.0093814	0.026918	1.7599	0.315959	1.18637	0.193307	0.112075	0.0953699	0.0093814	0.193307	0.193307	0.128624	0.026918	0.815554	0.0093814	0.209114	0.209114	0.551297	0.22478	0.22478	0.652034	0.145019	0.177358	1.15905	0.270959	0.145019	0.145019	0.902604	0.330708	0.564209	0.0442818	0.301087	0.0614763	0.826673	0.416696	0.0093814	0.0093814	0.0093814	0.53829
KIF9-AS1	0.938431	0.917543	0.7923	1.63138	0.320793	0.910504	1.06962	0.89631	0.860123	1.45467	1.10043	1.21119	0.924543	1.06962	2.03569	1.22231	0.965763	1.33362	0.228171	1.01224	0.298256	0.979214	1.14235	0.845357	0.938431	0.636154	0.852761	1.29234	1.01874	0.458367	0.736956	0.364714	1.15991	0.938431	0.768873	0.720696	1.05709	1.01874	0.860123	1.06962	0.99913	1.16571	0.263692	1.85953	1.02521	1.84256	0.286838	0.21611	1.30798
KMT2E-AS1	0.980179	2.04703	1.35169	3.82404	1.1523	1.30352	1.51943	1.04829	2.78502	2.99283	2.72992	2.54828	1.2986	2.17548	1.9832	2.71099	1.17428	1.87311	2.01691	2.36112	1.86687	0.934815	1.32301	0.873955	2.70622	2.46597	1.96887	0.860018	0.914856	0.894573	1.99171	0.67936	3.00544	1.58383	1.88549	2.48896	1.72463	2.07115	2.97367	1.43838	1.7351	1.46022	0.960939	2.47943	2.24664	2.23738	0.860018	0.569351	1.45589
KRTAP5-AS1	3.14902	0.244237	1.93574	0.0879954	0.15526	0.373398	0.561689	0.417518	0.244237	2.32875	0.316184	0.219396	0.843668	0.316184	0.590714	0.362143	0.256492	0.373398	0.561689	0.316184	0.571432	1.3121	0.522012	3.43584	0.292616	0.0879954	0.30445	0.843668	1.13043	0.206805	1.16873	0.384561	0.511912	0.665254	0.142067	0.327818	0.428331	0.128747	0.0879954	0.561689	0.43906	0.827637	0.40662	0.972894	0.501738	0.15526	0.0879954	0.181274	0.231872
KTN1-AS1	1.04823	1.15721	1.11733	1.17674	0.649482	2.03443	0.968066	1.01236	1.0901	1.41945	1.0832	0.850802	0.809428	0.55205	0.784005	0.801005	1.25222	1.17674	0.826124	1.25833	0.63053	0.858932	1.06232	1.10378	0.649482	1.21499	1.43566	1.66332	1.51403	0.436427	0.906747	0.52145	0.649482	1.22126	1.478	1.48321	1.31216	0.842624	0.731734	1.78573	1.20235	1.11057	0.658863	1.31802	1.09695	0.704849	0.414341	0.531725	0.842624
LAMTOR5-AS1	1.33085	1.82978	2.06703	2.17519	0.593592	1.47007	1.81903	1.35169	1.41716	2.96815	1.36709	2.00313	2.07885	0.983584	1.96192	1.83689	1.244	1.48879	0.691954	2.53508	0.476986	1.87878	1.9326	1.08907	2.4888	2.73387	1.10793	0.799297	1.98743	0.905716	1.41716	0.593592	1.34651	1.65426	2.23129	1.23837	2.72141	2.13357	2.28255	2.44302	1.42206	0.934578	0.683315	2.54126	2.02478	0.830608	0.371066	0.32614	2.35581
LBX1-AS1	0.0538577	0.295809	0.0538577	0.258164	0.0538577	0.111191	1.58996	0.437386	0.0538577	0.380052	0.0970672	0.0538577	0.245397	0.665934	0.0538577	1.30906	0.206413	0.576711	0.206413	0.414721	0.514053	0.0538577	0.0538577	0.111191	0.968863	0.0538577	1.29036	0.636794	0.0538577	0.193183	0.597015	0.0538577	1.58996	1.5166	0.722528	0.0538577	1.38745	0.111191	0.794731	0.913093	0.586898	1.39914	0.0538577	3.59588	0.0538577	1.08166	0.152762	0.0538577	0.0538577
LBX2-AS1	0.324176	1.43133	0.676227	2.13293	0.833816	0.719578	2.10078	1.522	1.73428	3.20121	2.47835	1.54032	0.391678	0.917045	1.3124	1.48459	1.3124	2.21948	0.380668	1.522	0.455859	0.974405	0.917045	0.59437	1.5806	1.32854	2.5928	1.60246	1.12652	0.476569	0.833816	0.380668	1.94043	2.47391	1.836	2.42176	1.44118	1.98645	1.67414	3.30867	1.13275	1.34448	0.252991	2.99923	1.2571	1.88926	0.312579	0.62223	0.818096
LDLRAD4-AS1	0.203467	0.0341682	0.178707	0.0341682	0.0341682	0.0615731	0.0341682	0.00622067	0.215687	0.178707	0.153504	0.127844	0.0615731	0.0341682	0.0341682	0.28686	0.0884559	0.0341682	0.00622067	0.0615731	0.0341682	0.203467	0.0341682	0.153504	0.0479372	0.0341682	0.0750785	0.0341682	0.140732	0.127844	0.191142	0.101708	0.00622067	0.00622067	0.00622067	0.321144	0.0341682	0.00622067	0.0479372	0.114836	0.0884559	0.00622067	0.203467	0.669539	0.166162	0.114836	0.00622067	0.0615731	0.00622067
LEF1-AS1	0.250114	0.966707	0.350426	1.34122	0.558708	0.214924	1.0769	1.61254	1.69325	0.502449	0.953123	0.463576	0.129005	1.9554	0.576946	1.7432	1.20152	1.49519	0.423534	2.74646	0.295633	0.350426	0.911517	0.673014	1.54862	0.317821	1.10765	0.911517	0.250114	0.261641	0.549495	0.594936	0.73877	1.03904	1.40593	2.45382	0.946278	2.05153	1.92614	2.20401	0.673014	1.05178	0.250114	2.24084	1.48149	0.890216	0.154124	0.423534	0.284398
LEMD1-AS1	0.0265041	-0.00106226	-0.0289029	0.160403	0.0265041	0.0265041	0.10761	0.38637	0.186431	0.0538015	0.160403	-0.00106226	-0.0289029	-0.0289029	0.160403	0.0538015	0.0808351	-0.0289029	-0.00106226	-0.0289029	-0.0289029	0.0538015	-0.00106226	-0.00106226	-0.00106226	0.0808351	-0.00106226	-0.0289029	0.237771	0.0265041	0.288186	-0.0289029	0.160403	0.134131	0.134131	-0.00106226	0.0808351	-0.00106226	0.0808351	0.212219	0.186431	0.134131	0.0808351	0.892476	0.0265041	0.0538015	-0.0289029	-0.0289029	-0.00106226
LENG8-AS1	2.39521	1.15981	2.69739	1.71268	2.61527	1.73953	3.19035	2.3675	2.40885	3.26819	3.45301	2.03368	2.79319	1.98751	2.66997	1.65317	3.33719	2.41562	2.31266	1.74333	1.91997	2.56818	3.08897	2.332	2.20077	0.648188	2.39978	2.44453	2.79822	1.88652	2.03368	2.23226	1.36306	2.40659	2.07239	1.62858	1.28447	1.33739	1.24052	2.0367	2.40205	1.95579	2.35813	2.14651	1.0284	2.34156	2.08408	1.6773	1.8417
LGALS8-AS1	0.0409284	0.0409284	0.247125	0.0758971	0.00492595	0.0643521	0.098664	0.0758971	0.175155	0.3056	0.0409284	0.315079	0.00492595	0.0409284	0.0758971	0.0290454	0.00492595	0.0409284	0.14296	0.0758971	0.26693	0.14296	0.14296	0.098664	0.26693	0.00492595	0.3056	0.00492595	0.0643521	0.324484	1.02995	0.164518	0.164518	0.2371	0.247125	0.0643521	0.121013	0.0290454	0.164518	0.2168	0.0290454	0.0526965	0.098664	2.63563	0.0409284	0.00492595	0.206522	0.0409284	0.00492595
LHFPL3-AS1	0.0120919	0.614873	0.0120919	0.270567	0.19376	0.353124	0.521685	0.147743	0.0120919	0.332971	0.0120919	0.512872	0.0120919	2.24677	0.159401	0.647169	0.0120919	0.0878323	0.159401	0.0120919	0.853224	0.100037	0.0755114	0.0755114	0.312501	0.159401	0.0120919	0.363085	0.0120919	0.982668	0.0120919	0.170956	0.598419	0.0630727	0.0878323	0.205014	0.0878323	0.343087	1.01911	0.530438	0.182408	0.238204	0.440135	1.04286	0.0120919	0.0120919	0.0120919	0.0120919	0.159401
LIFR-AS1	1.92573	1.4048	2.34151	1.43185	0.24845	1.48439	1.47923	0.68972	1.535	1.64933	1.87628	1.72923	1.79654	1.01579	1.64016	1.05159	1.48954	1.64933	0.426778	2.36612	0.533956	2.05744	2.4374	1.95895	1.73353	1.36602	1.41026	0.979026	2.13977	0.492085	1.37163	0.24845	2.87243	1.63555	2.27654	1.46884	1.48439	1.05864	1.23646	1.71623	1.44252	1.1002	0.448894	1.107	2.31926	1.50993	0.22282	0.170075	2.45529
LIMD1-AS1	1.71297	4.22517	3.01381	2.58915	1.9602	3.75277	3.14455	2.97016	3.14938	3.31921	4.8915	2.20819	1.80851	0.804284	1.8039	1.42478	3.86302	3.60761	1.64156	2.0735	2.18443	1.83132	2.90565	2.29592	2.94776	1.19359	3.49383	3.94914	3.57465	2.5741	1.65721	0.9386	2.11398	3.31921	3.43866	2.02006	4.17223	2.26734	1.63631	3.72952	3.43738	2.97016	1.02655	1.66238	2.63329	1.98848	1.25898	1.19359	3.02804
LINC00092	2.46661	1.22705	3.14606	2.22053	0.581951	0.179729	2.04551	0.895361	3.15725	3.66806	1.64734	1.70579	2.01888	3.62396	1.12964	2.46025	1.61095	2.11395	0.978267	2.87308	0.46792	2.63111	2.68041	1.88347	3.90575	2.42799	1.45884	0.50706	0.581951	0.497386	2.72961	0.516662	2.86534	0.695085	2.71749	2.48341	2.01589	2.26329	2.56036	2.69466	2.04844	1.23256	0.364545	3.10932	4.02366	1.50416	0.385892	0.298299	0.447897
LINC00106	0.31431	0.933296	0.302491	1.81403	0.302491	0.448925	0.266428	0.847196	0.561976	1.7345	1.36221	0.459584	1.07754	0.822773	0.278551	0.5913	0.501436	0.22942	0.241864	0.241864	0.0568011	1.70403	0.610517	0.629475	0.772624	0.693895	0.755504	0.459584	0.581593	0.0568011	1.2933	0.254199	0.992774	0.438184	0.629475	0.610517	0.470164	0.657444	0.925682	1.08438	0.855244	1.28741	0.241864	1.43326	0.394386	1.26956	0.0568011	0.491089	0.0568011
LINC00115	1.25361	1.89407	1.32743	1.58741	0.574495	1.25944	1.66243	1.62324	1.8389	1.31634	2.24076	1.52228	0.814561	0.452041	2.39751	0.603419	1.29387	1.26524	0.375012	0.494128	0.218874	1.25944	0.967985	1.3439	1.24188	0.494128	1.16299	1.27102	1.03163	0.375012	0.916282	0.397481	1.72117	1.03851	1.22409	0.806403	1.48357	0.982394	1.03163	2.27633	1.76556	0.721939	0.462689	1.89767	0.908729	1.42843	0.328898	0.218874	1.88685
LINC00158	0.2825	0.423107	0.500456	0.200498	0.135262	0.112737	0.0897996	0.231883	0.200498	0.340654	0.211048	0.588923	0.678788	0.221509	0.782733	0.377973	0.714405	0.321569	0.135262	0.179129	0.634663	0.0897996	0.112737	0.350089	0.221509	0.168306	0.0545837	0.492094	0.581135	0.693157	-0.00640797	0.0781708	1.90941	0.431942	0.2825	0.0183469	0.331148	0.157388	0.311915	0.65692	0.2825	0.517014	1.41598	0.834827	0.252377	1.01286	0.200498	-0.00640797	0.533355
LINC00167	0.0687583	0.0435391	0.117787	0.0047768	0.153392	0.0935017	0.0047768	0.117787	0.254749	0.153392	0.0435391	0.492031	0.0811884	0.199409	0.117787	0.0307452	0.117787	0.0047768	0.501044	0.153392	0.464615	0.188055	0.254749	0.0047768	0.14163	0.232892	0.129763	0.0435391	0.0687583	0.35888	0.117787	0.176602	0.0811884	0.0811884	0.0435391	0.0687583	0.199409	0.199409	0.0435391	0.35888	0.232892	0.254749	0.199409	2.04807	0.0435391	0.0047768	0.286866	0.176602	0.318214
LINC00173	1.83429	1.44697	3.57058	2.30513	0.285615	1.02903	2.10771	1.73347	1.77859	2.48993	1.52694	3.34713	2.48993	3.10237	5.62438	3.47446	0.433657	1.4007	1.07994	2.03772	0.773651	2.58132	2.66336	1.01743	3.44819	2.85626	0.752212	1.33922	1.12885	0.920529	0.565975	0.198831	4.51787	1.93038	1.66605	2.16472	1.75623	2.27786	2.83338	2.40479	1.16042	1.02325	0.71564	2.50946	3.35966	2.04285	0.210015	0.232087	2.66336
LINC00174	1.03251	1.63722	1.90751	3.32271	0.636992	2.25697	2.1424	1.61746	1.57282	3.36721	1.89164	1.9509	2.09452	2.49832	3.44441	2.37055	1.40495	1.70959	0.467711	1.93249	0.555239	2.32861	1.91694	0.861509	1.70589	1.1069	1.54778	1.69096	1.92318	0.636992	2.21831	0.890504	2.79625	1.12482	0.96691	1.36162	2.24981	1.57282	1.8159	2.18093	1.80567	1.76742	0.384353	3.67827	2.07263	2.95501	0.507377	0.477747	1.92318
LINC00184	0.222156	0.00636397	0.0309295	0.222156	0.00636397	0.0187075	0.101836	0.0668891	0.0668891	0.055018	0.0309295	0.113269	0.0430322	0.135825	0.0430322	0.113269	0.0430322	0.0309295	0.00636397	0.055018	0.00636397	0.0786477	0.0309295	0.113269	0.0430322	0.00636397	0.0430322	0.0309295	0.0187075	0.00636397	0.0309295	0.00636397	0.00636397	0.0430322	0.00636397	0.0668891	0.0309295	0.135825	0.00636397	0.157977	0.00636397	0.055018	0.00636397	0.902895	0.113269	0.055018	0.0309295	0.00636397	0.101836
LINC00205	2.40154	2.47245	1.99973	3.25687	0.354325	1.28743	2.55861	2.36671	3.36041	3.69775	3.63322	2.92616	1.81129	2.82193	3.81412	3.00262	2.57925	2.98931	0.320525	2.80807	0.491029	1.78691	2.47042	3.25795	3.31282	2.42282	2.69468	2.13178	2.94572	0.26207	2.80807	0.38723	3.29933	2.98394	2.59221	2.35117	2.66377	2.46432	3.09818	2.86408	2.53184	2.01739	0.376358	1.76205	3.63322	3.38208	0.213246	0.376358	2.90628
LINC00222	0.21013	0.00159496	0.066399	0.00159496	0.0789889	0.116058	0.103816	0.221434	0.066399	0.175629	0.0278972	0.00159496	0.140208	0.0278972	0.0278972	0.128188	0.0408555	0.00159496	0.00159496	0.00159496	0.066399	0.00159496	0.0914605	0.0278972	0.0536887	0.00159496	0.0789889	0.0536887	0.254781	0.140208	0.370351	0.00159496	0.066399	0.00159496	0.0914605	0.00159496	0.0536887	0.0278972	0.0789889	0.0278972	0.00159496	0.0408555	0.0278972	0.308562	0.0408555	0.0536887	0.128188	0.066399	0.00159496
LINC00237	0.98698	2.52205	3.23825	1.41676	0.23379	3.45397	2.07569	1.43179	0.98002	0.527854	0.209208	2.5526	0.973024	1.35492	1.13781	1.9294	1.75736	3.03625	0.316441	0.923003	1.07431	1.66437	1.33365	1.71369	1.74559	2.51763	2.79829	3.7215	0.184166	0.415723	0.863451	0.145703	3.87949	3.71155	2.29141	0.171468	3.83386	2.29141	2.18505	3.60968	0.585278	3.07478	0.383439	1.74559	2.88689	1.78059	0.106104	0.508152	3.48874
LINC00240	1.01227	1.35838	1.32655	1.99327	0.167683	1.7611	0.255991	0.218874	0.458928	2.29415	0.218874	2.76223	0.920272	2.38078	1.14842	1.75337	0.448444	0.821289	0.180671	2.90919	0.243735	1.03933	1.49275	0.479645	1.64016	1.77259	0.634516	0.98465	1.01227	0.268132	0.167683	0.3272	1.01909	0.934855	0.255991	1.03262	1.13605	1.46406	1.90322	2.87192	0.243735	0.781126	0.218874	3.01648	2.10737	0.280162	0.180671	0.167683	2.75686
LINC00242	0.722385	0.280219	0.559615	0.602257	0.236502	0.61893	0.258544	0.479149	0.363477	1.13791	0.290923	0.57684	0.343157	0.120313	0.559615	0.506528	0.290923	0.373519	0.0323257	0.363477	0.0323257	0.202722	0.144396	0.803921	0.383484	0.144396	1.34313	0.432196	0.290923	0.202722	0.61062	0.179705	0.77486	0.48834	0.156272	0.225339	0.846331	0.515528	0.343157	0.846331	0.225339	0.479149	0.0452657	2.03095	0.322514	0.363477	0.0580782	0.0580782	0.460571
LINC00265	1.74103	2.07732	2.38601	2.69489	0.974787	2.36405	2.65341	2.06693	1.93158	3.27114	2.42358	1.64386	2.19273	1.28071	2.62877	1.51258	2.5851	2.34172	0.821888	1.38432	0.839787	2.45236	2.49562	1.66293	2.0842	0.757235	2.2812	2.69059	1.67237	0.530318	1.08982	0.669113	2.41562	1.76314	2.04592	1.2996	2.16079	1.74549	1.61962	1.88848	2.51055	2.39145	0.766669	0.917433	2.05997	3.2739	1.24208	0.541534	2.26039
LINC00266-1	0.948008	0.0700697	1.54916	0.0216319	0.0216319	0.0216319	0.101584	0.832287	0.0216319	0.0216319	0.0216319	0.0216319	0.607751	0.221909	0.0216319	0.207343	0.0216319	0.147747	0.0216319	0.0216319	0.264847	0.292859	0.236347	0.802034	0.0216319	0.0216319	0.0216319	0.607751	0.0216319	0.0216319	0.0216319	0.0216319	0.0216319	0.56126	0.56126	0.0216319	0.0216319	0.207343	0.0216319	0.101584	0.147747	0.58467	0.0216319	0.236347	0.147747	0.0216319	0.0216319	0.0216319	0.0216319
LINC00269	0.108356	0.00434303	0.0311062	0.0573496	0.00434303	0.0177909	0.0311062	0.00434303	0.00434303	0.0830932	0.00434303	0.00434303	0.0311062	0.0311062	0.00434303	0.00434303	0.00434303	0.00434303	0.0311062	0.305921	0.00434303	0.0957834	0.16952	0.133154	0.00434303	0.108356	0.00434303	0.00434303	0.00434303	0.00434303	0.570228	0.00434303	0.00434303	0.00434303	0.00434303	0.00434303	0.00434303	0.00434303	0.0702827	0.00434303	0.00434303	0.00434303	0.00434303	0.25075	0.157506	0.0311062	0.00434303	0.00434303	0.00434303
LINC00271	1.01075	0.541699	1.74426	1.34216	0.161978	1.34792	2.45577	0.660705	0.830216	0.520817	0.341187	1.5604	1.76136	0.399896	1.30709	0.364974	0.821799	0.541699	0.228709	1.71821	0.510256	1.45297	1.90248	1.03985	0.95062	0.510256	0.895747	0.562266	0.846895	0.467174	1.36506	0.292335	1.30116	1.28921	0.499612	0.602496	0.531298	1.05417	0.804808	1.5992	1.13709	0.981015	0.279844	1.79077	0.927372	0.228709	0.304713	0.161978	1.2952
LINC00299	0.755202	0.131624	1.47912	1.33708	0.131624	0.32683	0.32683	0.292242	0.382646	0.860208	0.144655	0.979496	0.547634	0.883362	3.15759	0.703948	0.208049	0.268699	0.393547	0.436322	0.614124	0.883362	0.828729	0.712622	1.15398	0.091789	0.467567	0.170358	0.928553	0.415098	0.47783	0.371659	0.32683	0.0645886	0.157565	0.131624	0.144655	0.595446	0.195598	0.508173	0.467567	0.144655	0.712622	1.41252	1.8995	0.131624	0.47783	0.091789	0.62337
LINC00303	0.0132132	0.106704	0.0132132	0.0132132	0.0132132	0.0608577	0.0608577	0.0954035	0.0132132	0.037269	0.0132132	0.0132132	0.0132132	0.0132132	0.0132132	0.037269	0.0491206	0.0132132	0.0132132	0.0132132	0.0132132	0.106704	0.106704	0.037269	0.106704	0.0132132	0.037269	0.083997	0.037269	0.0132132	0.0132132	0.0132132	0.0608577	0.0132132	0.0132132	0.037269	0.0132132	0.037269	0.0132132	0.0132132	0.0132132	0.0724825	0.037269	1.55569	0.182993	0.0132132	0.0132132	0.0132132	0.083997
LINC00304	1.17735	0.29482	0.230925	1.11842	0.43263	0.0557765	1.07946	0.385086	0.116844	1.38934	0.991792	0.936174	0.598808	0.487458	0.670619	0.29482	0.163695	0.152141	0.0682238	0.0682238	0.152141	0.678356	0.375364	1.19813	0.954982	0.0176966	0.639196	0.767752	1.15624	0.252577	1.0624	0.241797	0.10486	0.394736	0.0682238	0.43263	0.514022	0.0805519	0.0805519	1.11842	0.837785	0.590576	0.175147	2.14657	1.76107	1.2135	0.0682238	0.273872	0.241797
LINC00310	0.632397	1.02904	1.0999	0.742956	0.121999	1.13093	0.521665	0.314281	0.245331	1.16126	0.540759	1.02904	0.197336	0.369176	0.30303	0.852727	1.02241	0.268706	0.055853	2.84933	0.055853	0.684547	0.718231	0.632397	0.897181	0.701493	0.559589	0.701493	0.911681	0.314281	0.336506	0.160191	0.623507	0.559589	0.109025	0.492508	0.482648	0.521665	1.26515	0.650004	0.257069	0.221546	0.60555	0.632397	1.48992	0.411546	0.055853	0.055853	0.596482
LINC00311	0.00864397	0.0789383	0.00864397	0.0512308	0.00864397	0.159	0.0789383	0.119525	0.00864397	0.00864397	0.00864397	0.106123	0.0789383	0.375519	0.00864397	0.132804	0.0371746	0.00864397	0.00864397	0.0512308	0.00864397	0.145962	0.00864397	0.00864397	0.0371746	0.00864397	0.0371746	0.00864397	0.0371746	0.145962	0.341618	0.0512308	0.00864397	0.00864397	0.00864397	0.00864397	0.0925948	0.0371746	0.106123	0.00864397	0.00864397	0.00864397	0.462207	1.18338	0.0789383	0.00864397	0.0512308	0.0512308	0.0371746
LINC00313	0.0390386	0.914185	0.587937	0.536301	0.274363	0.0390386	0.306234	0.959251	0.0390386	0.65372	0.819036	0.208158	0.162057	1.64116	0.454756	0.230606	0.306234	0.596345	0.0390386	0.996666	0.0390386	0.114247	0.464075	0.25267	1.37717	0.173737	0.295698	0.102013	0.306234	0.263562	0.208158	0.0390386	0.230606	0.337337	0.173737	0.491636	0.173737	0.138373	0.150269	0.0390386	0.0390386	1.78236	0.367708	0.804853	0.0390386	0.933692	0.65372	1.68876	0.357664
LINC00315	0.013205	0.0611652	0.0253709	0.129784	0.0611652	0.107332	0.107332	0.037418	0.000918188	0.037418	0.000918188	0.013205	0.000918188	0.107332	0.000918188	0.0728698	0.107332	0.0253709	0.000918188	0.129784	0.0493487	0.118609	0.205299	0.0728698	0.162714	0.0611652	0.140859	0.0844644	0.000918188	0.0728698	0.151835	0.0611652	0.107332	0.0611652	0.0844644	0.118609	0.18419	0.0959512	0.140859	0.162714	0.0493487	0.0253709	0.0611652	1.20432	0.0844644	0.000918188	0.000918188	0.0493487	0.037418
LINC00319	0.316695	0.131592	0.196433	0.0631461	0.247976	0.027442	0.354307	0.175196	0.0394587	0.408656	0.0513593	0.0748211	0.142638	0.185861	0.153587	0.0153069	0.0748211	0.0978442	0.0863864	0.247976	0.153587	0.597257	0.268005	0.131592	0.164439	0.0631461	0.109196	0.0631461	0.247976	0.0978442	0.399763	0.153587	0.0153069	0.109196	0.027442	0.0153069	0.00305103	0.027442	0.0513593	0.0513593	0.0978442	0.196433	0.372691	1.77065	0.0394587	0.153587	0.131592	0.268005	0.0631461
LINC00320	4.44361	1.07936	4.54148	0.51047	0.166682	0.92481	0.20647	0.295092	0.153162	0.423828	0.852906	1.98309	5.7454	1.33897	0.724098	1.64359	0.724098	0.125719	0.20647	0.125719	0.71507	4.60418	1.3098	3.5543	1.52763	0.777066	0.282773	0.153162	2.29087	0.232374	3.64687	0.20647	0.257803	0.724098	0.193334	0.631054	1.16051	0.499932	1.0441	1.26789	0.153162	1.1001	0.467826	2.12437	1.32738	0.219482	0.257803	0.125719	0.153162
LINC00323	0.344355	1.00528	2.14282	0.456318	0.104255	0.378865	0.423631	0.144922	0.0624086	1.02721	0.171411	1.79194	2.25244	0.589984	1.60526	1.66244	0.29702	0.144922	0.0624086	1.34498	0.401422	2.40267	1.15221	2.17921	0.694158	2.3572	0.260471	0.320882	1.2487	0.0624086	0.49878	0.0338216	0.184475	1.16546	0.0904404	0.529826	0.272757	0.997897	0.712316	1.41873	0.117938	1.10488	0.104255	1.43523	1.36808	0.0904404	0.0338216	0.0338216	1.10488
LINC00324	0.237747	0.677706	0.444198	1.07632	0.668747	0.704227	0.516609	0.496316	1.01528	0.286453	0.686605	0.899376	0.712952	0.286453	0.797211	0.613701	1.12834	0.747295	0.33345	0.486054	0.454785	0.506501	0.623034	0.378854	0.585305	0.475712	1.20878	1.30717	0.575704	0.526641	1.04953	0.422769	0.556294	0.884157	0.721621	1.09606	0.613701	0.604302	0.486054	1.06299	0.516609	0.747295	0.444198	1.54669	0.695445	0.980124	0.187202	0.378854	0.575704
LINC00327	0.643144	0.459952	0.450072	1.95285	0.563911	0.581944	1.53684	0.986007	0.883896	0.911926	0.939359	0.508248	0.599728	0.825939	1.31366	1.06225	1.36833	1.43932	0.14991	0.536379	0.111799	0.717788	0.517693	0.883896	1.0436	0.741739	1.40667	0.749625	0.979445	0.137331	0.660109	0.325201	1.69343	0.668508	0.966221	0.765253	0.685145	1.30347	0.772997	1.63147	1.61952	1.0436	0.291998	2.16872	0.536379	1.50222	0.111799	0.137331	1.18569
LINC00334	0.00407053	0.143792	0.00407053	0.621472	0.00407053	0.00407053	0.269279	0.132735	0.00407053	0.298752	0.298752	0.462168	0.00407053	0.762527	0.154752	0.327537	0.00407053	0.249232	0.00407053	0.279182	0.00407053	0.00407053	0.239085	0.00407053	0.259296	0.401164	0.00407053	0.00407053	0.00407053	0.154752	0.591215	0.00407053	0.00407053	0.154752	0.00407053	0.218536	0.401164	0.470641	0.00407053	0.00407053	0.00407053	0.00407053	0.00407053	1.81947	0.249232	0.00407053	0.00407053	0.00407053	0.00407053
LINC00339	3.04809	4.19638	2.68604	3.90288	1.03937	3.23414	3.28981	3.25951	3.93193	4.27321	3.28981	3.65625	2.92382	2.33941	3.89633	3.41008	3.51376	3.08252	0.739741	3.85795	0.908761	2.72582	3.32334	3.31405	4.06821	3.37638	3.78001	3.31937	3.16676	0.773295	2.74309	0.739741	2.69722	2.76011	3.35853	3.37385	3.40267	3.37385	3.58286	3.8357	2.99367	2.77063	0.928311	1.71219	3.18619	3.43564	0.669685	0.827219	4.14206
LINC00342	3.13343	3.42104	2.94246	4.33535	1.20267	3.44153	3.76387	3.39253	3.70119	4.30508	4.82559	4.22426	4.03902	3.42853	4.85019	3.85095	3.6375	3.5934	0.657935	3.04612	0.970648	3.36532	3.40401	2.76526	3.87974	2.67211	3.82756	3.90597	3.71531	0.639999	2.87549	0.752159	4.3438	3.58521	3.18572	2.56756	3.69819	3.01906	3.22159	3.33345	3.88168	3.80578	0.675613	1.7585	3.97429	5.36293	0.55588	0.55588	3.50806
LINC00346	0.329346	0.353364	0.241985	1.74123	0.26749	0.521767	1.59796	0.614106	0.456748	0.376987	0.0786759	0.800303	0.478749	0.614106	0.353364	0.583979	1.26633	0.329346	0.691495	0.876835	0.521767	0.553209	0.65332	0.341405	0.44562	1.20829	1.18842	3.68919	0.885093	0.0786759	0.0786759	0.0786759	1.46663	1.55722	0.800303	1.44446	0.91766	0.91766	1.41055	1.91247	0.728685	1.25363	0.329346	1.65216	0.317185	0.365224	0.46779	0.949507	1.20829
LINC00365	0.0205994	0.0205994	0.00830477	0.0685899	0.00830477	0.0327729	0.0685899	0.0448276	0.0448276	0.0327729	0.0327729	0.0205994	0.00830477	0.0448276	0.0567659	0.114786	0.148334	0.0448276	0.00830477	0.0685899	0.0327729	0.0327729	0.0685899	0.0803019	0.0567659	0.0327729	0.0205994	0.0803019	0.191693	0.0327729	0.180995	0.00830477	0.0327729	0.159317	0.0327729	0.0327729	0.0448276	0.0803019	0.0205994	0.0327729	0.0803019	0.00830477	0.0205994	1.29803	0.0205994	0.0803019	0.00830477	0.0327729	0.00830477
LINC00391	0.453728	0.0571303	0.300625	0.261623	0.0453551	0.759068	0.511576	0.169018	0.0571303	0.551277	0.0687927	0.00933131	0.251674	0.0803446	0.15828	0.15828	0.221331	0.103125	0.114358	0.091788	0.241644	0.462162	1.03496	0.221331	0.147447	0.0334651	0.200674	0.200674	0.804331	0.136517	0.179662	0.241644	0.384068	0.0571303	0.169018	0.0334651	0.091788	0.0334651	0.00933131	0.00933131	0.462162	0.261623	0.0803446	2.73883	0.114358	0.0334651	0.091788	0.103125	0.211047
LINC00404	0.331116	1.26967	0.665988	0.0399934	0.0399934	0.0399934	0.0399934	0.0399934	0.0399934	0.0399934	0.0399934	0.317754	0.0399934	0.0399934	0.0399934	2.33527	0.0399934	0.0399934	0.0399934	0.0399934	0.0399934	0.396299	1.12265	0.810309	0.0399934	0.770388	0.0399934	1.22468	1.17055	0.0399934	0.76025	0.0399934	0.800422	1.29169	0.790474	0.0399934	0.611112	0.0399934	0.304279	0.357509	0.47116	0.0399934	0.0399934	0.0399934	1.0309	0.0399934	0.0399934	0.0399934	0.331116
LINC00426	0.37376	0.180694	0.293881	1.10027	0.120916	0.238298	0.449804	0.136073	0.803251	0.252378	0.0587922	0.0901584	0.105612	0.136073	0.307477	0.437381	0.568954	0.0901584	0.0587922	0.105612	0.0587922	0.412239	0.71155	0.42486	0.449804	0.180694	0.510499	0.238298	0.238298	0.0587922	1.38494	0.0587922	0.209758	0.334324	0.224092	0.79332	0.0587922	0.732392	0.16596	2.42347	0.180694	0.105612	0.151087	0.732392	0.0587922	0.224092	0.0587922	0.136073	0.0901584
LINC00452	0.154911	0.0932352	0.0511308	0.273284	0.029771	-0.0135841	0.195084	0.273284	0.0511308	-0.0135841	0.0722842	0.330154	0.0511308	0.577603	1.16099	0.0932352	0.029771	0.029771	-0.0135841	0.0511308	-0.0135841	0.195084	0.0932352	0.00820074	0.0722842	0.0511308	0.0511308	0.00820074	0.113988	0.0511308	0.330154	-0.0135841	0.385584	0.330154	0.0932352	0.385584	0.311361	0.0932352	-0.0135841	0.330154	0.273284	0.0932352	0.00820074	0.917481	0.154911	0.421772	-0.0135841	-0.0135841	0.0722842
LINC00460	2.4055	0.307104	0.869982	0.0382614	0.0382614	0.11704	1.17605	2.41951	0.295977	0.0382614	0.0382614	0.11704	0.715301	0.142311	0.129735	0.179354	0.295977	1.05416	0.0382614	0.0382614	0.0382614	0.262034	0.203498	2.26462	0.0382614	0.0382614	1.53255	0.413615	0.167119	0.154772	1.32489	0.0382614	0.227217	0.382533	0.0382614	0.825407	0.549901	0.361408	0.0382614	0.142311	0.665222	0.747685	0.0382614	0.817833	0.273443	0.227217	0.0382614	0.0382614	0.0382614
LINC00461	4.88108	4.79227	6.00361	5.19785	2.442	6.17784	5.44042	4.85603	5.17312	6.67489	5.55252	5.03043	4.22089	4.18831	5.20328	4.67386	6.55933	5.41106	1.77868	4.94922	3.64862	4.09902	6.50308	4.98772	4.59837	3.67023	5.34646	5.40742	6.2347	2.71609	3.00269	2.57166	5.48978	5.59673	5.15837	3.71362	6.17216	4.26469	3.91327	4.33305	5.57859	4.76651	3.32903	3.8783	5.45963	4.84791	1.57399	1.90244	6.38364
LINC00467	2.13581	3.20193	3.37845	4.13079	0.940089	3.03341	3.06958	2.41643	2.30343	3.40027	2.7628	2.87716	2.6284	3.03188	3.49665	2.92813	2.10393	2.77038	1.65811	3.75029	1.15161	2.9012	3.4472	2.56985	3.58902	4.66847	2.94466	2.16383	2.88235	0.695129	1.99954	0.964552	3.83819	2.36515	3.14173	2.9626	3.91579	3.9952	3.68229	4.38462	2.41643	3.1004	1.24525	3.33361	3.3668	2.63895	1.37368	0.622874	4.26616
LINC00471	0.679506	0.137808	0.520253	0.230435	0.230435	0.255856	0.433609	0.444724	0.30541	1.27531	0.399745	0.865226	0.698245	0.243201	0.688906	0.230435	0.762005	0.31754	0.268403	0.520253	0.0962409	0.411121	1.07384	0.592069	0.74407	0.48836	0.444724	0.293178	0.530731	0.164877	0.341503	0.178226	0.444724	0.178226	0.31754	0.243201	0.679506	0.191454	0.602047	0.938124	0.444724	0.444724	0.329571	2.2309	0.571908	0.0389123	0.268403	0.0962409	0.735019
LINC00472	1.60038	0.557291	2.091	0.707476	0.834585	1.74444	1.70744	1.05153	1.39394	1.21327	1.02141	1.30959	1.13822	0.726348	1.17282	0.9984	1.65492	0.6493	0.61929	1.71678	0.697944	2.27821	2.74593	1.4343	0.678687	0.328502	1.50633	0.503467	1.7982	0.772457	1.06635	0.975004	0.902403	0.41285	1.41714	0.817111	1.02141	0.525243	0.481351	1.68381	2.29068	0.772457	0.578261	2.09457	1.15216	0.918861	0.716944	0.447515	0.567815
LINC00476	2.7919	2.30633	3.02558	2.70081	1.44557	2.8325	2.91165	1.84212	2.78109	2.72939	2.57747	2.8583	2.68335	2.77201	2.40002	2.69308	2.1529	2.81853	1.43519	3.33423	1.64606	2.31419	2.89191	3.03005	3.39148	4.03288	2.54739	2.54739	2.58804	1.59193	2.46428	1.18862	2.9327	2.50764	2.91491	3.06815	3.05946	3.21652	3.06237	2.9327	2.52324	2.12594	2.07338	3.92203	2.78831	2.13799	1.43519	1.02689	3.30701
LINC00482	0.172826	0.0292445	0.172826	0.800257	-0.00841121	0.0292445	0.190035	0.505059	0.207089	0.548115	0.273817	0.223992	0.137934	1.02285	0.684976	0.257353	0.0292445	0.0292445	0.0292445	0.10239	-0.00841121	0.0843658	0.120245	0.172826	0.0292445	0.0292445	0.533871	0.066169	0.0843658	0.0843658	1.08805	0.0292445	0.0292445	0.10239	0.207089	0.10239	0.306323	0.0843658	0.0292445	0.137934	-0.00841121	0.0843658	0.0292445	1.72634	0.369714	0.137934	-0.00841121	-0.00841121	0.190035
LINC00484	0.398014	0.0265157	0.0265157	0.162464	0.492452	0.492452	0.0523123	0.0394779	0.0394779	0.0265157	0.0265157	0.0523123	0.0776079	0.398014	0.0265157	0.0265157	0.0265157	0.0265157	0.0650215	0.0265157	0.274834	0.138778	0.0523123	0.0394779	0.0265157	0.102422	0.162464	0.0650215	0.253122	0.0523123	0.150675	0.29619	0.0265157	0.0394779	0.126772	0.138778	0.0265157	0.138778	0.348096	0.98056	0.102422	0.114654	0.398014	2.26841	0.0523123	0.102422	0.0265157	0.285556	0.0265157
LINC00487	0.0437402	0.532018	0.093301	0.0687589	0.018226	0.315996	0.0437402	0.175694	0.141026	1.99836	0.018226	1.51282	0.175694	0.315996	0.27443	0.831571	0.231479	0.0563103	0.0687589	0.253133	0.0687589	0.0810884	0.326181	0.0810884	0.414396	0.018226	0.0437402	0.0810884	0.27443	0.0437402	0.27443	0.018226	0.532018	0.0687589	0.540637	0.231479	0.375933	0.284948	0.375933	0.655604	0.0563103	0.0687589	0.0810884	1.20394	0.0563103	0.129259	0.018226	0.0437402	0.433206
LINC00488	0.574176	0.0304218	0.133464	1.15614	0.277576	0.0304218	0.410824	0.382069	0.230832	0.574176	0.638024	0.0997796	0.133464	0.0304218	0.947854	0.246551	1.67886	0.0826935	0.0304218	0.83933	0.0304218	0.308067	1.47231	0.711718	0.547977	0.915991	1.19318	0.0304218	0.116702	0.133464	0.230832	0.0304218	0.0654407	0.0654407	0.246551	0.453098	0.0304218	0.638024	0.308067	0.323117	0.198968	0.612761	0.0997796	0.770867	0.33804	0.0304218	0.0304218	0.0304218	0.048018
LINC00494	0.104704	0.0194018	0.0688436	0.162314	0.00673539	0.17353	0.00673539	0.00673539	0.0194018	0.104704	0.00673539	0.00673539	0.00673539	0.00673539	0.00673539	0.00673539	0.00673539	0.00673539	0.00673539	0.00673539	0.00673539	0.0688436	0.0319435	0.228172	0.0319435	0.00673539	0.0928626	0.00673539	0.0319435	0.0443628	0.206596	0.00673539	0.00673539	0.00673539	0.0194018	0.00673539	0.00673539	0.056662	0.00673539	0.55638	0.00673539	0.00673539	0.00673539	1.35768	0.0443628	0.00673539	0.00673539	0.00673539	0.206596
LINC00504	0.198047	0.0550634	0.0715607	0.151716	0.0215778	0.0384035	0.0878987	0.135986	0.0384035	0.425747	0.0215778	0.135986	0.0550634	0.213213	0.120108	0.151716	0.0878987	0.120108	0.0215778	0.135986	0.0215778	0.135986	0.287066	0.34391	0.198047	0.167301	0.167301	0.0550634	0.0384035	0.0878987	0.0215778	0.0215778	0.0550634	0.0550634	0.135986	0.198047	0.243142	0.120108	0.425747	0.41238	0.120108	0.0878987	0.0384035	0.198047	0.0384035	0.0550634	0.0215778	0.0215778	0.120108
LINC00507	2.35798	0.0134966	0.465614	0.0134966	0.0134966	0.0134966	0.0134966	0.0134966	0.0134966	0.0395541	0.0134966	0.0523919	0.640156	0.285899	0.0134966	0.162622	0.0134966	0.0134966	0.0134966	0.0395541	0.0134966	0.0134966	0.0134966	2.21045	0.0134966	0.0134966	0.0651057	0.0134966	0.138912	0.114767	1.66196	0.0134966	0.0134966	0.0134966	0.0134966	0.0134966	0.307123	0.0523919	0.0395541	0.0134966	0.0395541	0.0134966	0.0134966	0.285899	0.15082	0.0134966	0.0134966	0.0134966	0.0134966
LINC00511	3.42227	4.82193	4.80881	4.43503	3.25037	5.38007	5.45533	5.02299	3.39312	4.36858	3.28464	4.11671	2.75506	3.741	3.7941	4.14873	4.52512	5.34601	2.53698	4.20798	4.09818	3.83635	4.49947	3.80871	5.74353	5.00574	3.65818	5.20798	5.41292	3.91991	3.26762	2.93215	5.42763	5.47915	5.50166	3.80311	6.00683	5.04128	5.13876	4.78526	4.9763	4.86196	4.26692	4.2847	4.6808	4.79606	2.57307	2.26203	5.76445
LINC00517	0.00993356	0.00993356	0.0480385	0.0354616	0.0227608	0.0227608	0.0850494	0.00993356	0.0227608	0.00993356	0.0480385	0.0728301	0.0850494	0.00993356	0.0354616	0.0227608	0.223302	0.0728301	0.00993356	0.00993356	0.00993356	0.0971539	0.109146	0.0227608	0.00993356	0.00993356	0.0227608	0.201265	0.00993356	0.00993356	0.00993356	0.00993356	0.00993356	0.0227608	0.00993356	0.0354616	0.0227608	0.00993356	0.0480385	0.121027	0.00993356	0.0480385	0.0227608	0.671026	0.00993356	0.00993356	0.00993356	0.00993356	0.0227608
LINC00519	0.146497	0.579807	0.51152	1.73907	0.352515	0.645248	0.365335	0.286801	0.161105	0.864259	0.286801	0.590905	0.0402492	0.24601	0.37805	0.232174	0.131752	0.146497	0.0402492	0.980634	0.0402492	0.326559	0.352515	0.0402492	0.259725	0.161105	0.339591	0.146497	0.655894	0.0402492	0.273321	0.0402492	0.161105	0.273321	0.286801	0.534613	0.286801	0.218215	0.452254	0.499844	0.232174	0.18992	0.0402492	0.352515	0.936889	0.286801	0.0402492	0.175579	0.623735
LINC00526	2.086	2.76552	2.28947	2.4601	0.552656	2.22019	2.89035	2.28706	2.49118	3.40367	2.53144	2.39772	2.76552	1.32953	2.0486	2.07461	2.31566	2.22273	0.397586	2.36418	0.806725	2.26271	2.47677	2.24787	2.35964	2.00097	2.43894	1.86313	2.18667	1.24332	1.74218	0.618899	2.61013	2.61754	2.69112	2.13599	3.14216	2.11679	2.17353	3.15663	1.75703	2.38886	0.96291	2.744	1.83571	1.93556	0.838026	0.707803	3.22994
LINC00528	0.226945	0.289108	0.115955	0.584859	0.0806461	0.278959	0.441218	0.309163	0.268728	0.172678	0.127507	0.742204	0.150296	0.631866	0.127507	0.24801	0.258412	0.138953	0.194667	0.338655	0.0925265	0.519308	0.328901	0.150296	0.226945	0.289108	0.544293	0.127507	0.205519	0.0806461	0.172678	0.019494	0.299176	0.24801	0.216278	0.289108	0.226945	0.278959	0.519308	0.978909	0.150296	0.328901	0.044314	1.41718	0.216278	0.194667	0.0925265	0.044314	0.258412
LINC00535	0.542559	0.199274	0.0620575	0.334496	0.0751289	0.163223	0.26859	0.366271	0.355763	0.505339	0.150987	0.738562	0.245881	1.27386	0.0880741	0.0620575	0.279802	0.22278	0.126175	0.199274	0.301948	0.257284	0.706469	0.334496	0.175348	0.0355258	0.150987	0.187365	0.722612	0.0355258	0.0880741	0.0355258	0.22278	0.0880741	0.681885	0.138639	0.312885	0.126175	0.113595	0.279802	0.126175	0.257284	0.0880741	0.437609	0.150987	0.0880741	0.0355258	0.0355258	0.0880741
LINC00539	0.234879	0.157111	0.63748	0.82317	0.0888305	0.401112	1.14041	0.412264	0.423327	0.519145	0.222214	1.10023	0.157111	0.209433	0.222214	0.434303	1.06585	0.412264	0.222214	0.284423	0.539576	0.831427	0.599136	0.320462	0.143719	0.157111	0.76397	0.355597	0.508817	0.25987	0.389872	0.0888305	0.284423	0.957306	0.519145	0.466724	0.529398	1.05185	0.355597	0.656265	0.466724	0.579563	0.0888305	1.2905	0.355597	0.284423	0.0888305	0.0888305	0.579563
LINC00562	0.207969	0.0735001	0.148502	0.136288	0.0605843	0.0989667	0.196284	0.287053	0.422657	0.287053	0.196284	0.0475438	0.219555	0.0605843	0.0862934	0.207969	0.351336	0.111522	0.00764861	0.034376	0.034376	0.111522	0.276035	0.136288	0.136288	0.0989667	0.0605843	0.319577	0.148502	0.034376	0.0735001	0.034376	0.196284	0.184496	0.0735001	0.0605843	0.136288	0.0735001	0.0475438	0.0735001	0.0862934	0.231041	0.00764861	0.545872	0.0605843	0.231041	0.034376	0.00764861	0.0862934
LINC00565	0.350348	0.607707	0.414134	1.24126	0.306127	0.248783	1.2007	1.05837	0.504611	1.07779	0.678132	1.60115	0.465128	1.51021	3.01725	0.877582	0.424484	0.294847	0.0474401	0.382609	0.100592	0.745141	0.455079	0.176673	0.785429	0.139156	0.728691	0.225162	0.669523	0.16428	0.0874947	0.151776	2.23288	1.36671	0.793348	0.403705	1.26391	0.956976	0.424484	1.10326	0.956976	0.753293	0.237023	0.935771	1.05184	1.87202	0.020077	0.0474401	0.728691
LINC00574	0.478019	0.0501888	0.22726	0.0737723	0.0382247	0.801049	0.0737723	0.195949	0.0737723	0.391011	0.0737723	0.13082	0.38196	0.152916	0.0382247	0.0969108	0.0261428	0.0139407	0.0382247	0.141918	0.0620372	0.435286	0.0501888	0.372843	0.141918	0.0737723	0.0620372	0.605542	0.38196	0.0139407	0.426558	0.0382247	0.316666	0.297354	0.0737723	0.0261428	0.0737723	0.108318	0.0737723	0.119621	0.0261428	0.216912	0.108318	2.64837	0.0853961	0.0382247	0.0501888	0.108318	0.0853961
LINC00578	0.737436	0.106263	0.32884	0.106263	0.106263	0.401757	0.872503	0.106263	0.106263	0.106263	0.106263	2.11886	0.106263	0.415972	0.106263	0.268166	0.236996	0.283539	0.106263	0.106263	0.106263	1.86133	0.283539	0.106263	0.283539	0.485316	1.30061	0.564957	1.07618	0.106263	1.16043	0.106263	0.298774	0.471672	0.106263	0.936212	0.106263	0.387422	0.590695	0.313873	0.106263	0.538823	0.106263	0.106263	0.106263	0.106263	0.457917	0.32884	0.457917
LINC00595	0.783689	0.58494	1.30505	2.05066	0.116383	0.081101	0.405101	0.248341	0.441406	1.45307	1.73413	1.84973	0.862817	1.54901	1.60677	1.55638	0.45032	0.216632	0.0929726	2.1619	0.0199942	1.03564	0.797229	1.24057	1.50387	1.3273	0.797229	0.0199942	0.502513	0.519438	0.875532	0.0199942	0.931206	0.248341	0.319349	0.770001	0.662275	1.37489	1.5077	1.35348	0.919046	0.783689	0.0199942	1.80235	1.72132	0.386546	0.0199942	0.0199942	0.216632
LINC00599	4.53148	2.76278	4.74861	0.866263	0.396452	3.50755	0.481616	0.508791	0.376733	1.645	1.00131	3.59678	3.70117	3.1226	0.730468	3.56249	0.207003	0.207003	0.481616	1.1179	1.17778	2.54811	1.28487	5.46962	2.56624	2.44354	0.218296	0.376733	2.94795	1.86507	4.87053	0.11289	1.35159	3.75498	0.578561	0.356706	2.49022	1.47965	1.74104	1.98667	0.207003	3.15598	1.47965	2.38268	2.14609	1.27011	0.0631089	0.0503554	0.55284
LINC00601	0.249474	0.236015	0.236015	1.12147	0.0644246	0.276037	0.484785	1.10633	0.627007	0.180951	0.616529	0.109179	0.813441	0.208733	0.541078	0.438194	0.595352	0.584652	0.0644246	0.911736	0.194906	0.945954	0.262814	0.208733	0.737721	0.236015	0.377863	0.402285	0.315029	0.138297	0.0644246	0.0644246	0.0644246	0.327806	0.605977	0.236015	0.236015	0.518811	0.302143	1.23044	0.595352	1.0987	0.0644246	0.0644246	0.737721	0.236015	0.0644246	0.0644246	0.109179
LINC00606	0.33995	0.0303871	0.461802	0.0303871	0.0303871	0.985348	0.108435	0.0437151	0.432362	0.33995	0.573488	1.08649	0.0699796	0.229188	1.97475	1.35583	0.252086	0.918025	0.0303871	0.0303871	0.0303871	0.701151	1.35084	0.274598	0.998416	0.296738	1.17483	0.481075	1.25771	0.296738	0.274598	0.0303871	1.24154	0.121013	1.36575	0.0437151	1.3756	0.500075	0.555508	0.121013	2.80393	0.274598	0.779965	0.717289	0.875945	0.121013	0.0303871	0.0303871	1.46572
LINC00607	0.361932	0.131876	0.103979	0.15926	0.0170181	0.238522	0.264033	0.571543	0.264033	0.103979	0.338052	0.145631	0.117993	0.782361	0.5818	0.497699	0.453801	0.373729	0.199417	0.0755515	0.0755515	0.172766	0.385435	0.35004	0.0755515	0.061132	0.632055	0.2256	0.301502	0.15926	0.238522	0.0170181	0.131876	0.442622	0.0755515	0.2256	0.0465718	0.301502	0.15926	0.2256	0.325968	0.420009	0.0170181	0.791271	0.212566	0.74618	0.0170181	0.0170181	0.0755515
LINC00609	0.123097	1.13554	0.273043	0.134424	0.167803	0.73949	0.123097	0.00380542	0.00380542	0.653137	0.00380542	0.944292	0.787242	0.111667	0.00380542	0.584224	0.653137	0.397828	0.967687	0.00380542	1.77591	0.638148	0.502921	0.00380542	0.00380542	0.134424	0.00380542	0.820268	0.592071	1.89189	0.00380542	1.37048	0.00380542	0.00380542	0.134424	0.00380542	0.262908	0.00380542	0.123097	0.00380542	0.00380542	0.156775	2.92882	0.773783	0.388659	0.00380542	1.35356	0.00380542	0.232002
LINC00612	0.0159781	0.108525	0.173582	0.313057	0.0631333	0.0159781	0.00389743	0.1306	0.0279397	0.173582	0.00389743	0.051515	0.0631333	0.152281	0.141489	0.108525	0.0397846	0.0397846	0.412406	0.051515	0.429628	0.215093	0.0397846	0.0279397	0.0631333	0.0973353	0.245321	0.265063	0.204847	0.377213	0.1306	0.0860414	0.194515	0.0860414	0.0279397	0.0860414	0.051515	0.119613	0.0631333	0.597079	0.0397846	0.173582	0.274815	3.19488	0.0397846	0.00389743	0.0860414	0.0279397	0.0973353
LINC00618	0.424194	0.575223	0.265507	1.59031	0.804806	0.812329	1.41442	1.18977	0.548155	1.22344	1.29889	0.00667048	0.444017	0.501807	0.242876	0.482816	0.160556	0.789634	0.231417	0.00667048	0.00667048	0.287768	0.00667048	0.601762	0.00667048	0.00667048	0.812329	0.184589	0.298763	0.00667048	0.00667048	0.208205	0.231417	0.231417	0.424194	0.584127	0.444017	0.172626	0.383657	0.242876	0.473219	1.01412	0.00667048	0.00667048	0.00667048	1.87885	0.00667048	0.00667048	0.584127
LINC00621	1.03746	0.0109712	0.17793	0.213724	0.0109712	0.337486	0.0109712	0.0109712	0.0109712	0.0645496	0.0109712	0.0513507	0.0109712	0.0109712	0.0645496	0.0109712	0.0109712	0.0109712	0.116106	0.0109712	0.237076	0.400547	0.358831	0.735849	0.0513507	0.0645496	0.189966	0.0109712	0.420936	0.0109712	0.0109712	0.0109712	0.201896	0.0905708	0.0109712	0.0109712	0.165787	0.0109712	0.0109712	0.248604	0.0109712	0.0109712	0.0513507	0.0109712	0.0109712	0.0109712	0.0109712	0.0109712	0.0109712
LINC00622	1.5673	0.835189	0.698727	0.732089	0.0513012	0.880258	0.593425	0.756585	0.690256	0.469317	0.354658	0.723825	0.673156	0.449176	0.764653	0.629439	0.959194	0.850379	0.0513012	0.321633	0.0513012	0.469317	0.438993	1.71499	0.916707	0.22943	0.376237	1.41163	0.602518	0.180872	0.780647	0.0914855	0.986798	2.40061	0.593425	0.449176	1.04693	0.498979	0.428733	0.629439	0.397479	0.565774	0.0782223	0.479276	0.82753	0.931018	0.0513012	0.0513012	0.418395
LINC00623	3.92499	5.32995	3.79742	6.14402	1.5547	3.02971	4.32328	4.53649	4.84974	4.16037	4.28859	5.07305	4.00277	4.79715	3.43679	4.96431	4.80708	5.03927	1.9855	5.42035	2.06175	3.93108	3.3374	3.68524	5.3126	5.80117	4.41193	4.5144	3.78088	2.41817	3.17325	1.51307	5.12871	4.8809	5.10085	5.3757	4.78584	6.0694	5.14585	5.10661	4.13115	4.42133	2.55904	5.10017	5.22758	4.67673	2.06563	1.51307	4.32708
LINC00629	0.212377	0.335602	0.25451	0.015853	0.015853	0.198083	0.48646	0.374664	0.015853	0.015853	0.139605	0.295567	0.015853	0.109548	0.348728	0.198083	0.268312	0.212377	0.015853	0.015853	0.015853	0.015853	0.124647	0.226544	0.25451	0.015853	0.015853	0.124647	0.0943067	0.015853	0.602193	0.015853	0.859607	0.124647	0.139605	0.015853	0.556894	0.0943067	0.124647	0.545368	0.015853	0.015853	0.015853	0.015853	0.109548	0.545368	0.015853	0.015853	0.322367
LINC00630	1.37045	0.710559	1.55585	0.710559	1.98356	1.52831	1.58724	1.03589	0.637901	1.41179	0.674749	0.413598	0.599954	0.333045	0.457435	0.4247	1.15953	0.599954	2.21153	0.446617	1.40669	1.45183	1.76855	1.38611	0.7017	0.24704	0.4247	1.64355	2.04062	1.2722	0.446617	1.32227	0.609547	0.57073	0.550868	0.356586	0.62852	0.24704	0.413598	0.844488	0.647214	0.883604	1.7096	0.795903	0.619069	0.540819	1.20221	1.14706	1.12814
LINC00632	4.71618	2.98589	3.50221	2.65617	0.115168	4.08475	0.432329	2.01418	0.245964	0.353889	0.306967	3.41828	4.27814	1.76191	0.376761	1.24017	1.7071	0.155732	0.576918	0.751563	1.22803	3.12895	1.41585	3.75918	2.54399	1.64551	0.453941	3.50221	4.07865	0.115168	2.7797	0.294981	3.81678	2.74379	0.245964	0.653178	3.39333	1.61824	3.25293	3.05204	0.115168	1.15281	1.05951	3.20468	2.48182	0.643874	0.115168	0.115168	2.82044
LINC00636	0.349746	0.107262	0.161709	0.107262	0.0792704	0.161709	0.148283	0.00688973	0.441068	0.289677	0.065074	0.313997	0.289677	0.608401	0.277366	0.201271	0.0792704	0.598478	0.252432	0.568304	0.00688973	0.121062	0.134735	0.0507405	0.134735	0.252432	0.00688973	0.148283	0.188201	0.00688973	0.148283	0.00688973	0.384654	0.107262	0.201271	0.289677	0.065074	0.227072	0.373109	0.065074	0.361474	0.065074	0.00688973	1.38391	0.175014	0.161709	0.0507405	0.00688973	0.227072
LINC00638	0.29701	0.640082	0.599946	0.850534	0.357804	0.701746	0.686611	1.1934	0.317603	0.694201	0.327775	0.29701	0.387131	0.177287	0.094693	0.177287	0.337864	0.337864	0.11885	0.946962	0.165815	0.7167	0.357804	0.222154	0.29701	0.142552	0.640082	0.244	0.188654	0.222154	0.233125	0.317603	0.244	0.4252	0.591763	0.506855	0.591763	0.265474	0.317603	0.850534	0.286586	0.377431	0.188654	1.64904	0.244	0.244	0.130757	0.19992	0.480222
LINC00639	1.93329	0.82864	2.0178	0.443688	2.58592	1.28916	2.16638	1.7981	1.12961	0.26644	1.24631	0.580874	2.85791	1.30713	0.148084	0.476572	2.29182	0.454736	0.315965	0.253777	1.08842	3.23079	1.76	1.89098	0.240998	0.34008	1.7813	2.0178	1.44845	0.870032	1.45381	0.550399	0.240998	0.363782	1.88707	0.910225	0.421324	0.443688	0.387086	1.85136	1.92569	1.39922	0.741952	4.90728	0.465697	0.421324	0.560632	1.33657	0.600824
LINC00640	0.0037833	0.350743	0.0037833	0.0037833	0.0037833	0.15652	0.535246	0.0999625	0.378828	0.0037833	0.34124	0.262492	0.221175	1.00044	0.134203	0.397206	0.442004	0.25229	0.167531	0.312288	0.0037833	0.111481	0.167531	0.0037833	0.622012	0.167531	0.111481	0.0883372	0.242004	0.210629	0.0037833	0.312288	0.0037833	0.0999625	0.189266	0.302486	0.262492	0.424277	0.442004	0.870019	0.199993	0.34124	0.0037833	1.2311	0.745272	0.134203	0.0999625	0.0037833	0.34124
LINC00641	4.47968	3.45376	4.13609	2.20381	0.871729	4.45464	2.99842	2.56288	3.0081	3.29299	2.95221	2.95892	4.19472	2.03021	2.40663	2.98375	3.27104	2.84704	0.750737	2.35079	1.01412	3.24869	3.49147	4.2784	2.97222	1.45629	2.14109	4.11835	3.92784	1.08341	4.57049	0.844828	1.86919	3.5739	2.1019	1.77373	3.37356	2.18221	1.90076	3.03514	3.05852	3.07081	0.862826	2.02316	2.54439	1.70274	0.835731	0.711024	2.62336
LINC00642	0.093879	0.093879	0.11634	-0.000329961	-0.000329961	0.0358533	0.170754	0.0239107	0.093879	0.656398	-0.000329961	0.98141	0.0476806	0.605234	0.233011	0.471274	0.0593947	0.170754	0.0709977	0.093879	-0.000329961	0.311381	0.0358533	0.253079	0.093879	0.282577	-0.000329961	0.0824918	0.0593947	0.0358533	-0.000329961	-0.000329961	0.282577	-0.000329961	-0.000329961	0.691677	0.105161	-0.000329961	0.093879	0.367032	-0.000329961	0.222852	0.0358533	1.63708	0.0239107	0.105161	-0.000329961	-0.000329961	0.0593947
LINC00645	0.0651873	1.67751	0.927448	0.116904	0.0651873	0.677763	0.546687	0.178847	0.0519381	0.480803	0.0519381	0.283563	0.0783059	0.600676	0.0519381	0.294705	0.104162	0.116904	0.178847	0.0651873	0.451537	0.116904	0.238036	0.774061	0.391003	0.0651873	0.0519381	3.95208	0.750631	0.0651873	0.202839	0.0519381	1.02711	0.178847	0.166687	0.0912966	0.116904	0.129525	0.249564	2.25484	0.249564	0.0651873	0.0519381	0.272326	0.249564	0.154414	0.0519381	0.0519381	1.68535
LINC00648	0.24862	1.34293	0.361015	0.711409	0.0334554	1.46393	0.236857	0.10032	0.283317	0.752566	0.0872052	0.0470918	0.0872052	0.0470918	0.213022	0.0334554	0.0470918	0.0334554	0.0470918	0.0334554	0.0739641	0.434543	1.6189	0.213022	0.736251	0.0334554	0.0334554	2.00342	0.523628	0.0605938	0.10032	0.10032	1.42973	2.30857	0.0872052	0.0334554	0.616261	0.164073	0.589122	2.09471	0.0470918	0.339261	0.0470918	1.08249	0.11331	0.0334554	0.0334554	0.0334554	2.05767
LINC00649	0.305791	0.624976	0.424216	0.305791	0.294492	0.727576	0.607091	0.382344	0.236532	0.807496	0.294492	0.799713	0.175973	0.392934	0.150967	0.551971	0.360911	0.0995228	0.0596109	0.360911	0.271606	0.719317	0.350066	0.316997	0.360911	0.294492	0.91915	0.316997	1.48789	0.188304	0.67725	0.0730464	0.434484	0.150967	0.294492	0.382344	0.260015	0.533086	0.484685	0.838185	0.316997	0.175973	0.175973	1.94823	0.37167	0.260015	0.283097	0.0596109	0.260015
LINC00652	0.663173	0.506191	0.541187	0.55268	0.11987	1.51934	1.02342	0.482415	0.900179	0.890992	0.673803	0.715612	0.250323	0.586659	0.331592	0.383506	1.05691	0.586659	0.383506	0.756327	0.357765	0.673803	1.41761	1.1993	0.641693	0.331592	0.446056	0.825115	1.3844	0.45827	0.344734	0.073838	0.725891	1.22925	0.564089	0.208042	1.01493	0.16458	0.179202	1.64919	1.57378	0.796006	0.383506	0.517944	0.900179	0.318338	0.179202	0.073838	1.80019
LINC00654	1.93759	0.297208	1.81142	0.577792	1.35545	2.64848	2.34133	1.08623	0.632178	1.05473	0.486265	0.653371	0.55545	0.821935	0.803097	0.684587	1.1768	1.16209	1.26201	0.754897	0.71514	1.52014	2.62725	1.41246	0.774371	0.812547	0.705028	2.30502	1.53733	0.71514	0.885993	0.989587	1.05473	1.39371	1.00615	0.577792	1.83477	0.256227	0.972831	1.85776	1.6783	1.78288	0.297208	0.997893	0.989587	0.363022	0.74506	0.577792	0.388528
LINC00662	3.68542	3.65107	3.44727	2.93076	1.61331	4.19717	3.22496	4.35585	3.58408	3.24708	3.47095	3.02069	3.23922	2.419	2.6917	2.40659	4.42866	3.72941	1.91842	3.33172	1.67166	3.22017	3.92921	3.63751	3.55281	3.29917	3.02069	4.769	3.74095	2.11565	2.40347	1.38381	2.76823	3.54915	3.4618	2.81597	3.77492	2.2575	3.07054	3.90481	3.3419	3.53688	1.91842	3.30515	3.22177	2.6074	1.56453	1.10085	4.0844
LINC00663	3.01285	2.61797	3.02481	2.83067	1.02819	2.13547	2.8598	2.8272	2.62002	3.59458	2.94181	3.01285	3.17086	1.87749	2.42116	2.59105	3.09993	2.97473	2.91126	3.6265	2.16506	2.50894	3.56281	2.78478	2.86487	2.76669	2.84617	2.79195	3.08582	1.77045	2.37984	1.87382	3.05277	2.24167	3.36147	2.90963	2.9513	2.42594	2.47959	3.26296	2.61181	2.53981	2.09594	2.07728	3.68274	2.28765	1.17008	1.59542	3.00834
LINC00664	0.0870993	0.167217	0.114308	0.25534	0.0732983	1.52706	0.470286	0.315114	0.0870993	1.94548	0.218237	1.12447	0.167217	0.167217	0.100768	0.100768	0.600686	0.521858	0.315114	0.0732983	0.100768	0.218237	0.33834	0.205651	0.141007	0.141007	0.326774	0.141007	0.167217	0.141007	0.27955	0.25534	1.74079	0.0593626	0.315114	0.12772	0.591067	0.25534	0.361195	0.970274	0.600686	0.405836	0.0310767	1.227	0.192955	0.862709	0.0593626	0.243079	0.955394
LINC00665	3.98133	3.82325	3.85493	4.19718	2.33398	4.3898	3.92104	4.64022	4.71757	5.05482	5.06945	4.12557	3.41796	4.2331	4.21926	3.74268	4.63599	4.91686	1.69576	4.1227	2.27674	4.09291	4.42839	4.18291	4.55109	4.18223	4.26992	4.31733	3.82599	2.20983	3.78599	2.33708	4.52762	4.39095	4.26737	3.64904	4.63174	3.81496	4.1227	3.62769	4.46743	4.24615	1.9838	3.50907	4.02719	4.93876	1.767	1.7268	4.1992
LINC00667	4.47879	4.04422	4.07526	4.02252	2.62164	4.88966	4.79561	4.26103	3.70778	4.53742	3.90588	3.57997	4.28703	3.29355	4.15785	3.71323	4.70806	4.16461	2.08332	4.40925	2.59452	4.96885	4.87059	4.37638	4.26034	3.81439	4.27888	4.45487	4.44838	2.51517	4.0467	2.63762	4.24921	3.80131	4.39942	3.92155	4.5511	3.84988	3.93702	4.72467	3.6979	4.43167	2.2511	3.4066	3.2255	3.91144	2.29405	1.82797	4.72749
LINC00671	0.0639978	0.146168	0.355359	0.0760661	0.355359	0.421148	0.157486	0.285985	0.123227	0.223356	0.0760661	1.02299	0.146168	0.345677	0.212611	0.168703	0.265449	0.0270908	0.00187806	0.0270908	0.168703	0.326089	0.0639978	0.134749	0.134749	0.0760661	0.430275	0.0518139	0.0270908	0.190847	0.275758	0.0270908	0.157486	0.146168	0.244576	0.157486	0.0760661	0.168703	0.223356	0.00187806	0.364968	0.168703	0.134749	2.49747	0.5096	0.223356	0.134749	0.316181	0.1116
LINC00683	0.593479	0.11125	0.776509	0.247204	0.0247124	0.0247124	0.225525	0.279049	0.0871165	0.464174	0.417995	0.169663	0.28949	0.225525	0.680629	0.576975	0.181032	0.123148	0.0247124	0.257907	0.0374392	0.320311	0.949075	0.63383	0.370085	0.0500405	0.360284	0.0500405	0.11125	0.203472	0.491102	0.0247124	0.11125	0.134936	0.0871165	0.360284	0.225525	0.63383	0.181032	0.0748769	0.534759	0.445902	0.0500405	1.84491	0.625861	0.0247124	0.0748769	0.0500405	0.0871165
LINC00685	0.640323	1.74978	0.632487	2.08049	0.0413907	0.663542	1.10519	0.686339	1.99034	1.17347	1.78485	0.944176	1.85516	2.70591	1.56932	2.22364	1.07791	0.708731	0.36164	1.30904	0.0413907	0.925636	0.534439	0.380988	1.87873	1.51595	0.745187	0.65585	0.332047	0.195097	1.71038	0.0413907	2.00626	0.701311	0.371351	0.624602	0.663542	1.49633	1.79113	0.584419	0.517328	0.900482	0.0413907	2.37987	1.37171	2.35014	0.351852	0.0413907	2.42225
LINC00689	0.342102	2.83271	1.20911	0.086439	0.0474013	1.56275	0.231982	0.220448	1.52015	5.1534	1.0887	2.85811	0.277138	2.01012	0.277138	1.59178	0.28819	0.0735542	0.220448	0.265993	0.0474013	2.17559	1.84142	1.06447	0.969413	2.97538	0.491773	0.331494	1.15884	1.78241	0.668125	0.0605425	0.124356	0.173275	0.29915	0.208812	3.61059	1.58767	3.3746	1.00826	0.363066	0.0605425	0.794	2.77372	1.98599	0.47277	0.0991993	0.0605425	2.48654
LINC00698	0.00507703	0.685407	0.0516508	0.155251	0.00507703	0.406299	0.00507703	0.356669	0.305424	0.931212	0.356669	0.418466	0.00507703	0.0516508	0.442522	0.183641	0.00507703	0.0516508	0.16951	0.265867	0.0516508	0.0668744	0.64394	0.197647	0.279163	0.155251	0.0516508	0.252457	0.00507703	0.00507703	0.00507703	0.0516508	0.140861	0.56864	0.00507703	0.155251	0.0968873	0.183641	0.794114	0.394037	0.466216	0.211529	0.22529	1.27579	1.00809	0.00507703	0.00507703	0.00507703	0.197647
LINC00702	0.187792	0.711973	0.0819617	0.149045	0.0819617	0.187792	0.59355	1.20016	1.5075	0.0819617	0.59355	0.495044	0.109185	0.464076	0.90715	0.297939	0.42168	1.23054	0.0956402	0.694399	0.0819617	0.187792	0.187792	0.122599	0.515312	0.309656	1.59341	1.05797	0.122599	0.162081	0.187792	0.0819617	0.737924	0.432401	0.763399	1.93252	0.0956402	0.5744	0.93717	0.59355	0.505215	0.631075	0.122599	1.0374	0.6403	0.59355	0.0956402	0.0956402	0.410876
LINC00707	0.289248	0.333587	0.134389	0.407897	0.015946	0.159379	0.159379	0.448623	0.108936	0.0830034	0.015946	0.0698511	0.761319	0.0960311	0.015946	0.289248	0.0296218	0.0431628	0.015946	0.0565718	0.0565718	0.488177	0.0565718	0.0565718	0.0431628	0.015946	0.0296218	1.05516	0.387073	0.0830034	0.219935	0.0431628	0.146941	0.300467	0.015946	0.0431628	0.015946	0.0431628	0.0431628	0.146941	0.015946	0.146941	0.0431628	0.564026	0.0565718	0.015946	0.0296218	0.015946	0.0698511
LINC00839	2.48887	3.9805	1.9244	0.188327	0.161593	3.50405	3.16246	0.408102	0.22748	2.06344	0.408102	1.63766	0.70171	1.74002	0.175025	2.05323	0.148029	0.134329	1.70527	0.22748	0.880986	1.0748	0.65535	2.37201	0.626765	0.278009	0.362205	4.18307	4.27927	0.928194	2.29108	0.161593	4.10142	4.07335	1.2385	0.33867	3.14093	2.8541	0.815413	4.39686	0.26555	2.9482	0.896903	2.50373	0.587706	2.27954	0.188327	0.134329	4.25946
LINC00840	-0.0198395	0.0275451	-0.0198395	-0.0198395	-0.0198395	0.0275451	-0.0198395	-0.0198395	-0.0198395	0.0275451	-0.0198395	0.475513	0.0740096	0.229878	0.0275451	0.208223	0.335306	0.0275451	0.119589	0.0275451	-0.0198395	0.416427	0.55209	0.0275451	0.229878	0.18637	0.396404	-0.0198395	0.208223	0.0969077	-0.0198395	-0.0198395	-0.0198395	0.335306	-0.0198395	0.0275451	0.0275451	0.0275451	0.272608	0.0275451	0.0508901	0.251338	-0.0198395	0.119589	0.142057	0.119589	-0.0198395	-0.0198395	0.0275451
LINC00842	0.212454	0.0100262	0.0100262	0.202045	0.0100262	0.0221956	0.0221956	0.0100262	0.0579939	0.180958	0.0221956	0.0696975	0.126592	0.0221956	0.0100262	0.0812902	0.0461772	0.0100262	0.0100262	0.092774	0.0100262	0.092774	0.273112	0.115423	0.0342452	0.0461772	0.0342452	0.0100262	0.0100262	0.311941	0.202045	0.0100262	0.0100262	0.0579939	0.0100262	0.0100262	0.0221956	0.0100262	0.0100262	0.0100262	0.0100262	0.0100262	0.0342452	2.07705	0.092774	0.0100262	0.0100262	0.0100262	0.0100262
LINC00844	6.65847	4.06781	7.62158	3.27668	0.555721	5.49602	3.11237	1.60163	6.93349	6.19624	4.96571	7.84203	7.99574	5.6875	4.85145	6.7771	4.09866	3.31466	0.321635	7.41293	0.321635	5.74233	6.90853	5.54153	4.6842	4.85897	3.49806	3.891	4.43317	0.555721	5.8553	0.648575	5.91808	3.2996	5.15487	5.74947	5.32806	4.80344	5.46695	5.41357	5.0527	3.73269	1.21798	7.94222	5.84509	3.40383	0.321635	0.321635	4.55179
LINC00847	3.35877	4.04403	4.13565	4.1542	1.94363	3.70216	4.01793	3.51732	4.17609	4.33188	3.63159	3.88655	4.29314	2.94496	3.40623	3.6552	4.13715	3.96743	2.01945	4.66366	2.07024	3.94836	4.09613	3.23438	4.14236	3.68055	4.34327	3.40349	3.83777	2.16964	3.59234	2.42649	3.26709	3.42659	4.0876	4.13041	4.42832	3.99463	3.92455	4.21452	4.16081	3.68382	1.84786	3.68164	3.76172	2.8979	2.40156	1.59973	3.56865
LINC00852	0.489461	0.551722	0.344756	1.11656	1.0063	0.837957	1.3769	1.25839	1.09978	1.28786	0.892177	0.898794	0.774051	0.534243	1.30234	1.02436	1.41699	1.07705	0.157903	0.498545	0.249273	0.837957	0.675651	0.551722	1.20769	0.238205	1.14948	0.70675	0.568963	0.433546	0.752012	0.471095	0.844862	0.577496	0.675651	0.577496	1.02436	0.937788	0.64377	0.981814	0.729583	1.01235	0.146005	2.29754	1.13313	1.1386	0.303204	0.365031	0.699046
LINC00853	0.411389	0.263545	0.562127	1.55491	0.0581704	0.307518	0.158842	0.274678	0.0581704	0.170898	0.370825	1.28778	0.360485	2.10733	0.60588	1.07158	0.218042	0.158842	0.0581704	1.04724	0.0581704	0.421337	0.158842	0.252317	0.488928	2.22977	0.460387	0.0581704	0.218042	0.0581704	1.82157	0.0581704	0.170898	0.170898	0.0581704	1.02869	0.170898	0.296663	0.411389	0.697276	0.775161	0.182844	0.0581704	1.62783	1.24097	0.370825	0.0581704	0.0581704	0.339555
LINC00857	0.336335	0.116059	0.19214	-0.00362159	-0.00362159	-0.00362159	0.0370518	0.0769354	-0.00362159	-0.00362159	0.19214	0.0370518	-0.00362159	-0.00362159	-0.00362159	0.0570904	0.135345	0.0370518	-0.00362159	-0.00362159	-0.00362159	0.210728	0.627934	0.597504	0.0370518	0.19214	0.438204	0.0370518	0.0168158	-0.00362159	0.597504	-0.00362159	-0.00362159	-0.00362159	-0.00362159	0.154452	0.154452	0.0769354	-0.00362159	0.519398	-0.00362159	0.404806	-0.00362159	1.18071	0.535259	0.519398	-0.00362159	-0.00362159	0.0370518
LINC00861	0.0481221	0.290192	0.205785	0.875125	0.0481221	0.0756593	0.33624	0.301846	0.129165	0.0481221	0.0481221	0.0756593	0.0481221	0.155172	0.155172	0.584713	0.380827	0.0481221	0.0892281	0.180707	0.0481221	0.486467	0.33624	0.27844	0.0756593	0.290192	0.324869	0.0481221	0.218158	0.115978	0.27844	0.0341484	0.0341484	0.0756593	0.290192	0.622165	0.0756593	0.230423	0.0892281	0.622165	0.0756593	0.0341484	0.0341484	1.38141	0.0481221	0.413361	0.0481221	0.0341484	0.0481221
LINC00862	0.011712	0.011712	0.112001	0.222066	0.0792164	0.0457951	0.0625868	0.0625868	0.011712	0.62732	0.011712	0.281938	0.112001	0.721011	0.160036	0.0956867	0.011712	0.011712	0.011712	0.011712	0.011712	0.144173	0.0956867	0.011712	0.0956867	0.011712	0.0625868	0.011712	0.0457951	0.0792164	0.011712	0.112001	0.0625868	0.011712	0.011712	0.160036	0.0625868	0.011712	0.222066	0.011712	0.160036	0.0792164	0.206767	0.144173	0.252262	0.112001	0.011712	0.011712	0.160036
LINC00863	2.0192	1.85331	2.42265	0.980351	0.757133	2.60206	0.670586	0.98742	0.929796	0.266264	0.371044	1.73403	2.28094	0.846259	0.697146	1.1467	1.18371	1.567	1.06944	1.76977	1.44775	2.33073	1.98963	1.84593	1.44775	1.44275	1.57609	2.15795	2.4488	0.994451	2.36375	0.568405	2.10112	2.16088	1.47247	1.43269	2.11329	1.36541	1.53467	1.95939	1.70555	1.85331	1.19582	2.21246	1.26627	1.09569	0.578025	0.436583	1.67645
LINC00865	1.2622	0.237991	1.70499	0.452304	0.349581	0.432402	0.919624	1.19723	0.370788	1.66308	0.190513	0.766395	0.766395	0.306093	0.306093	0.797015	1.71247	0.317103	0.694729	0.178366	0.226284	1.59957	0.905788	1.19167	0.432402	0.128604	1.06279	0.610147	0.905788	0.391654	0.360228	0.190513	1.56661	1.84354	0.237991	0.338845	1.01893	0.966916	0.452304	1.96867	0.294989	0.940104	0.178366	2.17463	0.442391	0.237991	0.141225	0.202547	0.190513
LINC00870	0.657685	0.150779	0.264583	0.208907	0.013095	0.0392208	0.150779	0.428429	0.013095	0.013095	0.0520923	0.013095	0.349048	0.013095	0.013095	0.0262226	0.013095	0.013095	0.013095	0.162611	0.0392208	0.494174	0.349048	0.208907	0.0774645	0.013095	0.0262226	0.0520923	0.0520923	0.102358	0.12679	0.013095	0.013095	0.0520923	0.0262226	0.0392208	0.0520923	0.12679	0.0520923	0.208907	0.0648394	0.389335	0.0262226	1.95877	0.0774645	0.013095	0.0648394	0.013095	0.013095
LINC00877	0.590143	0.561027	0.951504	1.45948	0.16644	0.153331	0.372148	1.05135	0.337999	0.372148	0.427254	0.360859	1.35857	0.480247	0.291115	0.394455	0.405474	0.254878	0.126735	0.405474	0.140097	0.921601	0.761542	0.254878	0.267063	0.744469	0.735852	0.126735	0.291115	0.326427	0.551184	0.254878	0.314756	0.153331	0.254878	0.230182	1.94659	0.438016	0.628034	0.735852	0.349476	0.718456	0.179425	3.48855	0.448695	0.279141	0.113242	0.153331	0.459293
LINC00880	0.0475465	0.388898	0.10178	4.02494	0.166711	0.191853	0.378053	0.399659	0.228729	0.252778	0.252778	0.311132	0.0884197	0.860323	0.399659	0.492916	0.153966	0.10178	3.15035	3.3783	0.141103	0.999082	1.38467	0.0475465	2.73435	4.31736	0.204255	0.216546	0.228729	0.240806	0.0475465	0.191853	0.344997	0.356104	0.311132	0.166711	0.388898	0.942345	1.87524	0.264647	0.0475465	0.0475465	0.0475465	1.61202	2.05156	0.141103	0.0749291	0.0475465	0.0475465
LINC00881	0.43679	0.0186784	0.205867	0.205867	0.0186784	0.0186784	0.101922	0.0186784	0.0186784	0.0186784	0.0186784	0.699033	0.19328	0.71667	0.314422	0.167769	0.128626	0.0186784	0.15484	0.0186784	0.0186784	0.128626	0.337464	0.348848	0.681175	0.0186784	0.101922	0.141793	0.0883807	0.0186784	1.26938	0.0186784	0.0186784	0.0186784	0.115336	0.337464	0.0186784	0.0186784	0.15484	0.115336	0.0186784	0.128626	0.0186784	1.43765	0.371346	0.205867	0.0186784	0.0186784	0.0186784
LINC00882	3.55009	2.76507	3.13838	2.73253	0.288442	1.06629	2.39996	2.20698	1.04728	2.95537	1.46159	3.69139	3.86561	2.39348	2.93311	2.1918	1.15134	1.77547	0.589503	4.03532	0.421952	3.00801	3.35719	3.2466	2.97452	3.06736	1.4197	1.51533	1.38612	0.777447	2.25145	0.513455	2.53456	2.54611	2.29203	2.60958	2.89608	2.72922	2.36057	2.96498	1.1572	1.89088	0.616865	2.50918	3.09724	0.761487	0.356986	0.276642	3.38776
LINC00884	1.47761	0.697188	1.35691	0.785352	0.114214	0.271336	0.76188	0.293947	0.224932	0.925127	1.14367	0.32716	0.713658	0.259886	0.359567	0.16456	0.529669	0.224932	0.139625	0.557558	0.189038	0.959599	0.584877	1.2186	0.529669	0.918124	0.808419	0.663627	0.973142	0.391204	1.57976	0.189038	0.248336	0.793086	0.316181	0.566727	0.48185	0.348852	0.59386	0.442322	0.32716	0.620452	0.101325	2.19547	0.629199	0.12698	0.152151	0.0883108	0.224932
LINC00886	0.403881	0.306614	0.97752	1.16902	0.747222	0.415589	1.20309	0.747222	0.836886	1.47797	0.719192	0.356072	0.293978	1.14118	0.747222	1.14819	1.52176	0.661434	0.188672	1.06909	0.13297	0.904787	2.67635	0.505959	0.879699	0.854165	1.16211	0.368174	0.380176	0.293978	0.559678	0.472734	0.879699	0.427201	0.559678	0.559678	0.945649	0.961673	0.559678	2.06686	1.10559	1.11278	0.1187	1.0087	1.12705	0.59097	0.368174	0.28123	0.792754
LINC00892	0.0475475	0.121078	0.473168	1.24134	0.0600982	0.0220728	0.734607	0.339641	0.201867	0.0220728	0.0220728	0.697099	0.309131	0.0220728	0.267292	0.267292	0.369444	0.0220728	0.0220728	0.309131	0.0220728	0.256617	0.288382	0.121078	0.0475475	0.41763	0.881188	0.109111	0.224047	0.167862	1.13212	0.0220728	0.0475475	0.121078	0.445699	0.719735	0.27788	0.827298	0.349652	1.25621	0.144683	0.245851	0.0725275	1.21616	0.0475475	0.179297	0.0220728	0.0220728	0.167862
LINC00893	1.87272	1.59316	2.188	2.09691	1.05828	0.158345	3.89819	1.31707	0.750942	1.8896	1.48325	1.45543	1.39793	0.993019	2.73471	1.08349	1.44129	1.12041	1.07723	0.813903	0.718278	2.40366	2.24792	2.30519	1.11433	1.06462	1.55031	1.03904	1.91616	1.10822	0.844275	1.03257	1.64683	1.84524	0.806198	0.844275	1.14445	0.45314	1.55899	2.32453	1.08349	1.60991	0.432693	0.578726	1.58045	1.90295	1.0519	1.54156	0.550804
LINC00894	1.65433	1.38257	2.61193	2.22627	3.04549	1.41246	3.76067	1.87194	1.38257	2.49356	1.74504	1.65433	2.64277	0.956826	3.51356	1.52104	1.73356	0.97766	0.509794	0.839671	1.23317	2.83369	1.75264	2.03405	2.57433	1.2556	1.13327	1.32064	1.80096	0.839671	1.95876	1.12714	1.978	2.14776	1.01166	0.702361	1.02501	0.97766	1.58725	2.00321	0.892235	1.77144	1.14543	1.83338	1.40752	1.57861	0.768794	1.44167	0.984531
LINC00896	0.135535	0.460166	0.031185	0.149892	0.121045	0.709201	0.286685	0.0617127	0.031185	0.031185	0.031185	0.350863	0.031185	0.149892	0.031185	0.135535	0.106421	0.44839	0.668627	0.031185	0.595003	0.192194	5.28127e-05	0.149892	0.924128	0.149892	0.206046	0.0617127	0.273529	0.338235	0.44839	0.0767571	0.388148	0.192194	0.149892	0.106421	0.584198	0.0617127	1.20346	0.87083	0.149892	0.192194	0.031185	0.42457	0.246883	0.0916589	0.0617127	0.16412	0.350863
LINC00899	0.960054	1.33535	2.17189	1.44205	0.843568	1.20213	1.13026	1.56792	1.43224	1.64996	2.08663	1.1179	1.61172	0.973934	1.29239	1.26482	0.888433	0.75724	0.707724	1.05435	0.192215	1.41241	0.924717	1.6331	0.960054	1.00127	0.938963	0.740935	1.14859	0.789273	1.1786	0.365213	2.15468	1.08013	1.39735	1.09915	1.06084	1.00127	0.967011	2.18041	1.66248	0.866186	0.812809	2.4607	1.30326	1.16067	0.418291	0.240552	0.407841
LINC00900	1.99612	0.797619	1.72661	2.58835	1.25532	0.61256	2.04674	2.17125	1.75032	1.87633	1.39447	0.779226	0.581028	1.52681	1.87633	1.75032	1.51578	0.722587	0.548788	0.779226	0.350993	1.15206	2.3919	2.19904	1.37627	1.13049	2.33359	1.04849	0.732184	0.760594	1.8102	0.824774	1.24866	0.435765	0.945114	1.54863	0.663621	1.69274	1.28815	2.55921	1.43019	1.96	0.260896	2.08822	2.07327	0.673618	0.24755	0.300203	0.387939
LINC00906	0.0966872	0.0288459	0.235219	0.0426816	0.0288459	0.0699466	0.0288459	0.0699466	0.173955	0.186426	0.173955	0.223181	0.486733	0.0966872	1.17484	0.0288459	0.0288459	0.0288459	0.0288459	0.282359	0.0426816	0.446132	0.673654	0.198786	0.673654	0.806975	0.0288459	0.0833812	0.0699466	0.135858	0.161372	0.0288459	0.270723	0.0288459	0.0426816	0.148673	0.270723	0.0966872	0.361192	0.161372	0.186426	0.0426816	0.476693	0.55505	1.4704	0.0288459	0.0288459	0.0288459	0.0966872
LINC00907	0.0788849	0.179126	0.0526193	1.73574	0.0918289	0.327666	0.154754	0.338444	0.0526193	0.92221	0.601066	0.238203	0.537721	0.129934	0.305849	0.179126	0.519063	0.142401	0.226592	0.490586	0.154754	0.609878	0.238203	0.0788849	0.338444	0.790498	0.238203	0.272448	0.338444	0.500145	0.711374	0.19115	0.391082	0.154754	0.305849	0.19115	0.316801	0.0788849	0.10465	0.0918289	0.349137	0.226592	0.272448	0.627332	0.179126	0.509637	0.226592	0.0258335	0.10465
LINC00909	3.59317	3.37852	3.97574	3.14555	1.54553	4.17782	3.69243	3.30524	3.45142	4.22215	3.23483	2.9464	4.27266	2.26259	2.83831	3.01165	3.90392	3.56473	0.925282	2.95594	1.68854	3.34174	3.96254	3.39584	3.12258	2.63357	3.44889	3.86141	3.57505	1.25931	3.01165	1.9713	2.93098	3.55549	3.1649	2.77161	4.06126	3.08728	2.54891	3.59204	3.3812	3.82015	1.4704	2.11241	3.05093	2.85081	1.71523	0.863001	3.56358
LINC00910	0.893796	0.959559	1.35199	0.840305	0.573626	0.45415	1.12055	0.554442	0.916079	1.14559	0.443693	0.717902	1.25278	0.495176	0.505239	0.700699	0.871133	0.505239	0.67447	0.792684	0.433153	1.15793	1.25849	0.647715	1.1943	1.08209	0.76822	0.863493	0.67447	0.848079	1.2062	0.177313	0.832486	0.726422	0.76822	0.751657	0.583115	0.322904	0.474821	1.47858	0.485038	0.554442	0.525139	3.51887	1.00166	0.334348	0.80074	0.390141	0.734887
LINC00920	0.56467	0.597848	0.763812	0.553453	0.038152	0.256854	1.00081	0.586867	0.374762	0.0995253	0.460696	0.734005	0.975223	0.283834	0.362092	0.424443	0.84997	0.975223	0.173004	0.436621	0.2294	1.04254	0.586867	0.530774	0.41217	0.51931	0.913849	1.3415	0.672632	0.215491	0.201457	0.1145	0.630337	1.18418	0.387331	0.542154	0.542154	0.362092	0.553453	1.53936	0.3998	0.877667	0.038152	0.793062	0.507761	0.336438	0.0995253	0.038152	1.03428
LINC00922	0.0326529	0.228261	0.0911544	0.0767386	0.0474906	0.00253603	0.00253603	0.105435	0.201811	0.0326529	0.174892	0.567629	0.00253603	0.119582	0.0911544	0.0621849	0.0621849	0.00253603	0.174892	0.0326529	0.00253603	0.105435	0.241315	0.00253603	0.0621849	0.00253603	0.174892	0.00253603	0.0767386	0.0474906	0.00253603	0.00253603	0.188411	0.00253603	0.174892	0.0621849	0.00253603	0.389809	0.292441	0.105435	0.0326529	0.0474906	0.0767386	0.354023	0.0911544	0.00253603	0.00253603	0.00253603	0.0326529
LINC00924	0.417051	0.645203	0.386465	0.323748	0.067775	0.191609	0.307733	0.534613	0.275286	0.139541	0.104003	0.275286	0.208648	0.121856	0.174414	0.139541	0.49139	0.724047	0.139541	0.386465	0.0308297	0.323748	0.505909	0.29158	0.258848	0.191609	1.21848	0.5488	0.157059	0.0308297	0.35537	0.0308297	0.191609	0.631733	0.35537	0.848471	0.139541	0.157059	0.0859769	0.258848	0.307733	0.590727	0.0308297	0.5488	0.121856	0.386465	0.0859769	0.067775	0.174414
LINC00926	0.703211	2.00978	1.19388	2.66921	0.523004	1.48264	2.13268	1.43571	2.96775	2.44255	2.80842	2.75301	1.75937	2.39095	2.56036	2.27667	1.44366	2.45985	0.150413	2.16813	0.238898	1.78357	1.18411	0.952538	2.82507	2.03684	2.07985	2.1031	1.3186	0.389228	1.09248	0.260048	2.24019	1.88414	1.83346	1.71898	1.75631	2.48367	2.56036	2.37632	1.94596	2.19191	0.39862	3.26265	1.75017	3.46047	0.115497	0.2911	1.89238
LINC00928	0.646951	0.0724512	2.0462	0.0724512	0.222614	2.69399	0.762928	0.679437	0.436571	1.35707	0.0724512	0.668683	0.179048	0.164255	0.0724512	0.0724512	0.278888	0.521754	0.292648	0.0724512	0.193704	0.75273	1.35707	0.79313	0.0724512	0.292648	0.424017	2.00053	2.28391	0.521754	0.0724512	0.690119	0.193704	1.22631	0.398605	0.0724512	1.3075	0.0724512	0.251002	0.449025	1.27846	0.179048	0.954133	0.306289	0.265007	0.0724512	0.0724512	0.193704	0.533556
LINC00930	0.507569	0.021974	0.459591	0.293712	0.0336386	0.583523	-0.0137116	-0.0137116	2.80534	2.82044	0.339621	0.852919	0.858794	0.165472	1.06318	0.661899	0.312286	0.0101957	-0.0137116	0.954525	-0.0137116	-0.0137116	0.366352	0.067971	0.18611	0.056635	0.0451916	0.0451916	0.284317	0.021974	0.682419	-0.0137116	0.021974	0.144476	0.451406	0.165472	0.021974	0.348597	0.0451916	1.96969	0.0336386	0.0903286	-0.0137116	0.15502	0.443165	0.293712	-0.0137116	-0.0137116	-0.0137116
LINC00937	1.51713	1.2473	0.631621	2.40207	0.144703	0.222504	0.616037	0.3258	1.38955	1.85635	1.0812	1.20416	0.535039	2.56354	1.78825	1.85347	0.728396	0.383882	0.295705	0.863923	0.133179	1.28442	0.728396	1.45099	1.63279	1.40208	1.12875	0.275228	0.592289	0.374388	1.57631	0.178646	1.60839	0.804763	0.728396	1.45099	0.305819	1.53593	1.30257	2.73364	0.52664	0.798012	0.211684	1.89325	1.9345	0.559899	0.0493609	0.121547	0.439361
LINC00939	0.0701514	0.301723	0.0574415	0.225182	0.00534956	0.00534956	0.107567	0.0185653	0.119809	0.333223	0.0316509	0.00534956	0.0185653	0.0446088	0.0185653	0.0574415	0.00534956	0.0316509	0.0316509	0.0574415	0.0316509	0.0827408	0.15587	0.0185653	0.0446088	0.0701514	0.0446088	0.095212	0.00534956	0.0827408	0.0827408	0.00534956	0.179378	0.0446088	0.0316509	0.0185653	0.00534956	0.0185653	0.167676	0.301723	0.0185653	0.0185653	0.0185653	0.190978	0.0574415	0.0185653	0.00534956	0.00534956	0.119809
LINC00940	0.477206	0.214947	1.16205	0.0809037	0.143508	0.0936619	0.0936619	0.237935	0.38862	0.505473	0.143508	0.13122	1.72896	0.0286138	0.167749	0.106299	0.0286138	0.0418798	0.0550151	0.0936619	0.0286138	1.41081	0.0418798	0.293726	0.0936619	0.118818	0.118818	0.0550151	0.179706	0.0809037	0.42872	0.0680222	0.0550151	0.0680222	0.0286138	0.0418798	0.143508	0.0418798	0.0550151	0.203303	0.0286138	0.0809037	0.0936619	3.40129	0.0809037	0.0286138	0.0550151	0.0809037	0.0418798
LINC00941	0.753854	0.273608	0.495452	0.125886	1.33372	0.0913248	0.836106	3.24217	0.45324	0.0560792	0.0560792	0.0560792	0.273608	0.467423	0.481493	0.424533	0.629338	0.616394	0.125886	0.108689	0.0560792	0.616394	0.576986	0.563654	0.438944	0.193058	2.39431	0.753854	0.125886	0.892613	0.717405	1.17965	0.335522	0.209462	0.870225	0.395354	0.241824	0.424533	0.0913248	1.63639	0.159789	1.52298	0.0560792	3.93084	0.0560792	0.0560792	0.81299	0.705088	0.563654
LINC00942	0.0268929	0.0521797	0.0395983	0.160208	0.0140611	0.0646395	0.0646395	0.136972	0.0769801	0.429415	0.113309	0.0646395	0.0769801	0.0140611	0.0769801	0.148642	0.0521797	0.0646395	0.101313	0.101313	0.0395983	0.0646395	0.0140611	0.0140611	0.0140611	0.0395983	0.0140611	0.125194	0.0646395	0.0140611	0.113309	0.0395983	0.113309	0.0140611	0.0521797	0.0892038	0.125194	0.0769801	0.0646395	0.270496	0.0268929	0.125194	0.0140611	2.61245	0.101313	0.0395983	0.0395983	0.0140611	0.0646395
LINC00943	1.27865	0.144372	1.76635	0.156183	0.0329123	0.0329123	0.0585244	0.179488	0.548677	0.0329123	0.108275	1.21283	0.362259	1.40551	0.12042	1.21283	0.108275	0.132451	0.0585244	0.0836391	0.0836391	0.52237	0.2901	2.35462	0.0960159	0.224874	0.703904	0.688414	0.224874	0.144372	1.08174	0.0329123	1.29825	0.0711427	0.279455	0.0711427	1.6119	0.992511	0.235976	0.382157	1.76296	0.495517	0.0711427	0.929407	0.52237	0.477301	0.0457817	0.0329123	0.458824
LINC00945	-0.00593306	-0.00593306	0.318661	-0.00593306	-0.00593306	0.474853	-0.00593306	-0.00593306	0.151203	-0.00593306	-0.00593306	0.129395	-0.00593306	-0.00593306	-0.00593306	-0.00593306	0.107381	0.129395	-0.00593306	-0.00593306	-0.00593306	-0.00593306	-0.00593306	0.129395	0.129395	0.318661	0.257271	0.39807	0.338769	-0.00593306	0.436779	-0.00593306	0.298377	-0.00593306	0.298377	-0.00593306	-0.00593306	-0.00593306	-0.00593306	-0.00593306	0.236441	0.358705	0.277915	-0.00593306	0.129395	-0.00593306	-0.00593306	-0.00593306	0.39807
LINC00951	2.0634	0.328401	0.373297	0.346557	0.300652	0.458438	-0.030275	0.736833	0.813056	2.00194	0.243195	2.56769	0.936005	3.44048	2.23313	2.33687	-0.030275	0.390805	-0.030275	0.696866	-0.030275	0.736833	-0.030275	1.27456	0.399466	0.337513	0.373297	-0.030275	0.458438	0.141008	2.56916	-0.030275	-0.030275	1.25754	0.108613	0.416607	0.736833	0.482868	1.61545	0.813056	0.756338	0.620027	-0.030275	1.50152	0.936005	0.108613	-0.030275	-0.030275	0.416607
LINC00954	0.0797193	0.0670984	0.116873	0.0922205	0.116873	0.188181	0.129029	0.164837	0.0797193	0.487099	0.0543555	0.0543555	0.0543555	0.0543555	0.129029	0.104604	0.129029	0.0543555	0.0797193	0.0670984	0.0670984	0.222439	0.0670984	0.0543555	0.0797193	0.0153712	0.116873	0.129029	0.116873	0.0543555	0.233664	0.0284944	0.0797193	0.104604	0.0414884	0.153009	0.0922205	0.0922205	0.0797193	0.468523	0.0797193	0.0670984	0.0922205	1.52446	0.0922205	0.141073	0.0153712	0.0670984	0.0797193
LINC00957	4.44471	1.83678	3.53978	1.536	1.14232	0.424863	1.81598	1.22247	1.09416	1.9549	1.28211	1.81947	4.09433	1.5229	0.607635	1.32381	1.64429	1.71045	0.702645	2.27256	1.44133	3.71324	2.3894	4.19759	1.33402	2.58384	2.15744	1.48728	1.84705	1.91025	5.52332	1.07562	0.485443	2.62538	1.98587	2.68527	2.84668	1.89391	1.09416	2.25532	1.26612	2.15476	0.710943	4.53076	2.43547	0.435161	1.26074	0.844365	0.361278
LINC00958	0.505722	-0.00901182	0.425814	0.108773	0.0702689	-0.00901182	0.728077	0.201941	-0.00901182	1.56631	-0.00901182	0.273503	0.238039	0.0896126	0.0507383	0.392945	0.392945	0.552193	-0.00901182	-0.00901182	-0.00901182	0.255849	0.0310172	0.0310172	-0.00901182	0.0507383	0.183648	-0.00901182	0.183648	0.876876	0.342617	-0.00901182	0.108773	0.201941	-0.00901182	0.108773	0.409446	0.474137	0.0896126	0.0702689	-0.00901182	0.238039	0.183648	1.76066	0.728077	-0.00901182	-0.00901182	-0.00901182	-0.00901182
LINC00960	0.421719	2.92996	1.13489	0.694697	0.231736	2.13479	0.914583	0.60664	1.17736	2.74025	0.761244	2.39173	0.39007	0.809093	0.24368	0.877843	0.642552	0.97137	0.651384	0.278892	0.921813	1.08468	0.560369	0.992067	1.23006	0.324463	0.870374	1.96551	0.400702	0.231736	0.502675	0.324463	1.78735	2.07453	0.255519	0.651384	0.921813	0.73667	1.8286	3.37692	0.720037	0.936158	0.885271	2.73836	0.541409	0.801235	0.106127	0.0660569	2.07761
LINC00963	3.28978	3.79251	3.89038	5.02846	2.81911	3.28701	4.95671	3.7748	4.46927	5.09272	3.59104	4.28966	4.04698	4.87749	3.06248	4.65714	3.73182	3.68932	3.44216	4.147	3.07571	4.2778	4.5877	3.13041	3.87834	5.03017	4.54238	3.92913	4.16017	2.80897	3.83348	2.63666	5.09272	4.08708	4.69406	4.38816	4.17796	5.15631	4.92764	5.40248	4.02567	4.01332	2.39192	5.13599	4.21609	3.3063	2.38335	2.48777	4.41541
LINC00964	0.218057	0.218057	0.293851	2.60434	0.0387852	0.195553	0.0515485	0.0387852	0.304322	0.895408	0.0387852	0.365414	0.325011	0.335231	1.20381	1.52674	0.314708	0.0387852	0.0387852	1.72389	0.0387852	0.0387852	0.94698	0.125571	0.394902	0.741859	0.304322	0.0767002	0.0387852	0.345371	0.101368	0.0387852	0.978191	0.064186	0.0387852	0.0767002	0.206855	0.195553	0.394902	0.688878	0.442592	0.218057	0.0515485	0.953283	0.617378	0.240173	0.0387852	0.0387852	0.404583
LINC00968	0.00610813	0.150133	0.00610813	0.531598	0.00610813	0.130145	0.548164	1.18516	0.00610813	0.169935	0.00610813	0.109967	0.0482619	0.0482619	0.00610813	0.0690298	0.597101	0.0272893	0.446778	0.189554	0.00610813	0.340321	0.429401	0.0690298	0.0482619	0.0895971	0.0690298	0.322049	0.169935	0.169935	1.08497	0.00610813	0.0482619	0.0690298	0.0482619	0.531598	0.266272	0.285027	0.169935	1.29251	0.00610813	0.811684	0.0482619	1.07211	0.208994	0.00610813	0.952708	0.00610813	0.00610813
LINC00987	1.53785	1.63534	1.71751	1.50719	0.199974	1.14901	0.652968	0.387825	0.799151	0.841808	0.340197	0.875002	1.64938	0.709632	0.633547	0.478381	1.13552	1.01515	0.387825	0.542573	0.290852	1.45989	1.11503	1.24615	0.907409	0.521508	0.915393	2.09804	1.18216	0.303356	0.290852	0.239663	2.63063	1.81993	0.532081	0.593859	0.824905	0.746145	1.23989	2.30333	0.755123	1.066	0.186485	0.652968	0.92333	0.891301	0.213332	0.315747	1.3543
LINC00989	0.00221416	0.382195	0.00221416	0.00221416	0.00221416	0.00221416	0.00221416	0.00221416	0.113559	0.113559	0.00221416	0.201634	0.00221416	0.00221416	0.00221416	0.00221416	0.0400546	0.131502	0.0400546	0.0771603	0.00221416	0.00221416	0.131502	0.0400546	0.0771603	0.00221416	0.0400546	0.00221416	0.0400546	0.0400546	0.0400546	0.00221416	0.00221416	0.0771603	0.00221416	0.0212281	0.00221416	0.0400546	0.0771603	0.00221416	0.00221416	0.00221416	0.0954464	1.35519	0.00221416	0.00221416	0.00221416	0.00221416	0.00221416
LINC00994	0.0037995	0.0299314	0.0299314	0.0555559	0.0037995	0.0037995	0.0428059	0.0555559	0.0555559	0.0037995	0.0299314	0.0428059	0.0037995	0.105359	0.117521	0.0299314	0.0555559	0.0299314	0.0037995	0.0037995	0.0930832	0.0037995	0.15335	0.0299314	0.0037995	0.0037995	0.0299314	0.0555559	0.0037995	0.129573	0.0299314	0.0037995	0.0555559	0.0037995	0.0037995	0.0037995	0.0037995	0.0169302	0.0037995	0.0037995	0.0806923	0.0555559	0.0037995	0.466533	0.0037995	0.0037995	0.0555559	0.0037995	0.0037995
LINC00996	0.480238	0.0812165	1.06148	0.253591	0.0438245	0.0438245	0.0934457	0.26431	0.175978	0.152926	0.424808	0.336973	0.0564082	0.117565	0.00532718	0.00532718	0.242782	0.00532718	0.00532718	0.0564082	0.00532718	0.0311181	0.117565	0.336973	0.0688714	0.0564082	0.295949	0.00532718	0.105561	0.0311181	0.498202	0.00532718	0.00532718	0.366914	0.0311181	0.152926	0.0564082	0.209809	0.164503	0.152926	0.0688714	0.00532718	0.141245	1.21424	0.0688714	0.0311181	0.253591	0.633638	0.0311181
LINC01001	2.96814	1.86861	3.0938	2.55706	1.44378	3.89931	4.06829	2.82916	1.43133	2.39644	2.49737	2.13897	2.17494	1.21428	4.11039	1.80433	3.15743	1.65497	1.35408	1.07432	1.40608	3.84874	2.39944	2.2641	2.39043	0.980804	2.93872	3.69199	3.14732	1.25781	0.77106	1.71677	1.62834	2.58071	2.00872	1.10674	2.03661	1.27904	1.10674	3.61016	1.83226	2.48902	1.48643	0.760681	2.32878	2.80084	1.28604	1.18444	2.42608
LINC01002	1.27943	0.752475	1.63532	2.21566	0.877651	1.40399	2.6218	1.24655	2.30517	0.56331	0.358149	2.90322	0.842971	1.54606	0.584419	2.19847	0.952789	0.308349	1.10706	1.31793	0.675799	2.41655	1.03965	1.36773	2.18107	1.69519	1.96237	1.76205	1.52424	0.175847	3.91812	1.42767	0.675799	1.71942	1.95421	1.22646	1.45098	1.29237	1.90849	1.79893	0.761782	1.52424	0.295628	2.729	2.07958	3.33233	0.509158	0.90313	1.54606
LINC01003	3.36839	3.68504	4.04659	3.24383	2.30074	2.87675	4.0839	2.85159	4.6849	4.75618	3.28792	3.73433	3.31884	3.23508	3.6031	3.40405	3.15882	3.93127	2.75481	3.4226	2.4344	3.44301	3.37852	3.30109	4.09737	3.01964	3.4366	3.21612	3.74532	2.33422	3.84557	2.80499	3.96853	4.3694	4.38019	3.26851	3.97487	3.6031	3.54932	3.90408	4.57124	3.932	2.62402	5.2682	4.06702	2.89654	1.96545	1.81431	5.06909
LINC01004	0.810144	1.98005	1.41128	3.1227	0.184683	1.85208	3.31507	1.62961	3.50293	3.23514	2.88808	2.07705	2.0907	1.12319	3.02382	1.62961	2.31161	2.1568	0.184683	1.84549	0.184683	1.16945	1.23579	1.42524	2.08526	0.550223	2.04649	2.40157	1.82886	0.184683	1.36846	0.443241	2.75185	2.44321	2.29097	1.41128	1.88452	1.55266	1.34894	2.41211	2.83386	2.10152	0.184683	0.184683	2.23419	1.9741	0.184683	0.184683	2.17216
LINC01006	2.32938	3.04522	1.01459	1.53271	0.303501	2.23019	3.33809	1.17856	1.2166	3.66005	1.24138	3.11553	2.8925	2.44703	1.89069	1.54256	0.649514	0.876998	1.47722	2.03761	0.315777	2.20345	1.21033	1.40854	2.79565	2.09736	3.178	2.11028	0.668447	0.759305	1.80872	0.187661	2.34568	1.0575	0.432738	2.04775	1.2536	3.53011	1.77201	2.62056	0.278608	2.58037	0.387167	2.48406	3.56651	0.696355	0.278608	0.187661	3.06275
LINC01010	0.656522	0.0740373	0.216232	0.0185676	0.0875713	0.0185676	0.0465744	0.0740373	0.100977	0.0185676	0.0185676	0.0465744	0.524425	0.0185676	0.240617	0.114257	0.0875713	0.0603725	0.0185676	0.178848	0.0185676	0.367701	0.0465744	0.191419	0.0185676	0.0185676	1.14648	0.0185676	0.0603725	0.114257	0.638389	0.0603725	0.100977	0.100977	0.0740373	0.191419	0.100977	0.114257	0.0603725	0.100977	0.127413	0.0740373	0.0185676	1.55335	0.0185676	0.100977	0.0185676	0.0603725	0.0185676
LINC01011	1.466	1.89398	2.06851	2.0753	0.896196	1.75037	2.01286	1.79302	1.98776	1.85852	1.75901	2.19813	2.10875	1.37699	1.69277	1.55441	1.76759	1.95104	0.699928	1.92472	1.16518	1.70179	2.02699	1.94358	2.17635	1.21166	1.85452	1.56942	1.89786	0.699928	1.66068	0.568533	2.12516	2.23766	1.1584	1.4278	1.74167	2.32739	2.59946	2.15739	1.9171	1.54432	0.630808	2.59946	1.41668	1.72851	0.457719	0.660876	1.17192
LINC01013	0.125293	0.884272	0.448629	0.633337	0.0473865	0.377441	0.516218	0.257302	0.54417	1.02013	0.0473865	0.589497	0.210793	0.810791	0.377441	0.0869069	0.57155	0.366954	0.0473865	0.94712	0.210793	0.257302	0.302248	0.428673	0.716928	0.268681	0.516218	0.562486	0.257302	0.137847	0.137847	0.0473865	0.387846	0.257302	0.741019	1.81459	0.387846	0.23425	1.27781	0.516218	0.478015	0.099825	0.387846	0.825814	0.245825	0.39817	0.0473865	0.099825	0.607206
LINC01018	2.13123	0.0768182	2.01248	0.903908	0.11569	0.140993	0.11569	0.237683	0.102858	1.67147	0.165827	0.202236	0.78529	0.102858	0.0768182	0.225971	0.520491	0.050263	0.370783	0.511014	0.128401	0.853298	0.815942	2.35328	0.0899012	0.0899012	0.190209	0.0768182	0.349497	0.272217	0.793019	0.0768182	0.102858	0.0768182	0.050263	0.153467	0.680534	0.260804	0.305883	0.214156	0.050263	0.050263	0.237683	2.21386	0.663666	0.050263	0.050263	0.050263	0.0636064
LINC01023	2.29744	4.16228	3.14218	4.71234	2.10022	2.26603	3.92684	2.51098	5.20819	4.87583	5.03202	5.52331	2.27237	6.84493	4.90636	4.95475	2.97874	3.74033	1.36066	6.68644	0.907396	2.88471	3.61472	2.43042	4.89011	5.91087	3.60498	1.2074	2.30157	1.57441	3.84895	1.39174	4.8631	3.75769	4.26109	5.22197	3.97354	4.24764	5.70544	3.27695	3.60148	3.12044	0.534153	6.17981	5.434	4.62894	0.371928	0.907396	3.79228
LINC01063	1.01543	1.201	0.489287	2.12879	-0.00478576	0.684068	1.3817	-0.00478576	2.70862	3.1037	2.20664	2.85346	2.01117	3.09703	2.51067	3.02518	0.704663	2.17242	-0.00478576	3.56111	-0.00478576	1.08214	2.76638	0.431052	2.97764	3.95637	0.944847	0.97248	0.405217	0.464669	1.201	-0.00478576	2.68473	1.3856	2.02737	2.23217	1.91925	2.17853	2.74105	2.3002	1.77824	1.75833	0.627382	1.57288	3.62658	2.1456	-0.00478576	-0.00478576	2.30935
LINC01088	1.69819	1.62987	3.99508	3.58771	0.506258	2.35183	1.23717	1.02697	1.82087	5.12286	1.60969	5.99013	2.13669	3.17704	2.91811	3.23276	1.35894	0.62782	0.410375	7.89234	1.00322	4.02817	6.62424	1.38923	5.00759	3.98819	2.59696	1.16126	2.27359	0.842182	2.32824	0.573925	0.540518	1.52038	0.4711	4.10631	1.93328	3.65468	3.50986	2.99448	0.447139	0.669429	1.96485	5.24026	5.56557	0.86893	0.689759	0.30711	1.90503
LIPE-AS1	3.96555	4.10816	3.78353	5.17019	0.587215	2.39906	4.80041	3.92999	5.63182	5.0847	6.18743	4.88809	3.85282	8.51646	6.06418	6.15957	4.09531	4.17516	0.607781	7.15778	0.742668	4.3046	5.08643	3.07986	4.90883	5.89406	4.598	2.20745	2.9298	0.555691	5.64645	0.576799	3.33333	4.3518	4.90138	6.31476	4.55508	5.30672	5.41497	4.06976	4.33719	4.62759	0.544997	7.04117	5.27343	6.59755	0.928125	0.647888	4.93846
LMCD1-AS1	1.07854	0.722023	1.50117	0.319007	0.843853	1.05881	0.730495	0.722023	0.352935	0.588111	0.955603	0.307506	1.99885	0.330411	0.836064	0.559659	0.904601	0.652257	0.652257	0.588111	0.634238	1.57549	1.84132	1.38141	0.606751	0.295905	0.82823	0.578693	0.615976	1.16086	0.460246	0.490845	0.696281	1.20318	0.804451	0.652257	0.352935	0.470523	0.490845	1.1547	1.09799	0.490845	1.2728	0.93398	1.01163	0.284205	0.730495	0.224133	0.738915
LOH12CR2	2.23383	1.95605	2.44533	1.99835	0.430368	1.334	1.69161	1.55786	2.76856	2.92565	2.23911	2.73711	2.41591	2.39047	2.49573	2.56059	2.04852	1.74369	0.683824	2.8823	0.337032	2.09379	2.71748	1.95274	2.86804	2.92261	1.60698	1.54413	1.69161	0.608177	1.8161	0.506675	2.45646	2.5338	2.12019	2.1517	1.98549	1.89153	2.13174	2.1517	2.22318	1.88804	0.474542	2.68285	2.75293	1.76701	0.39618	0.45265	2.58081
LOXL1-AS1	0.73165	0.888668	0.641204	0.544834	0.751016	0.381132	1.56501	2.98277	0.251944	2.79136	1.55946	0.661789	0.465258	1.06979	0.651532	1.29223	0.488436	0.940315	0.721871	0.853201	0.210868	0.49989	0.522533	0.702115	0.844199	1.23104	1.01454	1.32516	0.317955	0.511255	0.692136	0.278705	0.210868	1.8278	1.18878	1.24486	0.853201	2.08219	1.25855	2.80095	1.18162	1.22408	0.168613	1.0852	0.465258	0.544834	0.182833	0.125108	1.16719
LPP-AS2	1.15662	0.995334	1.35295	1.53418	0.638964	1.0819	1.72445	1.14999	1.54412	2.1157	1.32992	1.36996	0.750798	1.64422	1.48854	1.22111	1.02481	1.03208	0.803402	1.95813	0.648648	1.87181	2.14447	1.23365	1.47818	1.75863	1.37558	1.25837	1.40335	0.714546	1.29462	0.538071	1.54412	1.48337	1.76284	1.77955	1.23987	1.35864	1.49369	1.52417	1.36431	1.29462	0.506262	1.77539	1.66247	0.648648	0.45151	0.538071	1.81641
LRP4-AS1	0.758947	0.0928215	0.729592	0.136651	0.0779354	0.729592	0.472617	0.0928215	0.563028	0.413347	0.326421	0.261247	0.617002	0.507134	0.313601	0.287642	0.797253	0.495712	0.0928215	0.136651	0.627577	0.472617	0.573972	0.617002	0.220804	0.437324	0.816061	0.518473	0.758947	0.300675	0.627577	0.165206	1.00104	0.136651	0.300675	0.001312	0.220804	0.339138	0.220804	0.220804	0.606354	0.234401	0.778217	1.38924	0.351752	0.413347	0.122177	0.0928215	0.40122
LUCAT1	0.104116	1.06733	0.200311	0.305944	0.550322	0.575389	2.45573	2.13238	0.93236	0.087529	0.087529	0.168859	0.136802	0.087529	0.087529	0.087529	0.40528	0.136802	0.81807	1.0487	0.215818	0.40528	0.446105	0.184659	0.562903	0.524872	1.10397	0.291258	0.200311	0.636456	0.246405	1.02037	0.087529	0.7069	1.51178	1.01082	0.774488	0.981827	1.62158	0.901959	0.600085	0.562903	0.168859	0.550322	0.246405	0.087529	0.870993	0.36343	0.087529
LY86-AS1	2.68441	0.0141091	1.16068	0.0266149	0.0389974	0.0141091	0.0141091	0.489735	0.110835	0.200646	0.156543	0.274288	0.766737	0.472399	0.0873425	0.436993	0.0141091	0.0754294	0.0754294	0.0754294	0.498314	0.548593	0.372527	2.7214	0.232737	0.0141091	0.0389974	0.0141091	0.628165	0.572998	1.91835	0.0141091	0.0141091	0.0141091	0.0141091	0.0141091	0.436993	0.343853	0.0141091	0.0991437	0.0634024	0.122419	0.787285	1.50701	0.353484	0.0266149	0.243254	0.0873425	0.0141091
MAGI2-AS3	4.44781	4.4682	5.00814	4.93497	2.69564	4.66791	4.52798	5.48269	3.61108	5.41574	4.07009	4.23032	5.27964	3.50303	5.23158	3.61967	4.37533	4.48946	3.04948	3.48542	2.37743	4.55453	5.88624	4.27342	4.43844	3.55438	4.07263	4.67517	5.10376	1.64499	3.60738	2.32591	4.88015	4.51802	4.09525	3.51507	4.07263	4.25242	3.93404	4.89581	4.50501	4.22361	2.17691	2.97942	4.61905	4.59718	2.01185	2.00275	4.78407
MALAT1	6.33489	6.73794	7.07895	7.53538	10.5631	8.48904	7.00657	8.22071	6.70339	6.3169	7.53065	7.09099	8.62902	6.08115	7.84167	6.04177	8.9497	6.7525	9.18883	6.07368	10.166	6.55742	6.27096	6.52447	7.02937	5.68489	6.18142	8.6814	8.49291	9.63296	5.52246	9.09367	6.75182	6.56987	5.37378	5.58166	6.46826	5.77242	6.89865	7.23099	6.35279	6.67319	8.62365	6.14741	5.97484	6.86833	8.01921	10.0491	6.22791
MAMDC2-AS1	0.389681	0.389681	0.389681	1.08819	0.063021	0.368842	0.572824	0.508262	0.684959	0.8699	0.460138	0.960237	0.684959	0.749521	1.10636	0.536318	0.717633	0.693203	0.063021	0.795956	0.164861	0.642947	1.2808	0.389681	1.44425	0.599557	0.479598	1.12428	0.642947	0.201117	0.70954	0.127583	1.10636	0.440387	0.581795	0.527032	0.450299	0.788329	0.554697	0.818576	0.563791	0.469904	0.063021	0.590706	1.27551	1.18799	0.0892251	0.063021	0.717633
MAP3K14-AS1	1.38431	0.860391	0.781848	1.35824	0.845046	0.837307	1.97609	1.82499	0.411654	0.732417	0.789912	0.253505	0.707002	1.09114	0.379298	0.524038	2.08152	0.875563	0.504292	0.288998	0.732417	1.74452	1.57197	1.41495	1.66311	0.581591	1.27123	0.867999	1.32087	1.0253	0.654682	0.253505	0.749097	1.1842	0.715528	0.241463	1.23132	0.453617	0.609469	1.93903	0.963163	1.85442	0.179576	2.83336	0.91276	0.749097	0.411654	0.75736	0.977223
MAPKAPK5-AS1	4.213	4.72801	4.11709	5.07376	2.14933	4.05755	4.49003	4.30056	5.43282	4.79932	4.98773	4.69528	4.4728	5.65423	4.32937	5.57809	4.50651	4.96007	2.48105	5.39624	2.4949	4.06423	3.93867	4.62285	5.64362	5.84279	4.69354	4.0066	4.42232	2.25145	5.31745	2.13825	5.14115	4.46542	4.52779	5.19263	4.76152	5.18077	5.43588	5.24859	4.62238	4.04933	2.16395	7.24709	5.21827	4.93462	2.36717	1.8781	4.9867
MAPT-AS1	1.74931	1.76294	1.73553	1.5496	0.231128	1.27395	1.34626	0.378683	1.66801	1.95754	1.21301	2.22004	1.50481	2.87235	0.922497	2.32704	1.47548	0.417905	0.185657	3.79021	0.51102	0.725588	1.97489	1.13807	2.14173	4.66432	0.455965	0.998445	1.30336	0.954689	2.86662	0.101991	0.546455	0.848697	1.87017	2.66671	2.0637	0.138517	2.38471	1.53754	0.929	0.770398	0.869249	3.09841	3.48191	1.36025	0.34846	0.162304	1.01675
MAST4-AS1	0.0200194	0.263957	0.195329	0.729975	0.0200194	0.0200194	0.0979805	0.0200194	0.0200194	0.980455	0.195329	0.571403	0.110543	0.0979805	0.589007	0.391477	0.318575	0.307828	0.0200194	1.3138	0.0200194	0.12299	0.927196	0.0200194	0.171648	0.885813	0.571403	0.0200194	0.0852984	0.0200194	0.0200194	0.0200194	0.0200194	0.263957	0.411597	0.690033	0.431419	0.96073	0.657198	0.729975	0.489182	0.381303	0.0200194	0.606384	0.850321	0.110543	0.0200194	0.0200194	0.24147
MATN1-AS1	1.13471	0.913462	1.07966	1.41433	0.22123	0.244976	1.10441	0.855525	0.763543	0.817976	0.557743	0.346836	2.54609	0.566992	0.585296	0.461506	0.31375	0.529603	0.520087	0.794922	0.481324	1.46657	0.491122	1.06711	1.15256	0.324871	0.520087	0.389697	0.594353	0.621158	1.78738	0.747569	0.400198	1.15256	0.731398	0.500848	0.955303	0.63873	0.612284	1.0352	0.410616	0.566992	0.233156	1.90933	0.899215	0.576175	0.491122	0.279811	0.673186
MBNL1-AS1	0.9734	1.39987	0.755846	0.389538	0.212024	0.966208	1.10968	0.780917	0.686606	0.738868	1.12258	0.464968	1.10319	0.321325	0.34445	0.297794	0.861254	0.659691	0.297794	0.853433	0.475406	1.16054	1.00879	1.08351	0.433159	0.19931	0.861254	0.659691	0.755846	0.309611	1.21554	0.186476	0.400577	0.747384	1.06354	1.10968	0.668723	0.536381	0.355865	1.21554	0.668723	0.594705	0.133872	0.730298	0.526409	0.321325	0.173517	0.249456	2.04582
MCCC1-AS1	0.805086	0.69131	1.13739	0.427032	0.249474	0.805086	0.749492	0.549573	0.270494	0.720739	0.915607	0.184207	1.26132	0.0424696	0.582488	0.115345	1.20337	0.311503	0.127088	0.206343	0.524306	0.683844	0.777598	0.871275	0.489803	0.0424696	0.976331	0.598626	0.784527	0.417802	0.0424696	0.331514	0.541208	1.22784	0.706111	0.10349	0.877705	0.524306	0.115345	0.427032	1.03989	0.661172	0.321549	0.260028	0.301376	0.489803	0.0424696	0.0424696	0.742365
MCF2L-AS1	0.714823	0.164501	1.17355	0.653186	0.0451357	0.314934	0.510593	1.21787	0.831201	2.21452	1.75937	1.50912	0.261904	1.40297	2.14801	2.73638	1.29597	2.01451	0.0451357	1.06494	0.0451357	0.642671	0.724861	0.510593	1.09675	2.60516	0.754594	1.14329	1.5799	0.0451357	0.35355	0.0451357	1.72825	1.85883	0.724861	1.14329	1.80989	1.15091	0.653186	0.37877	1.12793	0.301846	0.0451357	0.340785	0.234693	2.52889	0.150073	0.0451357	0.734836
MCM3AP-AS1	1.67067	2.37514	2.3167	2.38877	1.45045	2.3071	2.20427	1.96041	1.79528	2.60455	2.24032	2.05483	2.0781	3.16063	2.52378	2.09244	2.21985	1.80245	1.01696	1.62628	1.89889	1.64665	2.37285	1.9284	2.02813	1.85502	1.75508	2.30227	2.18851	1.24649	1.51478	1.76617	2.38197	1.79528	1.58878	1.19574	1.88555	1.56746	1.69425	1.51478	1.77351	2.20166	1.62217	3.63064	2.03709	2.52582	1.11255	0.920785	1.89889
MEF2C-AS1	1.63858	2.34915	1.25334	1.84685	0.172068	1.95015	0.548213	0.634577	1.40157	0.671218	1.16317	1.76272	1.07306	1.20602	1.71446	1.63424	2.0743	1.59447	0.236421	0.548213	0.455796	1.60341	1.03932	2.0743	1.10595	1.22396	0.856346	2.12927	2.38904	0.321546	1.01866	0.172068	1.9873	1.50154	2.0898	1.09944	2.02668	1.98397	1.72669	2.00714	0.434348	1.21203	1.1817	1.27638	1.2934	0.800211	0.715632	0.172068	1.46741
MEG3	7.58124	7.93202	7.21562	4.81217	4.23755	5.54767	7.90761	5.99963	6.54949	4.41645	4.75865	8.25223	7.22343	8.32847	6.83922	9.1013	4.15702	7.51113	4.40859	3.70695	2.43382	6.907	4.705	8.25023	5.82426	8.58399	5.54423	2.62761	5.19526	4.97842	9.15862	1.21038	5.29327	7.95334	7.44245	5.61756	6.9996	6.89964	9.00497	7.0276	6.64218	7.77873	2.92763	8.34529	5.76188	5.64455	3.06522	3.21416	3.16242
MEG8	2.11202	0.674563	1.6782	0.0304758	1.27481	1.19553	1.32513	1.4386	0.168052	0.281767	0.0304758	0.483424	1.16801	0.950815	0.798001	0.805345	0.270827	2.30157	2.63653	0.0304758	1.21177	0.538361	0.281767	1.90336	0.0304758	1.31522	0.191593	0.937632	1.16244	1.99261	1.02726	0.324642	0.674563	2.08177	2.05366	0.529362	1.37361	0.883541	1.30523	1.73729	1.23841	1.29011	0.924316	0.0304758	0.156122	0.435828	1.19553	0.897274	0.0694427
MEG9	1.8349	1.95764	1.442	2.50658	0.557241	0.406599	2.65969	2.06698	1.17172	0.740034	0.517203	2.0435	1.17172	1.81225	1.67969	3.04827	0.397667	2.871	0.691515	0.128325	0.13942	1.0296	0.245218	1.9753	1.0719	2.29562	1.35002	0.0115325	0.379607	0.626199	1.84885	0.0477424	1.43814	2.44647	1.69234	0.773561	1.36652	1.18127	1.34587	2.26033	1.48368	2.39047	0.161316	2.11933	1.02421	0.946171	0.105832	0.22477	0.22477
MIAT	5.59831	3.41839	5.10419	2.67966	1.96463	3.57644	3.48936	3.81805	1.3862	4.84205	3.55948	2.99556	4.01351	3.20875	3.57644	4.09992	3.47325	3.10251	3.26831	1.80521	2.45732	3.48335	3.58854	6.16389	3.21867	2.62414	2.17755	4.14286	4.06259	2.98377	4.31962	1.05002	3.55188	4.91507	2.32869	1.61477	2.43487	1.54449	2.55792	2.96287	1.06973	5.32344	2.27599	2.74897	2.67026	2.44165	1.40142	3.32637	1.10193
MID1IP1-AS1	1.02827	0.699768	0.0988734	0.932251	0.0988734	1.46559	1.29384	0.0988734	0.869694	1.9007	1.258	0.0988734	0.787323	0.0988734	1.43396	0.0988734	0.317369	0.398236	0.0988734	0.916873	0.752959	1.72193	1.33452	1.58059	0.0988734	0.690702	0.837328	0.770247	1.28793	0.526788	0.0988734	0.420503	1.16415	1.60438	0.442419	0.0988734	0.992117	0.0988734	0.0988734	0.47466	1.11808	1.32878	0.90912	0.0988734	0.0988734	0.0988734	0.0988734	0.0988734	0.752959
MIMT1	1.12217	0.0257573	0.674612	0.178032	0.0257573	0.76527	0.242321	0.138053	0.577945	0.720645	0.0829855	0.891498	0.617384	0.627079	0.0829855	0.842309	0.279578	0.315907	0.12448	0.303897	0.0257573	0.527099	0.0688875	1.26624	0.800013	0.495719	0.229688	0.495719	0.216945	0.254846	1.19598	0.0257573	2.08101	1.96985	0.419762	0.0969485	0.4528	0.883414	0.254846	1.05887	0.397313	0.665228	0.0688875	1.05887	0.191119	0.44187	0.0257573	0.0257573	0.351353
MIR137HG	1.5057	0.845124	2.13833	0.476274	0.11344	0.60414	0.64123	0.622808	0.228871	1.68093	0.423785	0.191448	0.369238	0.346805	0.763768	0.300824	0.191448	0.139932	0.0864331	0.0588918	0.152991	0.496727	0.546582	2.19635	0.204035	0.277251	0.0588918	0.100002	0.204035	1.02985	1.00189	0.126749	0.241125	1.53968	0.253271	0.346805	0.228871	0.178747	0.358066	0.845124	0.594711	1.06402	0.191448	2.44743	0.277251	0.139932	0.0864331	0.0588918	0.0588918
MIR155HG	0.326604	0.925213	0.278707	1.95078	0.177506	0.543536	2.10145	1.95785	2.12033	0.278707	2.25975	0.34993	0.266463	0.4715	1.0059	0.372862	1.65065	2.28211	0.137515	1.83242	0.254108	0.695071	1.02007	0.395411	1.13485	0.894637	1.68557	2.65949	1.24065	0.266463	0.203525	0.203525	1.03409	1.66385	1.21038	1.21649	1.02007	0.99876	1.08876	2.5639	0.984367	2.12033	0.203525	0.229053	0.790205	1.26438	0.203525	0.137515	0.450194
MIR17HG	0.249799	1.22172	0.873404	1.16748	0.0814194	1.53204	1.48993	1.44232	0.794447	2.01852	1.72361	1.20716	0.539127	1.14716	0.572016	1.07332	0.658239	1.36731	0.379369	0.724612	0.174034	0.270628	1.05691	0.434922	1.12129	1.71388	1.32361	0.780789	0.847635	0.196154	0.032404	0.340913	1.23133	1.12129	0.321232	1.04585	1.45038	0.76698	1.23611	1.00635	1.21203	0.929511	0.369865	1.33688	0.627569	1.62975	0.151516	0.032404	0.847635
MIR181A1HG	0.244496	0.123753	0.052206	0.0225999	0.123753	0.598589	0.403305	0.356212	0.052206	0.0225999	0.0225999	0.0225999	0.066792	0.0225999	0.123753	0.0225999	0.205322	0.109715	0.192033	0.0225999	0.567762	0.25733	0.151441	0.095544	0.095544	0.095544	0.25733	0.218495	0.178624	0.715909	0.0225999	0.109715	0.052206	0.165094	0.0225999	0.0225999	0.25733	0.0225999	0.052206	0.095544	0.178624	0.052206	0.295181	0.218495	0.0225999	0.052206	0.095544	0.137661	0.460158
MIR181A2HG	0.0637149	0.274733	0.179541	1.6354	0.203978	1.39868	0.661388	0.644045	1.23476	2.4897	1.92694	1.47135	0.0637149	1.50856	0.274733	1.8402	1.15363	1.37862	0.0637149	1.36848	0.191815	0.53501	0.581521	0.352832	0.506311	1.34796	0.617604	0.883261	1.74747	0.0637149	0.608674	0.263197	2.21606	0.95439	0.286172	1.05449	1.17144	0.563109	1.27902	1.61012	1.44275	0.784781	0.352832	2.21063	1.46188	1.81122	0.0637149	0.191815	2.49412
MIR210HG	1.449	3.93432	1.2948	5.20979	2.59736	0.990598	4.74896	4.20947	3.96262	3.26783	4.23879	2.70799	2.16264	2.95852	2.32263	4.09614	2.23013	2.93332	1.72346	5.24647	0.806636	2.73978	2.03533	1.57771	4.94809	4.47012	2.86304	1.43893	0.990598	2.74532	2.6239	2.08838	2.7672	1.20719	3.39632	4.06137	3.58049	3.82093	3.88802	2.18269	3.4129	3.08758	0.756244	1.71124	2.72305	2.73423	1.74756	1.10669	2.52744
MIR22HG	3.58874	3.84705	3.18593	3.99603	2.29999	2.21888	5.55962	5.75981	3.73149	2.51424	3.76044	3.14487	2.91588	2.57378	4.62969	2.7884	4.1336	3.20237	2.88168	3.02393	2.28198	3.3204	3.9513	4.15949	3.98901	2.83466	4.38948	3.51045	2.65564	1.26592	3.4072	2.30356	2.9558	3.53188	4.13451	3.97589	3.66395	4.14438	3.51333	4.24591	3.8932	4.57196	1.02802	1.02802	3.16556	4.1639	1.72795	2.07871	3.9378
MIR31HG	0.413119	0.262956	0.0040172	0.0040172	0.174322	0.0040172	0.0040172	0.0040172	0.0040172	0.0040172	0.0040172	0.119168	0.0040172	0.119168	0.95739	0.0040172	0.262956	0.0040172	0.0040172	0.0040172	0.297325	0.0040172	0.347784	0.567589	0.0040172	0.0040172	0.696987	0.0040172	0.137724	0.174322	0.0040172	0.364322	0.0040172	0.0040172	0.0040172	0.0040172	0.0040172	1.08722	0.0040172	0.0040172	0.0040172	0.314289	0.460741	0.0040172	0.0040172	0.137724	0.491863	0.156108	0.0040172
MIR4458HG	2.51123	2.84022	3.60197	1.21184	0.570263	3.61582	3.46209	3.32163	0.99258	2.63911	3.53163	2.69976	2.60998	1.96617	0.681857	3.10036	3.98582	0.837699	0.738979	4.47225	0.471394	2.44618	2.82104	2.6145	4.00648	3.71773	2.00253	4.33383	3.16744	0.977104	1.99172	0.632296	4.57516	0.701173	3.63475	2.03441	0.937605	2.89796	3.58148	3.77906	2.68485	1.40552	1.2053	2.71867	3.01809	0.9456	0.505178	0.482751	0.738979
MIR4500HG	2.01647	0.0453165	0.947383	0.122838	0.0453165	0.434689	0.184159	0.782214	0.0453165	0.331504	0.0453165	0.110228	0.184159	0.363308	0.0453165	0.0453165	0.254197	0.0453165	0.122838	0.0846419	0.0453165	0.384096	1.38632	2.38858	0.110228	0.404565	0.0453165	0.0453165	0.207917	0.0453165	1.32674	0.122838	0.0453165	0.44458	0.0453165	0.434689	0.352791	0.34219	0.0453165	0.122838	0.184159	0.751272	0.172119	0.0453165	0.254197	0.219638	0.0453165	0.0453165	0.110228
MIR497HG	3.12612	2.68661	3.67477	5.15847	2.64012	3.4062	4.10176	2.29125	4.32212	5.25514	5.65171	5.24554	3.36286	6.9292	2.94255	5.29283	3.89832	3.73837	3.07029	5.6993	2.55714	4.01283	5.04401	2.94093	5.29383	5.87901	3.78238	1.44464	2.44209	2.51919	4.88908	2.82018	3.63987	3.2424	4.33237	5.60735	3.93937	4.63701	4.05774	2.81122	5.66485	3.72451	3.2166	5.23324	5.85515	4.54553	1.74169	2.32342	3.84248
MIR503HG	1.35543	2.20784	2.0461	2.55082	0.406722	2.1894	3.20326	3.31773	2.24393	1.2185	3.46518	3.35262	1.69788	2.85414	2.94705	2.90595	2.63525	3.00352	0.728173	2.46451	1.06463	1.52036	0.842906	1.84625	3.31236	2.18675	3.22655	3.20913	0.947951	0.523342	1.05146	0.265651	4.43386	2.95425	2.00984	2.21306	3.26517	3.08627	3.95938	2.87267	2.15986	3.09527	0.450404	4.87395	1.74428	4.26551	0.372925	0.265651	3.01587
MIR600HG	2.93333	2.38996	2.85537	3.21767	0.753313	2.17922	2.4566	1.75374	2.69974	4.02471	2.25573	2.77644	2.6098	2.23593	2.29227	3.12209	2.14867	1.58914	0.653417	2.78357	0.886137	2.40551	2.47317	3.33942	3.09146	2.48772	1.41217	1.91629	1.92202	1.16385	3.45765	0.444581	3.31934	2.2965	1.62241	1.48766	2.89237	2.23149	2.86472	2.24036	1.73724	1.95309	0.90586	2.43604	2.82688	2.41896	0.314706	0.396235	1.96971
MIR7-3HG	3.38672	4.20449	3.07306	0.0552865	0.0552865	1.13358	0.0552865	0.24947	0.523245	1.98477	0.532362	1.9077	2.2248	2.23473	0.388444	2.74444	0.0552865	0.0552865	0.749526	0.726232	0.226715	1.86902	2.23967	4.23648	2.47574	1.18424	0.282876	0.0552865	0.881201	0.388444	4.75423	0.0552865	0.238142	1.86902	0.32613	0.398547	2.14252	0.915543	1.2541	0.670209	0.0552865	2.51226	0.0552865	1.3788	2.48599	0.962155	0.0552865	0.0552865	0.191824
MIS18A-AS1	0.16246	0.46154	0.346008	0.262852	0.0152598	0.0909438	0.0909438	0.0152598	0.442984	0.414644	0.771485	0.405058	0.46154	0.294663	0.681354	0.712098	0.46154	0.0152598	0.0152598	0.749532	0.208039	0.305095	0.365991	0.16246	0.53322	0.657809	0.0909438	0.42416	0.405058	0.0152598	0.385672	0.0152598	0.649864	0.325713	0.3359	0.365991	0.414644	0.139056	0.479834	0.915572	0.208039	0.0152598	0.0152598	0.0152598	0.657809	0.185449	0.0152598	0.196793	0.365991
MKNK1-AS1	0.467674	0.0344824	0.23381	1.66935	0.366297	0.137774	0.47741	0.137774	0.0741362	0.552903	0.0741362	0.0210048	0.150154	0.0478285	0.0741362	0.0478285	0.37678	0.0478285	0.150154	0.112673	0.279413	0.598055	0.312645	0.256802	0.0478285	0.186635	0.186635	0.323545	0.29058	0.256802	0.552903	0.222168	0.0344824	0.112673	0.0741362	0.0210048	0.186635	0.0610456	0.125281	0.137774	0.0344824	0.366297	0.0871028	0.23381	0.198582	0.0478285	0.407754	0.198582	0.0871028
MNX1-AS1	0.0110404	1.64951	0.176159	0.0110404	0.0110404	1.4368	0.0110404	0.219617	0.0110404	0.833082	0.360904	0.0110404	0.0110404	0.198075	0.0110404	0.370415	0.208892	0.0604652	0.521996	0.0110404	0.187164	0.0110404	0.0604652	0.153854	0.0110404	1.87525	0.0110404	0.0110404	0.957954	0.479274	0.0110404	0.0604652	1.86081	0.219617	0.0110404	0.131148	1.74216	0.251255	1.53454	0.176159	0.0482896	0.0110404	0.198075	1.42864	0.142552	0.0110404	0.119639	0.0110404	0.505081
MORC2-AS1	0.505179	0.852237	0.4611	0.036885	0.036885	0.192125	0.295648	0.404099	0.308096	0.599824	0.589601	1.04549	1.22989	0.036885	0.308096	0.56894	0.494281	0.0808549	0.178663	0.178663	0.599824	0.558501	0.283094	0.308096	0.165078	0.56894	0.205466	0.392432	0.483303	0.526737	0.231795	0.036885	0.178663	0.640031	0.558501	0.192125	0.4611	0.036885	0.0808549	0.231795	0.0808549	0.356872	0.0663422	2.76054	0.32044	0.0952274	0.427162	0.036885	0.415675
MORF4L2-AS1	0.357671	0.119219	0.750116	0.09409	0.106714	1.41473	0.810435	0.143879	0.0684727	0.861043	0.347242	0.41857	0.249475	0.106714	0.486239	0.119219	0.645805	0.304682	0.0423482	0.143879	0.09409	0.388472	0.33673	0.249475	0.215207	0.215207	0.143879	1.14116	0.861043	0.106714	0.09409	0.0423482	0.282876	0.357671	0.119219	0.0554751	0.33673	0.131607	0.0423482	0.368018	0.238151	0.131607	0.0684727	0.293824	0.106714	0.260703	0.09409	0.0684727	0.282876
MRPL23-AS1	0.819387	0.417139	0.739019	0.314474	0.234107	0.274939	1.04967	0.443729	0.97181	1.74884	0.389968	0.284941	1.2713	0.452468	0.0559076	0.114382	0.043876	0.600107	0.25469	0.114382	0.234107	0.819387	0.324165	0.682407	0.689625	0.0317269	0.0913205	0.102904	0.417139	0.314474	0.948642	0.234107	0.53664	0.630667	0.25469	0.137024	0.244441	0.125754	0.274939	0.469764	0.159261	0.333781	0.274939	0.0796277	0.64567	0.25469	0.274939	0.0317269	0.244441
MRVI1-AS1	1.33162	0.367449	0.776644	1.00332	0.0195783	0.0195783	0.216369	0.15795	0.145951	0.315446	0.0968374	0.436988	0.761577	1.68441	0.15795	0.86362	0.283236	0.346892	0.0195783	1.86758	0.0195783	0.456204	1.31675	1.20771	0.938627	1.08296	0.133842	0.0195783	0.109287	0.0195783	0.870617	0.0195783	0.346892	0.0195783	0.91184	0.548318	0.806275	0.484517	0.634447	0.746336	0.746336	0.169842	0.15795	1.02213	1.07101	0.15795	0.0968374	0.0195783	0.730919
MTUS2-AS1	0.382428	0.00838658	0.0697638	0.0393761	0.157539	0.171701	1.22077	0.430957	0.0995726	0.213435	0.600609	0.370057	0.128824	0.185737	0.128824	0.0546437	0.319572	0.114267	0.00838658	0.00838658	0.0393761	0.00838658	0.171701	0.114267	0.240652	0.00838658	0.0546437	0.0995726	0.0393761	0.280609	0.157539	0.00838658	0.0995726	0.332347	0.128824	0.512421	0.684091	0.254085	0.0995726	0.442857	0.171701	0.213435	0.143248	1.01284	0.0546437	0.254085	0.00838658	0.00838658	0.143248
MYCBP2-AS1	0.111498	0.370112	0.0356333	0.382602	0.370112	1.75935	0.357522	0.0356333	0.357522	0.306115	0.0356333	0.111498	0.513745	0.0356333	0.0356333	0.111498	1.27569	0.407283	0.443586	0.0356333	0.140836	0.602621	0.344829	0.344829	0.266413	0.0356333	0.332031	0.0356333	0.370112	0.479061	0.443586	0.27976	0.306115	0.696887	0.0356333	0.239371	0.467326	0.111498	0.197904	0.382602	0.306115	0.239371	0.737016	0.0356333	0.183832	0.0356333	0.126236	0.0356333	0.776135
MYCNOS	1.18458	1.72732	1.54366	0.393786	0.0163134	4.33772	0.989803	0.177166	0.480888	3.52296	2.47502	2.01639	0.771524	0.903518	0.546376	1.67441	0.57006	1.2127	0.240134	2.12461	0.110792	1.03346	1.38125	1.3772	1.27149	1.75741	0.96171	0.554322	2.72857	0.751454	0.63849	0.16635	1.8736	2.0043	0.489267	0.319362	1.2127	0.689195	1.2447	1.1063	0.30003	0.932958	0.480888	5.3733	1.90299	0.689195	0.309734	0.0163134	1.65841
MYLK-AS1	0.97649	1.942	1.4272	2.41057	0.640376	2.09214	1.27732	0.816037	2.34265	2.69547	2.28459	2.08679	1.00879	2.20189	1.86114	2.5418	1.17564	2.15459	0.384148	2.81145	0.405048	1.4408	2.26152	0.969928	2.7501	3.39254	1.05879	1.84822	1.23551	1.08905	0.852722	0.415368	2.61401	1.951	2.36427	1.63249	1.81198	2.39811	2.43714	1.93293	1.85792	1.53198	0.435754	2.50405	2.55841	2.36642	0.178326	0.178326	2.28687
NADK2-AS1	0.798296	0.0170054	0.647469	0.113897	0.0170054	0.297938	0.576854	0.113897	0.0170054	0.287825	0.203862	0.0170054	0.422501	0.0170054	0.0170054	0.0170054	1.40013	0.0170054	0.0170054	0.0170054	0.307969	1.00965	1.47349	0.327796	0.0170054	0.0170054	0.639816	0.560609	1.24869	0.337594	0.0170054	0.181967	0.0170054	0.192962	0.192962	0.0170054	0.113897	0.0903645	0.0170054	0.287825	0.544151	0.225384	0.256992	1.7142	0.0903645	0.0170054	0.102186	0.0170054	0.39483
NALCN-AS1	0.112184	0.0715346	0.190172	0.0987624	0.015472	0.15171	0.748509	0.239895	0.0437782	0.0715346	0.0296952	0.0296952	0.49643	0.0437782	0.0852133	0.138656	0.0296952	0.015472	0.0296952	0.0715346	0.138656	0.190172	0.0852133	0.0852133	0.015472	0.015472	0.125481	0.0852133	0.0715346	0.0577238	0.015472	0.0577238	0.112184	0.0296952	0.0577238	0.164646	0.0296952	0.0715346	0.015472	0.015472	0.0437782	0.125481	0.138656	1.35354	0.0852133	0.0296952	0.112184	0.0577238	0.0296952
NAMA	0.149064	0.377853	0.431167	0.943421	-0.00186352	0.523304	0.359557	0.515207	0.764493	0.790769	0.49059	1.34656	0.3869	0.810115	0.368739	0.3869	0.473901	0.422439	-0.00186352	0.638801	0.104558	-0.00186352	0.523304	0.49059	0.138087	0.149064	0.377853	0.790769	0.631428	0.159945	1.12967	-0.00186352	0.473901	0.482274	0.601489	0.340987	0.448438	0.555175	0.523304	0.515207	0.340987	0.404797	-0.00186352	2.21491	0.293301	0.908469	-0.00186352	0.0465706	0.49885
NAPA-AS1	1.12434	1.3023	1.75097	1.2052	1.12434	1.97715	0.972884	1.10634	1.82964	0.85386	1.0571	1.25465	1.37804	1.80158	0.328444	1.39752	0.816682	1.35827	1.36819	2.63874	1.05081	1.90056	1.64745	0.786158	1.46807	2.22995	1.11237	0.992806	0.86117	0.932104	0.46373	0.512244	0.986199	0.94584	1.67899	1.75097	1.56509	1.51748	1.61921	1.37312	1.17689	0.681713	1.2052	1.71737	1.69062	0.493054	0.882858	0.698336	1.35827
NARF-IT1	0.507647	0.446946	0.401714	0.18065	0.315938	0.265618	0.673877	0.688615	0.24491	0.325764	0.255307	0.0164981	0.315938	0.0894972	0.0164981	0.0776223	0.446946	0.0894972	0.101261	0.0164981	0.275845	0.589559	0.354787	0.846712	0.223854	0.0164981	0.335513	0.354787	0.481992	0.613123	0.0164981	0.296052	0.18065	0.24491	0.4558	0.0776223	0.473322	0.0164981	0.0164981	0.401714	0.4558	0.90968	0.410892	1.40943	0.0894972	0.101261	0.101261	0.0164981	0.717583
NAV2-AS2	0.101742	-0.00556965	0.360646	-0.00556965	-0.00556965	-0.00556965	-0.00556965	0.119034	-0.00556965	-0.00556965	0.119034	-0.00556965	-0.00556965	-0.00556965	0.119034	0.0842852	0.186626	-0.00556965	-0.00556965	0.119034	-0.00556965	0.15314	0.101742	0.405385	0.101742	-0.00556965	-0.00556965	-0.00556965	-0.00556965	-0.00556965	-0.00556965	0.449062	-0.00556965	-0.00556965	-0.00556965	0.169959	0.360646	-0.00556965	-0.00556965	-0.00556965	-0.00556965	0.267769	0.119034	0.299251	0.101742	-0.00556965	0.119034	-0.00556965	-0.00556965
NBR2	1.68149	1.9802	1.26512	3.30842	0.660198	1.97711	1.60868	1.78326	2.22571	3.46573	3.0024	2.83174	2.22317	2.98745	4.02908	3.24678	2.69411	2.39568	0.45592	3.06688	0.738379	2.42403	1.88397	1.72775	3.0225	3.91238	2.13381	1.0428	2.45385	0.586298	1.43927	0.401874	3.38611	2.66073	2.20014	2.90549	2.14466	2.70446	2.41971	1.92981	2.37343	1.13779	0.586298	2.52738	3.81122	3.31264	0.476894	0.434584	2.57026
NCAM1-AS1	0.707572	0.557386	0.865384	0.872815	0.255451	1.74567	0.673693	0.772905	0.699181	1.16517	0.430224	0.419933	1.51184	0.255451	1.34426	0.255451	1.05304	0.36728	0.356501	0.107896	0.673693	1.25205	1.12265	0.865384	0.278562	0.0413679	0.243746	2.12223	0.699181	0.470629	0.388586	0.301289	1.37537	0.594241	0.500165	0.0413679	0.409564	0.0413679	0.0413679	1.01351	0.612301	0.575938	0.255451	1.68168	0.8504	0.529076	0.0413679	0.0413679	0.764907
NDUFB2-AS1	0.653125	0.354297	0.598351	0.992238	0.201355	0.430081	0.935181	0.797382	0.905735	0.94967	0.55097	0.521733	0.920537	0.607633	0.913156	0.797382	0.55097	0.34312	0.137661	0.419509	0.188851	0.589005	0.440573	0.773005	0.471575	0.662045	0.644147	0.607633	0.481755	0.34312	1.03352	0.163495	0.731385	0.739811	0.440573	0.531548	0.898274	1.02673	0.670907	1.229	0.635109	0.797382	0.188851	0.85263	0.714376	0.626012	0.137661	0.188851	0.560578
NEAT1	5.77572	7.4521	7.42582	7.78167	7.55131	5.05105	9.24995	8.51479	5.83815	6.51121	7.58328	5.3954	7.41778	5.62183	8.59307	4.56394	7.1534	5.75423	4.2811	5.08754	5.7907	8.39522	6.94712	7.21364	7.25142	4.934	8.27385	6.42517	5.88107	5.80411	5.30546	5.05598	4.2731	5.76831	6.7019	5.24729	6.39625	4.89902	5.48703	7.52823	7.51703	7.96209	2.32357	4.25243	5.30098	6.60684	5.46345	6.21854	6.83556
NEBL-AS1	2.0903	-0.0155816	1.75127	1.02776	-0.0155816	0.304796	0.165656	-0.0155816	0.610636	2.29429	1.40857	3.61101	1.1465	2.06833	3.03495	2.42846	0.42969	0.511675	-0.0155816	2.08812	-0.0155816	1.44603	2.21437	1.17907	2.64696	3.17341	0.901985	-0.0155816	0.111854	-0.0155816	3.12867	-0.0155816	0.849013	0.266633	0.207054	1.71037	0.646659	0.573517	1.71925	1.09842	-0.0155816	0.100803	-0.0155816	3.29533	2.52823	0.495712	-0.0155816	-0.0155816	0.919144
NEXN-AS1	0.208589	0.0996148	0.155319	0.337098	0.19812	0.21897	0.461848	0.478671	0.418744	0.392131	0.649866	0.155319	0.249592	0.950735	0.28926	0.0881621	0.229263	0.392131	0.0412447	0.279463	0.110961	0.427488	0.409938	0.0766008	0.249592	0.21897	0.346444	0.187559	0.436169	0.187559	0.25963	0.21897	0.176907	0.25963	0.28926	0.427488	0.249592	0.187559	0.122203	0.678566	0.78055	0.409938	0.166161	3.49411	0.374061	0.470288	0.155319	0.155319	0.38313
NKX2-2-AS1	0.0914608	1.03821	0.929168	0.0914608	0.0914608	1.97477	0.0914608	0.392476	1.03821	0.0914608	0.0914608	0.331211	1.11305	0.676459	0.0914608	0.49109	1.12773	0.392476	0.0914608	0.0914608	0.0914608	0.548288	0.640562	0.0914608	0.28944	0.372236	0.711803	1.45453	0.0914608	0.0914608	0.0914608	0.0914608	0.945066	0.929168	0.0914608	0.0914608	0.86445	0.0914608	1.02295	0.86445	0.0914608	0.0914608	0.0914608	0.0914608	0.0914608	0.0914608	0.0914608	0.0914608	1.11305
NNT-AS1	3.43049	3.0154	3.68229	2.80906	1.5068	4.14323	2.79617	3.30783	2.98422	3.04934	2.99347	3.11122	3.57609	2.89773	3.3164	2.82393	3.82727	3.06162	1.22876	3.27739	2.15537	2.87361	3.88896	3.20488	3.0755	2.99532	2.65936	3.75038	4.33938	1.5545	2.40047	1.91732	4.25859	3.47009	3.26411	2.42398	3.51697	2.21874	2.6202	3.49867	3.58644	2.90764	2.00182	4.46432	3.35835	3.08923	1.26618	1.30965	3.24317
NOP14-AS1	3.05983	3.47046	3.2256	3.22277	2.14134	3.27128	3.40635	3.13794	3.36798	3.26992	2.93434	2.82038	2.8513	3.40757	2.67298	2.76228	2.65298	3.12424	1.9786	3.5608	2.39477	3.63996	4.274	3.21141	3.25211	3.52257	3.12883	2.63719	2.58149	2.43283	3.11964	2.20411	2.80065	3.13035	3.07744	3.17522	3.59161	3.00037	3.24796	3.5608	3.40635	3.46466	1.93933	3.31272	2.9678	2.67738	1.79564	1.95519	3.78092
NPHP3-AS1	0.0394982	0.0763984	0.0269565	0.0394982	0.135617	0.0269565	0.0884646	0.158554	0.0763984	0.01429	0.135617	0.0394982	0.01429	0.0269565	0.0763984	0.01429	0.0394982	0.0763984	0.0519175	0.0642168	0.0763984	0.0642168	0.147137	0.0884646	0.147137	0.01429	0.0763984	0.0269565	0.0394982	0.100417	0.192203	0.0642168	0.0763984	0.01429	0.0763984	0.563936	0.01429	0.01429	0.0642168	0.0642168	0.169869	0.01429	0.135617	0.988707	0.0763984	0.0642168	0.0394982	0.0394982	0.0269565
NPSR1-AS1	0.108651	0.515183	0.323042	0.00066423	0.00066423	0.143292	0.108651	0.108651	0.00066423	0.00066423	0.00066423	0.00066423	0.0733497	0.00066423	0.00066423	0.00066423	0.0554438	0.00066423	0.00066423	0.00066423	0.00066423	0.126052	0.0191046	0.143292	0.0373633	0.0554438	0.126052	0.788788	0.00066423	0.126052	0.472578	0.0191046	0.0191046	0.00066423	0.0191046	0.00066423	0.0373633	0.0191046	0.00066423	0.00066423	0.0191046	0.00066423	0.0733497	0.597563	0.0191046	0.00066423	0.00066423	0.00066423	0.0910842
NR2F1-AS1	5.17379	4.76711	5.09197	5.38169	2.89818	4.39803	4.88091	5.1192	4.7018	6.14327	5.34896	6.02061	4.6855	4.82157	6.2262	5.61117	5.18068	5.15384	1.78675	6.49597	1.72963	4.53547	5.38671	5.27237	5.2619	5.08827	5.46235	5.02643	4.51568	2.77172	4.96761	3.46807	6.11982	5.19804	4.82492	5.99417	5.09833	5.75882	5.34023	4.39267	5.18005	4.49721	2.68272	5.19588	6.54357	5.50255	2.17443	1.83156	4.50919
NR2F2-AS1	0.492278	0.312644	0.523576	0.213546	0.734208	0.795182	1.15494	1.14163	1.21333	0.213546	0.956252	0.471025	0.120791	0.238975	1.77364	1.11463	2.51555	1.04482	2.82563	0.632783	0.41646	0.276286	0.795182	0.661168	0.940941	0.60382	1.51574	1.76072	0.449449	0.584179	1.6988	1.45267	0.651769	1.12819	0.877993	0.978915	0.134417	0.513219	0.460278	0.405292	0.427542	0.670506	0.263957	1.28764	0.778025	0.213546	0.632783	0.642307	0.394035
NUTM2A-AS1	3.88597	3.66488	3.77151	3.30739	1.47442	4.65842	3.78841	3.71937	3.81696	1.46178	1.90379	4.00467	4.01863	3.53654	3.17577	3.52269	3.56264	3.75821	1.45542	3.59478	1.72856	3.99292	3.83054	3.58379	3.83503	3.96262	3.63563	3.9332	4.32732	1.62212	3.68737	1.44259	3.83683	4.04305	3.98184	3.81331	3.2257	4.01245	4.01709	3.53769	3.94309	4.01012	1.96401	4.15829	3.03332	3.25788	1.34175	1.11081	3.83234
OGFR-AS1	0.524106	0.645202	0.533136	1.93384	0.297192	0.496639	0.959684	0.66976	1.16962	0.349963	0.748456	0.756073	0.844183	0.636913	1.56	0.603223	0.505858	0.872288	0.13705	1.8507	0.161157	0.756073	0.786104	0.611727	1.365	0.858311	1.04163	0.0359364	0.611727	0.0359364	1.67054	0.0359364	0.661625	0.420453	0.661625	0.73309	0.349963	0.73309	1.04163	0.594664	0.124828	0.568647	0.13705	0.0359364	0.953164	0.979053	0.0359364	0.161157	0.13705
OIP5-AS1	5.71786	2.85812	4.76409	3.50591	2.70167	4.43304	3.41706	4.0308	3.59597	3.36079	3.55115	3.62652	4.68088	2.83412	3.9077	3.48787	4.0131	3.93151	2.42214	2.88379	3.12355	3.91966	4.65892	5.38665	3.41843	3.1914	4.02493	4.98267	5.13831	2.55882	3.93332	2.86888	4.18558	4.10313	4.26771	3.14943	4.03164	2.86244	2.64906	3.43209	4.28623	3.77714	2.89012	2.63878	3.33314	3.97866	2.2367	2.99698	4.06139
OPCML-IT1	0.0508487	0.085725	0.174153	0.00274835	0.00274835	0.594396	0.0149514	0.00274835	0.0971335	0.00274835	0.00274835	0.195298	0.00274835	0.0508487	0.00274835	0.0389993	0.00274835	0.085725	0.0508487	0.00274835	0.0742094	0.0625847	0.00274835	0.0742094	0.0971335	0.152636	0.0270343	0.226348	0.0149514	0.295879	0.205735	0.0270343	0.141735	0.266561	0.0389993	0.00274835	0.900925	0.0389993	0.6169	0.246619	0.00274835	0.0389993	0.0971335	2.50132	0.00274835	0.0625847	0.00274835	0.00274835	0.00274835
OR2A1-AS1	0.863894	1.87906	1.16334	1.33965	0.741355	1.68258	0.596572	1.39748	1.70987	0.314812	1.26686	0.636707	1.18336	2.63068	1.65473	0.847048	1.84686	1.47987	0.197221	1.48519	0.314812	0.64656	0.750483	0.953003	1.09441	1.26062	2.87179	1.36308	1.07304	0.197221	0.197221	0.327273	1.22254	2.09224	1.46379	2.17156	1.887	1.76719	1.83459	4.53143	2.31757	1.84278	0.237555	3.41863	0.411454	1.36308	0.490743	0.446001	1.7322
OSGEPL1-AS1	1.37492	1.03248	0.501378	0.766853	0.518642	1.15208	1.58645	0.931611	0.70184	1.26605	1.04384	0.848627	0.766853	1.38358	1.3034	0.745552	0.794705	0.893988	0.198243	0.51004	0.20925	0.745552	1.52239	0.439021	0.991921	0.773874	0.694405	1.13116	1.36181	0.679401	0.0331146	0.314332	1.24696	1.06068	0.314332	0.420623	1.13116	0.962127	0.51004	1.32619	1.12057	0.483874	0.492657	1.17775	0.931611	1.03248	0.0331146	0.334336	1.50291
OSTM1-AS1	0.90679	0.266607	0.23953	0.444005	0.126253	0.0663651	1.37895	1.97254	0.514252	0.536981	0.155354	0.319388	0.525658	0.0815543	0.407656	0.767275	0.140871	0.279971	0.0355348	1.02661	0.0355348	0.370438	0.293221	0.559382	0.603241	0.382943	0.0965968	0.525658	0.479525	0.169703	0.666796	0.140871	0.536981	0.0510262	0.0965968	0.225813	1.21273	0.933253	1.76657	0.111495	0.776975	0.635343	0.140871	1.41788	0.707769	0.0510262	0.253128	0.0355348	0.357831
OXCT1-AS1	1.00232	1.01576	2.03178	0.295141	0.35169	0.790201	0.911426	0.478256	0.790201	1.29763	0.758068	0.882149	0.612019	0.122525	0.741703	0.260008	1.44075	1.11243	0.295141	0.295141	1.1062	1.38131	1.69539	1.74244	1.04878	0.122525	0.638997	0.638997	1.73858	0.340572	1.18497	0.602902	1.13706	1.20828	1.9222	0.373647	1.26483	0.373647	0.122525	0.749911	1.41136	0.508085	0.70835	4.46149	0.932964	0.122525	0.630066	0.318052	2.2766
PAN3-AS1	1.28616	1.63386	2.0454	1.56729	0.303899	1.70479	1.68937	1.53264	1.61343	1.65397	1.96378	1.21481	1.35874	1.91281	1.57155	2.10822	1.42738	1.81483	0.232296	0.999954	0.326893	0.945258	1.74626	1.2372	1.58426	1.35369	1.52382	1.00663	1.22606	0.292243	1.22606	0.268604	1.65397	1.93217	1.48794	1.84263	1.26463	1.20916	1.40329	1.62164	1.78281	1.47422	0.487187	1.70479	1.22606	1.78641	0.268604	0.280479	1.07149
PAPPA-AS1	0.0778368	0.202981	0.13249	0.0405007	0.0405007	0.0405007	0.520606	2.93407	0.0405007	0.0778368	0.0405007	0.0405007	0.0405007	0.114448	0.0405007	0.0778368	0.202981	0.13249	0.0405007	0.150362	0.0405007	0.0405007	0.0962312	0.0592612	0.0962312	0.0592612	0.2202	0.320333	0.0962312	0.2202	0.287543	0.0405007	0.0405007	0.0405007	0.0405007	0.0405007	0.0405007	0.0405007	0.0962312	0.0962312	0.0592612	0.13249	0.0405007	0.0405007	0.0778368	0.0962312	0.0405007	0.0405007	0.0405007
PAPPA-AS2	0.0655699	0.038834	0.43493	0.251077	0.0115687	0.717652	0.191975	0.130223	0.684272	0.588071	0.191975	0.931072	0.307746	0.372806	0.318805	0.104725	0.038834	0.038834	0.0115687	0.318805	0.117533	0.251077	0.038834	0.0115687	0.0917965	0.0787456	0.0115687	0.038834	0.551353	0.0917965	0.0115687	0.0115687	0.75827	0.179844	0.191975	0.117533	0.404218	0.0787456	0.285357	0.0787456	0.104725	0.0787456	0.0115687	2.39092	0.372806	0.215921	0.0115687	0.0115687	0.038834
PARD3-AS1	-0.00112987	0.559337	2.00605	1.45953	-0.00112987	-0.00112987	-0.00112987	0.756511	-0.00112987	1.55544	0.736085	1.78198	-0.00112987	0.763245	1.22839	0.443285	0.315266	-0.00112987	-0.00112987	2.77102	-0.00112987	1.26031	-0.00112987	-0.00112987	0.543407	0.890794	-0.00112987	-0.00112987	0.582855	-0.00112987	0.567226	-0.00112987	1.02836	0.59829	1.30018	2.13498	0.643477	-0.00112987	0.908845	1.43631	1.52671	-0.00112987	-0.00112987	2.82585	1.20977	-0.00112987	-0.00112987	-0.00112987	-0.00112987
PART1	3.05912	0.419713	2.26107	0.399666	0.0804622	0.743571	0.326945	0.191895	1.43016	0.524742	0.429622	0.910414	1.11168	1.30098	1.09998	1.53925	0.87593	1.24442	0.106068	0.917202	0.179977	1.40719	0.704265	3.35872	1.00234	0.804076	0.613342	0.449214	1.09409	0.261182	2.16929	0.118683	0.50627	0.487529	0.515539	1.08223	0.63878	1.00867	0.368999	0.515539	0.983188	0.917202	0.272377	1.45272	1.32095	1.11168	0.118683	0.106068	0.671937
PAXBP1-AS1	1.88321	1.41683	1.87561	1.01982	0.337219	1.35645	1.11057	0.945566	0.968279	1.67026	0.858815	1.35645	1.7225	0.73064	1.28139	0.914668	1.44864	0.774745	0.337219	0.98321	0.558596	1.51009	2.11225	1.78097	1.097	1.07639	1.01982	1.32233	1.7225	0.694276	1.40063	0.407566	0.73064	1.09017	1.25742	0.712582	1.38972	0.548356	0.858815	1.22684	0.842419	0.757277	0.568758	0.809011	1.28732	0.800526	0.361082	0.312923	0.914668
PAXIP1-AS1	2.92445	3.5314	3.21925	4.23472	2.106	3.17351	4.10989	3.48301	3.82476	5.34439	3.85068	3.16802	2.94267	2.83813	3.79496	3.1912	3.3485	3.29241	2.55045	3.74368	1.66817	3.17077	3.58395	2.87337	3.79998	2.77212	3.50744	2.98949	3.10309	2.22465	2.9525	2.42557	3.98368	3.14721	3.66634	3.08998	3.5427	3.6306	3.3329	3.61427	3.81738	3.21925	1.91342	2.65587	4.04905	3.86343	1.88714	1.59862	3.96698
PAXIP1-AS2	1.96871	1.90716	2.18746	2.40478	1.8327	1.64802	2.54467	2.81758	1.61874	2.65212	1.7702	1.20285	1.46918	1.22639	1.91681	1.38114	3.05106	1.43596	2.40478	1.26478	1.61874	2.01432	4.09491	1.50806	1.99625	1.17085	1.98713	2.7413	2.77071	1.42245	1.28733	1.90716	1.34578	1.47574	2.39449	1.07032	1.51444	1.4626	0.952806	1.94535	2.29102	2.00982	1.42245	0.845238	2.17948	1.46918	1.23415	1.24954	1.88277
PCA3	0.0268637	0.0144082	0.0144082	0.0144082	0.0391976	0.0635102	0.0144082	0.0514123	0.0391976	0.0268637	0.0268637	0.0144082	0.253219	0.0635102	0.0268637	0.00182885	0.122322	0.0268637	0.0754934	0.0144082	0.0873641	0.145101	0.0268637	0.0391976	0.0635102	0.00182885	0.0268637	0.145101	0.0391976	0.145101	0.145101	0.0391976	0.00182885	0.0144082	0.0144082	0.0144082	0.0144082	0.0144082	0.00182885	0.0391976	0.00182885	0.0268637	0.122322	0.454007	0.00182885	0.0268637	0.0873641	0.0991243	0.0391976
PCAT1	0.0122737	0.0906602	0.0122737	0.115806	0.0779089	0.0122737	0.0389133	0.0906602	0.279779	0.0650355	0.0389133	0.0389133	0.0650355	0.749637	0.0906602	0.0779089	0.115806	0.0122737	0.0389133	0.0122737	0.0122737	0.0389133	0.0389133	0.0122737	0.0389133	0.223484	0.0389133	0.103292	0.0779089	0.200289	0.0122737	0.0122737	0.103292	0.0122737	0.0122737	0.0389133	0.0650355	0.0389133	0.0389133	0.0122737	0.0122737	0.0389133	0.176688	1.22322	0.0520378	0.0389133	0.0122737	0.0122737	0.0389133
PCAT6	1.12364	3.41347	1.37424	2.59267	0.205055	1.66787	2.75219	1.64818	2.77664	3.21607	2.47313	3.54698	1.16516	1.37424	2.85638	2.13	1.42267	2.31092	0.464706	3.26185	0.358348	2.09713	1.85618	1.49198	3.07033	2.10267	1.99604	0.627081	1.25519	0.794565	1.36432	0.205055	3.48338	2.70352	1.8959	2.83345	2.74559	2.58705	2.51955	3.4843	2.30153	2.18551	0.653674	3.88088	2.26808	2.3272	0.464706	0.738454	2.83807
PCBP1-AS1	3.75774	4.08456	4.30643	4.29709	2.69403	4.56854	4.04013	3.49867	3.88102	4.68159	4.01615	3.76349	3.98691	4.37872	4.35389	4.11886	3.464	3.54384	2.99139	3.17806	3.0176	4.00201	4.40651	3.7148	4.15294	4.21313	4.06668	4.39674	4.05006	3.13943	2.80731	2.11308	4.08678	4.68847	3.99408	3.25909	3.73645	3.65064	3.17043	4.4504	4.25839	3.77489	1.97035	4.85413	3.67956	4.28579	2.3369	2.33987	4.22576
PCED1B-AS1	3.14823	4.50243	3.99863	6.08849	1.46325	3.68457	5.29294	5.28672	4.79212	3.5954	3.24541	6.54275	3.86652	4.52868	3.4307	5.18748	4.8383	4.5089	1.28301	4.84188	1.77609	5.50848	4.12674	2.87743	4.55946	5.87819	5.52374	4.00483	3.60032	1.28301	3.06379	1.52456	3.59293	4.75811	5.37478	6.42489	4.27509	6.1536	6.39566	5.58952	4.18916	5.60356	0.971726	6.0566	5.00347	4.11871	1.62654	1.10022	3.38034
PCOLCE-AS1	-0.0125973	0.0818211	0.0446047	0.847955	0.100164	0.00665854	0.274624	0.154173	0.189359	1.19871	0.189359	0.0446047	0.171846	0.465124	0.480184	0.465124	0.679571	0.00665854	0.0818211	0.596622	0.154173	0.0633023	0.223917	0.0446047	0.509957	0.34023	0.34023	0.0633023	0.118335	0.372217	0.822984	0.118335	0.0446047	0.0257246	0.171846	0.638541	0.0446047	0.206715	0.652315	0.0257246	0.0818211	0.118335	0.0446047	0.35629	0.465124	0.136337	0.100164	0.0257246	0.0633023
PDCD4-AS1	0.763403	2.18635	1.63546	1.96085	0.485569	2.65257	1.54607	1.5553	1.9098	2.79998	1.59156	2.78094	1.01946	1.94744	1.68206	1.73101	1.15267	1.44988	0.430828	1.55989	0.82222	2.60737	1.63546	1.17771	1.49889	1.98399	2.08469	0.96931	1.85659	0.385261	0.805692	0.496239	1.99053	2.13218	1.66109	2.19747	1.88525	1.89583	1.34576	2.8017	2.18356	1.38844	0.419589	0.96931	1.33486	1.17771	0.430828	0.276304	2.36803
PDZRN3-AS1	0.715251	0.245944	0.367244	0.25989	0.562304	0.735942	0.77653	0.0524909	0.144722	0.443236	0.159585	0.144722	0.0524909	0.0524909	0.159585	0.0524909	0.0524909	0.144722	0.0524909	0.159585	0.174309	0.77653	1.88367	0.756366	0.231874	0.0524909	0.455554	0.231874	0.34108	0.651503	1.24188	0.0524909	0.443236	0.159585	0.25989	0.203354	0.367244	0.273714	0.314477	0.825844	0.129719	0.491943	0.0524909	0.746187	0.301006	0.0524909	0.34108	0.0524909	0.327835
PHEX-AS1	0.221411	0.534679	0.312291	0.582628	0.0414207	0.145841	0.501657	0.312291	1.28802	1.57327	0.952934	0.771416	0.200283	0.5428	0.29266	0.751036	0.79808	0.484812	0.00457507	0.651262	0.00457507	0.476303	0.134662	0.200283	0.687819	0.450423	0.065393	0.56685	0.423994	0.065393	0.221411	0.0292594	0.695004	0.369393	0.476303	0.636333	0.331617	0.242187	0.695004	0.56685	0.156922	0.331617	0.0292594	0.210892	0.574764	0.791467	0.00457507	0.0292594	0.350648
PHKA2-AS1	0.128016	0.547971	0.260135	1.22137	0.0231833	0.237047	0.897488	0.697037	0.529311	1.70609	0.911752	0.421845	0.140571	0.883074	1.64121	0.911752	0.688706	0.816252	0.0231833	0.24864	0.271534	0.688706	0.225355	0.500833	0.391002	0.442025	0.519884	0.646267	0.337994	0.831387	0.911752	0.225355	0.620155	0.140571	0.0231833	0.538673	0.452005	0.816252	0.421845	1.65361	0.189663	0.237047	0.0231833	0.808621	0.380564	0.737945	0.237047	0.0231833	0.646267
PINK1-AS	0.857751	1.44875	1.16394	1.43893	0.87345	1.75082	1.54739	1.65537	1.95492	1.46816	1.87453	1.44385	1.15776	1.76604	1.66771	1.73929	2.28819	1.44385	0.679577	1.15155	0.679577	1.27014	2.05755	1.14532	1.37312	1.75082	2.08994	1.51074	1.83585	0.87345	1.10073	0.741875	1.1264	2.31994	1.56086	1.33081	1.69604	1.70402	1.45849	2.06053	1.58298	1.55638	0.857751	2.27575	1.51538	1.63452	0.503228	0.934318	2.06053
PITPNA-AS1	2.86161	4.18178	3.62351	4.39312	0.967366	4.11084	3.86308	3.49085	4.98098	5.2288	4.89974	4.92294	3.28361	3.37158	4.28952	4.43897	3.1285	4.06755	0.791282	5.10823	0.822481	3.36542	4.19857	2.92922	4.88449	5.09132	4.0523	2.84838	3.13899	0.633904	3.35424	1.03804	4.46646	4.08533	4.07988	4.4846	4.88484	4.55959	4.35795	4.56416	3.97822	3.97674	1.40483	3.70537	4.8911	3.62151	0.633904	0.633904	4.34872
PITRM1-AS1	0.763189	0.246038	0.533834	0.175501	0.437932	0.366508	0.62338	0.477113	0.113771	0.427957	0.187516	0.138803	0.334703	0.0223205	0.666022	0.126345	0.279973	0.138803	0.496286	0.0882677	0.561326	0.739544	0.126345	0.794085	0.199425	0.0357699	0.126345	0.477113	0.649127	0.533834	0.0223205	0.246038	0.163379	0.477113	0.10108	0.0753332	0.291097	0.0357699	0.0622737	0.279973	0.257444	0.21123	0.268755	0.904036	0.163379	0.366508	0.257444	0.234535	0.334703
PLCE1-AS1	0.529539	0.436267	0.635822	0.0721402	0.139664	0.734721	0.0300342	0.0300342	0.099535	0.113037	0.0721402	0.0300342	0.229123	0.265807	0.113037	0.0300342	0.921674	0.0300342	0.204131	0.0300342	0.126413	0.578835	0.529539	0.265807	0.0300342	0.0300342	0.241456	0.663482	0.966661	0.241456	0.0300342	0.191469	0.0721402	0.436267	0.099535	0.0300342	0.204131	0.0859035	0.113037	0.0300342	0.539536	0.253684	0.113037	1.25318	0.178693	0.126413	0.0721402	0.0859035	0.229123
PPP1R26-AS1	1.66863	0.560066	0.793915	0.690062	0.786769	0.602123	1.48702	1.21012	0.415393	1.19977	0.634803	0.610371	0.516583	0.757782	0.315915	0.405785	0.489768	0.30553	0.650836	0.534154	0.162256	1.14134	1.51575	1.50352	0.863262	0.173864	0.396105	0.114747	0.697766	0.815115	0.815115	1.5791	0.471575	0.356637	0.252301	0.196768	0.772358	0.568588	0.315915	1.14677	0.560066	0.713035	0.728125	1.54385	0.948148	0.336438	0.525399	0.896579	0.593821
PRC1-AS1	0.320904	0.222395	0.0386723	0.426789	0.117698	0.148288	0.348012	0.222395	0.400941	1.32643	0.348012	1.00595	-0.010606	0.348012	1.08556	0.413915	0.464824	0.117698	0.413915	0.0386723	0.293347	0.573984	0.117698	0.0386723	0.676434	0.279396	0.514224	0.996866	0.597301	0.163376	0.585683	-0.010606	0.814116	0.387866	0.320904	0.0707334	0.452242	0.222395	0.133063	0.654205	0.133063	0.0386723	0.117698	-0.010606	0.148288	0.75198	-0.010606	-0.010606	0.236829
PRKAG2-AS1	3.93302	2.59136	2.94619	2.32479	0.462682	1.36964	1.91101	1.49258	2.26799	2.50027	1.51579	2.93287	2.71049	2.89512	1.7347	3.51887	1.28964	1.68746	0.5939	1.56539	0.316133	2.35107	1.81331	4.06711	2.1599	2.643	2.77284	0.821209	1.42522	0.622328	4.6038	0.254876	1.08689	1.44484	2.38605	2.90123	2.26799	2.42677	2.85461	2.71757	1.75766	1.95066	0.397162	2.17359	2.57564	1.65083	0.584279	0.316133	0.772286
PRKAR2A-AS1	1.52642	1.1043	1.35068	1.6565	0.594446	1.24474	1.6735	0.761927	0.556378	1.76729	0.745243	1.12347	1.56357	0.947544	1.63929	0.91092	0.728351	0.424683	0.613086	2.20442	0.565996	1.6306	2.06962	1.06513	1.27344	1.73943	0.728351	0.969051	0.685174	1.40841	0.745243	0.810776	0.640571	0.64961	0.736824	0.736824	1.03837	0.778407	1.26203	1.41865	0.290556	0.403233	0.435282	3.18871	1.5217	0.445798	0.154691	0.565996	0.880889
PRKCQ-AS1	2.99156	2.90129	3.35576	3.20318	0.311294	2.39419	1.39417	1.87783	3.01981	3.01981	2.04179	3.34438	4.74391	3.06603	1.34115	2.31025	1.50366	3.32247	0.286987	1.29149	0.562116	3.698	2.22046	2.79898	2.50189	1.62209	2.18722	2.92999	2.75278	0.591506	3.16958	0.358573	2.02598	3.80545	1.52729	1.60014	1.83796	2.03549	2.13568	1.62644	1.26879	2.35537	0.480297	4.42719	2.03549	2.09412	0.224135	0.437353	3.29188
PRMT5-AS1	0.323532	0.622806	0.55859	0.807027	0.0802007	0.461299	0.266626	0.510807	0.520498	0.409937	1.0893	0.783317	0.409937	0.969405	0.791266	0.323532	0.461299	0.520498	0.039669	0.501048	0.132444	0.56795	0.312338	0.334635	0.301052	0.039669	0.254956	0.845656	0.640615	0.301052	1.38632	0.1452	0.301052	0.039669	0.278198	0.334635	0.378169	0.157838	0.799169	0.481318	0.367415	0.254956	0.356575	2.7099	0.157838	0.549166	0.254956	0.0668228	0.157838
PROSER2-AS1	0.320349	0.0937657	0.557288	0.548595	0.0303598	0.0813296	0.0303598	0.118287	0.0560946	0.88485	0.0303598	0.106084	0.371319	0.118287	0.0937657	0.130376	0.0432909	0.177638	0.0303598	0.0813296	0.0432909	0.320349	0.0813296	0.458311	0.0560946	0.154222	0.381278	0.0432909	0.429956	0.142353	0.439477	0.0303598	0.154222	0.267298	0.0813296	0.177638	0.0937657	0.278083	0.118287	1.47101	0.0687733	0.0813296	0.0813296	2.03875	0.223241	0.154222	0.0303598	0.0303598	0.0687733
PROX1-AS1	0.919304	1.08706	0.666418	1.19325	1.14775	0.903754	0.415583	0.393503	1.33342	1.26807	0.404585	0.629094	1.64563	0.404585	0.91155	0.581043	1.44515	0.581043	2.14356	0.888034	0.359738	1.06625	0.521192	0.426498	1.08706	0.541419	0.987285	1.33921	1.75381	1.1804	0.469351	1.57858	1.02371	1.04514	0.500678	0.30165	0.313456	0.426498	0.415583	0.393503	0.393503	0.510971	1.29218	1.04514	0.216195	0.972452	1.18684	0.404585	0.666418
PRR7-AS1	1.22292	1.16557	0.514874	0.588921	1.39646	0.92912	1.25619	1.4591	1.03652	0.701158	1.49166	0.0538629	1.39152	0.436502	1.59339	0.963614	1.5545	0.963614	0.872016	0.667612	1.38656	1.12995	0.983893	1.30987	1.03652	0.0538629	0.990585	0.963614	0.749954	1.14788	1.58912	1.36653	1.4591	0.864704	0.46643	0.0538629	0.624466	0.701158	0.543123	0.970408	1.22852	0.812372	0.956786	1.58912	0.46643	1.50537	0.827534	1.03652	1.05573
PRRT3-AS1	0.376096	0.943812	0.798195	0.600125	0.0791378	1.19329	0.917318	0.0791378	0.502264	1.23053	1.89213	1.97995	0.674995	1.77748	1.8046	1.11539	0.529701	2.14969	0.302652	1.37896	0.0791378	1.09224	0.291809	0.189868	1.49503	1.166	1.40669	0.869597	0.59153	0.0791378	0.0791378	0.0791378	1.44276	1.95333	2.03158	1.11539	2.35324	2.35979	2.45424	2.77805	2.34004	0.753368	0.0791378	1.9015	2.44815	1.88269	0.0791378	0.0791378	1.36958
PSMD6-AS2	0.399129	0.228694	0.438506	0.327257	0.146595	0.709354	0.55004	0.610996	0.217274	0.337767	0.0590438	0.109782	0.428771	0.0590438	0.35854	0.182408	0.900213	0.182408	0.134438	0.0590438	0.240016	0.448169	0.55004	0.305982	0.0972793	0.0329235	0.182408	1.1711	0.701432	0.593865	0.316662	0.109782	0.284358	0.146595	0.0590438	0.0460483	0.0846569	0.109782	0.0590438	0.327257	0.146595	0.182408	0.316662	0.740575	0.122167	0.273411	0.0719125	0.0590438	0.337767
PSMG3-AS1	2.56316	1.79761	2.67076	3.79486	1.20998	1.3217	3.01702	2.62011	3.33467	3.1144	2.86651	2.32043	2.25292	4.95272	2.45224	2.97882	2.04117	2.55481	1.20998	3.74337	0.935961	2.83176	4.21189	2.61213	3.18592	4.229	2.64764	1.45494	2.32296	1.10747	2.09075	1.344	2.60611	1.80527	3.37551	2.68217	3.0928	4.12383	3.03711	3.03426	2.80118	2.3504	1.08047	3.53625	3.4856	2.47031	0.69134	0.889132	3.07082
PTOV1-AS1	2.23782	2.95908	2.68037	3.47159	1.21646	2.7925	2.84041	2.9191	3.10847	3.7695	3.35785	2.595	2.38826	2.13901	3.5375	2.28722	3.49291	2.75432	0.922605	2.70283	0.850531	2.48155	2.84221	2.45207	3.18567	1.87411	2.9191	2.8725	2.92922	1.03131	2.66794	1.0629	2.31258	2.62125	2.55455	2.41162	2.68653	2.48397	2.6082	2.54306	2.51977	2.41675	1.13844	1.365	2.85834	3.76781	0.793525	0.913826	3.09242
PTPRG-AS1	1.82919	1.48818	1.48818	1.41667	1.01399	0.863166	1.48818	1.59153	1.48818	2.71494	1.32332	1.45563	1.38239	0.712893	0.66544	1.83338	1.79515	1.3112	1.15694	1.80801	0.896298	1.66432	2.25995	1.45013	1.66904	0.837793	1.0215	0.400553	0.626285	1.60146	0.655754	1.03639	1.54081	1.2362	1.9266	1.2742	0.278761	1.01399	1.61131	2.23186	1.35316	1.32934	0.87983	0.253077	1.94607	1.87874	0.544525	0.400553	2.03592
PVT1	0.81387	3.2174	1.54758	4.17658	3.02011	2.52117	2.57781	3.79515	2.98461	3.05302	3.20058	1.71495	0.295777	2.44627	3.32831	3.08683	2.74362	2.80434	5.1813	2.55837	4.11048	1.08741	1.72839	1.44197	3.39135	3.2295	2.97015	3.99249	2.34155	4.21625	0.494482	4.53918	2.19364	1.50105	3.67938	2.43828	3.83849	2.72639	2.98101	2.70894	3.44909	3.35745	1.10852	1.75052	2.00991	4.05854	3.3547	2.72855	2.49323
PXN-AS1	2.26787	3.77038	3.0309	3.50285	1.35362	2.46792	2.69881	2.6408	4.49525	3.3829	3.66945	3.5194	3.63708	3.53978	2.99576	3.88412	2.92407	3.41897	1.82288	3.60097	1.92374	3.20133	3.31961	2.43948	4.16614	4.30214	2.61809	2.38564	2.82529	1.35923	4.06579	1.4193	3.53978	3.20397	3.00502	3.3184	3.41786	3.43664	3.94588	4.39125	2.80746	2.56491	1.5842	3.84732	3.7568	2.96121	0.984972	1.12005	3.55785
RAB11B-AS1	2.26582	3.19402	2.817	4.09458	1.69142	2.01517	2.29981	2.64208	4.21131	2.81071	4.73222	3.2258	3.553	6.11122	3.17548	4.48232	2.81229	3.91498	0.617125	3.94578	1.28284	3.37534	2.86161	2.33754	4.38718	5.76156	3.39402	1.29383	2.03318	1.00531	3.16845	1.01908	4.47871	3.88207	3.0187	4.37196	3.93079	4.20981	4.60719	3.50851	4.01807	3.73416	1.0595	5.63547	4.58755	3.77625	0.691025	1.55375	2.78364
RAD21-AS1	0.18893	0.163482	0.238488	0.0288772	0.0288772	0.366437	0.201483	0.18893	0.111169	0.332676	0.0568441	0.0977828	0.286367	0.0288772	0.137568	0.0288772	0.0977828	0.150585	0.137568	0.084268	0.0977828	0.18893	0.298087	0.213926	0.12443	0.0288772	0.150585	0.298087	0.250611	0.0977828	0.377514	0.0288772	0.137568	0.163482	0.0288772	0.0568441	0.111169	0.0568441	0.0288772	0.226261	0.0288772	0.0977828	0.0288772	0.874605	0.213926	0.0568441	0.0288772	0.0288772	0.238488
RAD51-AS1	3.21377	1.61593	3.23588	2.56646	1.39575	2.61071	2.67541	2.54049	3.21246	2.44533	2.70854	2.59193	3.46496	1.51043	3.0312	2.55786	2.30149	2.49603	1.29285	2.04802	1.57565	2.37537	3.27401	2.74834	2.93433	1.66779	2.63941	2.81211	2.88982	0.932321	1.71769	1.24116	3.42199	2.58138	2.42162	1.3534	2.0825	1.30964	1.19344	2.5686	2.54267	2.03846	1.51043	1.67202	1.8496	3.28275	0.60636	1.07931	2.70661
RAET1E-AS1	0.598642	0.687182	1.06442	3.50535	0.11777	0.786134	0.11777	0.453579	1.49892	2.33681	1.53543	2.34414	1.76985	2.6877	2.21626	2.80276	1.02525	0.11777	0.11777	2.84678	0.11777	0.991688	1.93601	0.695718	2.35869	0.950258	0.11777	0.11777	0.984873	0.11777	2.17534	0.11777	3.2943	0.91471	0.840604	2.02278	2.22162	2.51107	2.46517	0.11777	1.31553	0.900218	0.11777	0.11777	2.8942	2.64765	0.11777	0.11777	0.11777
RAMP2-AS1	1.33038	1.79018	2.38935	0.715259	0.630526	1.93012	1.37148	1.19952	1.09816	3.15967	1.75959	1.1259	1.34224	0.581196	1.81588	0.935213	2.26135	1.50406	1.15311	1.37148	0.47714	1.42264	0.829445	1.22538	1.31842	0.498564	1.89438	0.903491	1.30029	0.854554	1.06988	0.317493	0.601132	0.620795	1.91435	0.829445	1.47205	0.742428	0.509157	1.58111	1.93404	0.887363	0.399535	1.89036	1.383	2.14126	0.280844	0.293164	0.444393
RAP2C-AS1	0.777607	0.474897	1.13133	0.527021	0.304889	1.09197	1.19443	1.20058	0.644305	0.743357	0.420627	0.364027	0.68119	0.46422	0.398278	1.09197	0.951563	0.364027	0.230233	0.63492	0.255591	1.25465	1.52032	0.777607	0.46422	0.35241	0.586967	1.16326	1.43072	0.242973	0.364027	0.204377	0.4095	0.769128	0.625468	0.90635	0.794405	0.420627	0.819206	1.12485	0.547307	0.431661	0.242973	0.606358	0.662876	0.255591	0.242973	0.230233	0.794405
RAPGEF4-AS1	0.546149	0.00910569	0.203929	0.00910569	0.0367099	0.0637781	0.179473	0.0367099	0.00910569	0.564987	0.0229761	0.331268	0.342287	0.364069	0.0503097	0.601915	0.0503097	0.167082	0.0367099	0.251591	0.0503097	0.286297	0.0637781	0.97533	0.297677	0.00910569	0.00910569	0.0229761	0.331268	0.0367099	0.286297	0.0229761	0.167082	0.0771176	0.00910569	0.116387	0.0229761	0.0229761	0.263256	0.564987	0.0229761	0.0229761	0.0229761	1.19419	0.374833	0.0229761	0.0367099	0.0229761	0.0229761
RASAL2-AS1	1.54486	0.762624	0.689282	0.465405	0.116954	1.02295	1.1776	1.21051	0.550979	1.02295	0.498106	0.443176	0.374307	1.88527	0.314233	0.571586	0.47639	1.02295	0.289468	0.530067	0.251488	0.938771	0.67984	0.985309	1.11637	0.63166	1.1776	1.53972	0.762624	0.326454	0.519494	0.116954	1.95222	1.08828	1.13021	1.89331	0.744643	1.38756	2.17255	1.33495	0.48729	0.621823	0.264262	2.14933	0.969966	0.264262	0.185823	0.144906	0.611918
RASSF8-AS1	3.14666	3.15407	3.42312	3.96937	1.61562	2.82551	3.69447	3.19899	3.51206	3.3662	3.26003	3.33098	3.09663	2.82358	4.26824	3.37362	3.4604	2.85797	1.59449	3.60719	1.04457	3.07319	4.38087	2.94167	3.64325	3.80216	3.06369	2.16953	2.89141	1.33399	2.9168	1.0277	3.73082	3.51973	3.19472	3.38831	2.94342	3.6021	3.31686	3.72438	3.38831	3.21032	0.984454	2.98824	4.04613	3.43489	1.06122	0.834728	3.58358
RBAKDN	0.180869	0.573872	0.573872	1.64078	-0.0124175	-0.0124175	1.27693	0.550716	1.14	1.57814	1.23296	1.72464	0.809744	2.92838	0.906826	1.66307	-0.0124175	-0.0124175	-0.0124175	2.5383	-0.0124175	0.392987	0.338665	0.138044	0.941345	1.58151	-0.0124175	0.0358669	0.242437	0.180869	1.9084	-0.0124175	1.32771	0.611523	0.626267	1.63756	1.1544	2.77459	1.08572	0.669468	0.301071	1.40794	-0.0124175	3.7126	1.95906	1.32355	-0.0124175	-0.0124175	-0.0124175
RBFADN	1.53201	2.21428	1.73535	1.79529	0.513398	1.29308	1.32504	0.637396	1.31144	2.64656	1.94585	1.7798	1.88438	1.70591	2.52314	1.60597	1.6926	1.39085	0.128836	1.10351	0.423227	1.37796	1.46546	1.42457	1.7158	1.3693	1.4204	2.35116	2.08248	0.530669	1.95671	0.305537	2.68461	1.24594	0.778458	0.806207	1.03704	1.27913	0.930117	0.826618	1.04837	1.16657	0.522064	1.48936	1.23145	2.54011	0.104858	0.325948	1.45333
RBM26-AS1	1.21443	1.01834	1.91154	1.35695	0.404794	1.93338	2.03403	1.63895	1.32852	1.71372	1.46999	1.1501	1.76812	1.07545	1.35131	0.778545	2.09917	1.63895	0.357112	1.23312	0.600038	1.46999	2.48162	1.92976	1.29945	0.85524	1.34565	1.75576	1.96897	0.495208	0.879831	0.416446	1.90048	1.66139	1.37925	0.973789	1.42808	1.26972	0.649442	1.16973	1.67907	1.54023	0.559115	1.63895	1.41739	1.67907	0.404794	0.269211	1.67026
RBMS3-AS3	0.567013	0.524444	0.954297	0.14427	0.0221578	1.17545	0.0221578	0.0221578	0.663754	0.558612	0.266382	1.54793	0.3583	0.803392	0.760918	2.29406	0.108842	0.318259	0.0221578	0.255749	0.0221578	0.167355	0.57536	0.425495	0.406653	0.255749	0.30805	0.624329	0.266382	0.0221578	0.0221578	0.0221578	0.14427	0.245028	0.14427	0.966616	1.06113	0.671495	0.948092	1.04969	0.0221578	0.167355	0.0221578	1.23149	0.608213	0.0221578	0.0221578	0.0221578	0.416109
RBPMS-AS1	0.208916	0.029904	0.029904	0.550068	0.029904	0.0918565	0.616821	0.136777	0.222957	0.029904	0.344006	0.208916	0.106972	0.659805	0.691293	0.029904	0.151471	0.121945	0.106972	1.15607	0.029904	0.222957	0.711942	0.029904	0.732324	0.732324	0.444331	0.029904	0.029904	0.166029	0.236874	0.0918565	0.331005	0.291348	0.029904	0.732324	0.136777	0.106972	0.550068	0.550068	0.151471	0.222957	0.029904	0.029904	0.222957	0.25067	0.19475	0.029904	0.029904
RFPL1S	4.53295	2.59067	3.31985	0.252836	0.453673	0.334593	0.484375	0.379143	0.264829	1.33551	0.47422	1.07783	2.1489	0.798175	0.252836	1.26445	0.252836	0.191186	0.30017	0.39005	0.637087	1.43296	1.5098	4.55188	0.883204	0.288494	0.963105	0.453673	2.37845	0.553361	2.93741	0.152771	0.379143	0.524234	0.240733	0.357055	0.646072	0.514381	0.948931	0.345872	0.411599	0.524234	0.30017	2.06873	1.15322	0.494453	0.463986	0.1657	0.379143
RFPL3S	0.842243	1.672	0.920373	1.50525	0.117235	1.69606	0.646359	1.79425	2.68527	3.02281	2.17903	1.91712	0.366049	1.27066	2.75751	1.25141	1.07463	1.76236	0.274464	1.39775	0.0559456	0.117235	0.231513	0.957688	2.21106	0.999867	0.432934	1.67547	0.75173	0.220542	0.581925	0.0559456	1.66853	0.808198	0.209474	1.1399	1.61521	1.7096	1.11852	0.432934	1.7096	0.894866	0.0559456	1.29432	0.894866	3.07726	0.0559456	0.117235	2.25981
RGMB-AS1	0.797829	0.883634	1.16199	2.67645	0.767891	2.61767	0.917745	1.36208	0.371218	1.08173	1.37624	2.07948	0.401877	1.9276	1.64218	1.95172	1.3137	0.79041	0.869729	2.53355	1.60742	0.760296	1.46683	1.56362	1.23749	3.06756	1.57571	1.15083	1.50982	1.74811	0.263332	0.983342	1.81966	2.65773	0.360832	1.15083	1.48851	0.976932	1.85237	0.606627	1.0758	1.32841	2.13757	2.93682	1.87795	1.04572	0.606627	0.229098	0.508366
RHPN1-AS1	0.315411	0.684348	0.264094	1.62794	0.0444896	1.20068	1.18982	0.846009	0.175514	1.1789	0.712219	0.332227	0.298452	1.20068	0.446128	0.627409	3.06945	0.698332	0.264094	1.21148	0.120412	0.670265	1.49233	0.47751	1.07784	1.29584	0.81996	0.598318	1.61038	0.281347	0.81996	0.0637431	0.612917	0.398109	0.739705	0.461881	0.493018	0.598318	0.493018	0.909679	0.806806	0.641797	-0.0144128	0.909679	0.698332	0.95919	-0.0144128	0.0828123	0.53883
RMRP	3.57311	3.8801	3.02698	5.06672	11.7533	4.45356	2.4482	4.36371	3.56259	3.06354	3.45103	1.75526	3.98874	3.58355	5.84816	3.9901	3.68243	5.35129	11.9297	4.18205	11.6141	3.97782	0.423776	1.84766	4.88231	3.80116	2.40958	2.56161	2.68521	12.6143	0.423776	11.1738	2.9313	3.39398	3.92385	2.75382	2.72759	3.78603	4.26461	3.96749	1.76771	4.37766	11.8172	6.35498	2.25291	4.86175	10.2056	11.9729	5.23425
RMST	1.82394	4.25802	1.82394	5.4233	1.92423	1.60684	2.15316	1.90954	6.25235	7.09646	6.25622	3.23991	1.54908	2.75115	5.63846	4.1135	6.30407	2.813	5.25259	4.13669	4.07158	2.69716	4.61439	2.29776	4.39736	1.5212	4.99313	0.348708	3.74521	6.10446	0.800733	4.46296	0.389129	2.46967	2.01708	3.19729	2.6733	3.5248	1.17543	2.23782	3.96738	2.90975	4.42187	1.48854	4.41548	2.64075	3.7148	4.21371	1.74897
RN7SL832P	0.919645	1.23398	1.76599	0.640266	0.0818565	2.63551	0.939299	0.772867	1.29443	1.06899	1.82248	0.688657	1.25445	1.6374	1.25951	2.21398	0.735278	0.519646	0.168065	1.28455	0.144023	0.958654	1.09801	0.482977	1.3427	1.01501	0.598486	0.830794	0.872573	0.156101	3.10906	0.191661	0.939299	0.757964	0.537593	1.69616	0.899684	0.537593	2.33259	2.18252	1.00887	2.15528	0.0818565	2.43508	0.830794	1.50273	0.107088	0.0818565	2.02907
RNASEH2B-AS1	0.152573	0.021857	0.387217	0.454359	0.40086	1.0202	0.617437	1.13864	0.168227	0.317312	0.593345	0.152573	0.441142	0.40086	0.183739	0.259239	1.52291	0.152573	0.183739	0.42782	0.259239	0.605434	0.721813	0.288523	0.152573	0.021857	0.676214	0.518948	1.0202	0.199109	0.021857	0.273944	0.302978	0.183739	0.273944	0.136773	0.331525	0.244405	0.629356	0.58117	0.862084	0.593345	0.387217	0.531576	0.387217	0.168227	0.021857	0.021857	0.244405
RNF139-AS1	1.38291	1.61423	1.34402	1.45277	0.323753	1.87318	1.79951	1.19211	1.51898	2.12867	1.77866	1.44823	1.23048	0.789458	1.53607	1.03219	1.68409	1.10577	0.498676	1.02587	0.419353	1.03849	1.24657	1.87643	1.62219	0.933791	1.31405	2.45724	1.86992	0.536553	0.459634	0.367133	1.25189	1.29879	0.797078	0.804653	1.36361	1.03219	1.21963	1.70655	1.30898	1.11171	0.323753	0.906208	0.758511	1.32412	0.323753	0.159053	1.84688
RNF144A-AS1	2.77735	0.435557	1.99691	0.23825	0.287182	0.287182	0.275105	0.424674	0.299158	0.719779	0.357578	0.918634	1.44905	1.16008	0.719779	0.637456	0.287182	0.10806	1.71619	0.10806	0.540064	1.27915	0.368982	3.12924	0.589588	0.402656	0.161565	0.0382356	0.467718	0.457078	1.94122	0.0382356	0.608928	1.71619	0.10806	0.200421	0.903078	0.0805375	0.435557	0.52995	0.0665753	0.10806	0.0382356	1.37789	0.368982	0.0665753	0.200421	0.0382356	0.225751
RNF157-AS1	1.40178	1.68696	1.48771	3.08786	1.23482	0.681253	2.22632	1.407	2.09793	2.10099	2.32013	2.00255	0.743251	2.18108	3.357	2.13719	2.79065	2.64378	0.690292	2.07004	1.93138	0.979947	1.85241	1.29288	1.97589	2.88963	4.568	2.42448	2.11014	1.0972	0.341286	1.6268	2.59231	2.15492	2.05111	2.25653	1.12977	2.24014	2.01568	2.0794	2.49422	1.75248	1.94868	3.55316	2.333	1.55446	0.606596	0.329466	1.91031
RNU6ATAC35P	0.388289	0.526584	0.788413	-0.0291287	-0.0291287	0.353326	0.362162	-0.0291287	1.0595	1.69684	0.878002	0.782199	0.21245	0.308159	1.36482	1.57987	0.825046	1.11286	-0.0291287	0.526584	-0.0291287	-0.0291287	0.182202	0.556958	1.21738	0.794596	0.161611	1.03951	0.831045	-0.0291287	0.182202	-0.0291287	1.60861	0.806868	0.819016	0.744231	0.718244	0.731307	0.344426	0.860605	0.29892	0.241962	-0.0291287	-0.0291287	1.86892	1.33357	-0.0291287	-0.0291287	0.192369
RPL34-AS1	0.426064	0.351811	0.508447	0.149055	0.246963	0.608347	0.191771	0.119914	0.0290713	0.149055	0.134553	0.163424	0.313315	0.177662	0.351811	0.0751541	0.401704	0.134553	0.0902172	0.149055	0.0290713	0.177662	0.519868	0.553639	0.134553	0.0902172	0.134553	0.553639	0.865476	0.177662	0.134553	0.0902172	0.0902172	0.300268	0.0902172	0.163424	0.0902172	0.0751541	0.0290713	0.364435	0.205753	0.0902172	0.0290713	0.191771	0.0290713	0.0290713	0.0290713	0.105136	0.205753
RRN3P2	0.794497	1.15947	1.06515	1.17079	0.433151	0.206507	1.04047	1.10726	0.617685	1.1876	0.423204	0.491295	0.668325	0.591611	1.80931	0.867591	1.51137	0.75636	0.519426	0.4722	0.786958	1.08336	0.95023	0.573935	1.18202	1.09536	1.29955	1.32986	1.45815	0.108666	0.626263	0.556016	0.500739	0.748597	0.634784	0.956887	0.989671	0.95023	1.02796	1.04047	1.49826	1.12489	0.392901	0.510116	1.07125	2.19337	0.573935	0.491295	0.0959042
RUSC1-AS1	2.11639	2.72438	2.99634	3.21466	1.54784	1.97842	3.10496	2.54048	2.67118	3.54044	3.18366	2.72112	2.21121	2.79397	4.14742	3.07226	2.084	2.00786	0.813561	2.37282	1.61364	2.77382	2.23563	2.15054	3.30427	2.49625	2.18629	2.5555	2.33992	1.12352	2.2854	1.04353	3.46425	2.02806	2.11905	2.06471	2.22348	1.90793	2.87866	2.50211	1.9016	2.61202	1.09337	4.29023	2.52909	4.04136	0.641184	1.04987	2.68638
SACS-AS1	0.0457285	0.109322	0.0060733	0.084245	0.146079	0.283797	0.121687	0.084245	0.0586906	0.228122	0.228122	0.0326399	0.084245	0.0060733	0.0326399	0.0457285	0.25067	0.0060733	0.0326399	0.0586906	0.121687	0.0326399	0.0715286	0.0326399	0.0586906	0.0060733	0.096842	0.109322	0.476504	0.0715286	0.158111	0.084245	0.0060733	0.0060733	0.0326399	0.0586906	0.0326399	0.0060733	0.0060733	0.181857	0.181857	0.146079	0.146079	0.146079	0.0060733	0.0060733	0.0326399	0.0586906	0.0715286
SAP30L-AS1	1.07162	0.579238	0.919061	0.588617	0.625503	1.09762	0.812272	0.828049	0.491791	0.511713	0.46135	0.0721718	1.27258	0.511713	0.0721718	0.298046	1.19691	0.812272	0.250984	0.376692	0.560284	0.274718	1.04512	0.72208	0.491791	0.579238	0.451051	1.05179	0.997472	0.471573	0.0721718	0.0721718	0.398354	0.36573	0.560284	0.177199	0.962388	0.177199	0.531349	0.531349	0.286432	0.138755	0.250984	1.78179	0.20224	0.0721718	0.21459	0.560284	0.20224
SAPCD1-AS1	1.18086	1.70158	1.46921	3.51283	0.0769567	0.465899	2.40617	1.73841	1.53871	4.10876	2.61698	3.03276	1.02758	2.85531	2.00961	3.88023	1.15841	2.26844	0.0639495	3.26794	0.475475	0.825031	1.9368	1.55134	2.31364	2.21154	2.26359	1.42843	1.48253	0.0639495	3.9164	0.345147	2.76413	0.0639495	0.86813	1.63649	1.68277	2.45534	3.81068	2.12532	1.90841	0.302283	0.456251	2.13608	1.28763	2.83507	0.0639495	0.0639495	2.05884
SATB2-AS1	1.27996	0.131779	1.07053	0.283615	1.1949	0.283615	0.53543	0.271571	0.555333	0.145079	0.926497	0.234806	0.259423	0.247169	0.0772825	0.271571	1.36016	0.687266	0.184238	0.0911064	0.872376	0.330783	0.118352	1.4776	0.271571	0.063321	0.4422	0.46346	0.515241	0.365147	1.20737	0.757437	0.594311	0.505037	0.234806	0.247169	0.353786	0.158254	0.271571	0.171306	0.158254	0.171306	0.0911064	2.79966	0.20975	0.387597	0.791248	0.118352	0.872376
SBF2-AS1	1.44629	1.80615	0.96399	1.75237	0.699657	1.76078	1.65172	1.69199	1.32494	2.48564	0.854574	0.67204	1.1854	1.00104	1.78982	1.78159	1.11998	1.441	0.854574	2.30663	0.524913	0.862686	1.56742	1.43569	1.86568	2.24918	1.61022	1.91899	0.585677	1.00104	1.02279	0.948885	1.9522	1.43569	1.36473	1.54797	1.36473	1.26601	1.89259	1.3307	1.52823	1.28396	0.461321	0.383188	2.25504	1.31916	0.762005	0.263201	0.300316
SCARNA9	3.32635	0.205459	3.60547	0.671184	2.08962	0.707612	1.04295	2.42388	0.962783	2.59132	2.56842	2.59888	2.95952	1.55142	1.77842	0.569874	2.05841	2.03727	1.78464	1.01335	2.26528	0.823483	0.707612	2.97756	2.4897	0.64644	1.64198	2.84684	2.80084	3.43838	0.205459	1.92155	0.205459	1.82754	1.61464	0.867624	2.105	0.845703	0.205459	1.72133	2.05841	2.67262	2.43225	0.205459	2.45712	1.08161	2.20401	2.29735	1.94986
SCGB1B2P	1.00512	1.55683	1.84438	2.15423	0.138244	0.489853	1.30202	0.733047	1.61028	2.38781	2.18274	2.86092	2.08757	4.38363	2.5286	3.39732	1.68635	2.4779	0.138244	3.17393	0.138244	1.60654	1.0233	1.30681	3.0208	3.01364	2.1077	0.785203	1.59524	0.138244	2.53214	0.138244	2.97596	1.12706	2.0463	2.46676	0.980462	2.00088	2.27327	1.45944	0.936084	0.702222	0.138244	3.72632	2.02513	3.43276	0.138244	0.138244	1.93376
SDCBP2-AS1	1.93343	1.39643	2.2707	2.14047	1.16959	2.71956	1.78682	2.20284	2.01283	2.05243	2.10346	1.74645	1.80656	1.54775	1.972	1.48928	2.24285	2.06215	1.26741	1.73823	1.3857	2.20284	2.03278	1.7987	2.04264	1.62637	1.48429	2.23154	2.50722	1.53818	1.61283	1.16323	2.17351	1.87152	2.2624	1.18849	1.73823	1.27915	1.1112	2.48398	1.50906	1.68348	1.36397	2.09404	2.46033	2.08455	0.549175	1.61736	2.06859
SEC24B-AS1	0.682573	1.12003	1.00615	1.69565	0.197435	0.882255	1.23801	0.914266	0.906331	1.77515	1.45333	1.48534	0.930003	0.427648	2.18569	0.790277	1.12685	0.930003	0.298988	1.16047	0.143773	0.922157	1.34687	0.906331	1.88259	1.34687	0.85776	1.19977	1.3983	0.728454	0.17086	0.335259	1.26294	1.31747	1.02822	0.524821	0.728454	0.991249	0.807453	1.3983	1.28744	0.983738	0.18421	0.790277	1.04274	1.3983	0.438782	0.102142	1.65883
SEMA3B-AS1	2.05383	1.76081	2.97325	2.72553	-0.0276322	-0.0276322	0.681731	-0.0276322	1.00818	1.29866	1.27797	1.94057	4.01871	3.06229	-0.0276322	3.13075	0.408153	-0.0276322	-0.0276322	4.18426	-0.0276322	2.85339	1.51943	2.48752	2.99689	4.33644	0.582505	0.253951	0.408153	-0.0276322	2.62896	-0.0276322	1.61484	0.681731	1.4526	2.14523	0.976531	1.74952	2.266	2.04497	0.301365	1.11766	-0.0276322	5.5689	2.64265	-0.0276322	-0.0276322	-0.0276322	1.24412
SERTAD4-AS1	1.50251	1.40445	2.00688	3.5414	0.0972756	0.893472	2.10444	0.684149	1.62127	3.6351	1.61343	0.914	3.60878	2.13626	4.27838	2.80467	0.837067	0.393791	0.34184	4.43769	0.0972756	2.98837	2.47287	2.10176	1.40907	2.43194	1.48087	0.739768	0.837067	0.0972756	3.13588	0.0972756	2.58836	0.692244	0.196016	2.37235	1.43194	2.53575	1.35728	1.18801	1.00568	0.482308	0.184081	3.59121	4.05017	0.716226	0.276589	0.0972756	0.700288
SFTA1P	1.3224	2.66344	2.11241	1.81282	0.282958	1.10078	0.446479	1.07576	1.44212	0.779119	1.17308	1.26362	1.42774	2.30276	1.03731	2.06013	1.29067	2.18709	0.259516	1.43255	0.135516	1.14344	0.878364	0.848626	0.970572	2.17086	2.95598	0.350852	0.907438	0.135516	1.3686	0.135516	0.949866	1.27992	1.01102	2.87301	1.35847	1.59058	2.15443	0.963707	1.73909	1.46104	0.135516	2.38841	1.42774	2.02712	0.259516	0.135516	0.705689
SFTA3	0.205279	0.0317771	0.0317771	0.0317771	0.0317771	0.0620942	0.0918225	0.3856	0.0317771	0.348708	0.0317771	0.310904	0.33621	0.218888	0.0317771	0.0317771	0.0317771	0.0317771	0.0317771	0.0317771	0.0317771	0.232376	0.0317771	0.373401	0.0317771	0.0317771	0.0317771	0.0317771	0.779774	0.120985	0.259002	0.0317771	0.0317771	0.0620942	0.0317771	0.218888	0.33621	0.0620942	0.0317771	0.285173	0.0317771	0.0317771	0.445178	3.59326	0.0317771	0.0317771	0.0317771	0.0317771	0.245747
SH3BP5-AS1	2.19062	3.08938	2.3149	3.1799	1.3892	3.12072	3.34974	2.9013	2.29754	3.26657	2.57221	2.69789	2.552	2.10613	3.91976	2.39367	2.66671	1.82627	0.736138	2.07366	0.682416	2.70511	2.65926	2.67042	2.51898	2.28245	2.30252	2.64611	2.31982	0.820822	1.31441	0.884649	2.64611	2.73536	1.80789	1.70365	2.459	1.98374	2.38439	3.22458	2.14628	2.08556	0.606977	2.28498	2.59405	2.81369	0.744871	0.930459	2.55404
SH3RF3-AS1	1.42746	1.61293	1.55538	1.03258	1.72121	0.929154	1.1951	0.81722	0.221878	0.686715	0.777765	1.25279	0.523187	0.314981	1.01251	0.678128	1.12249	1.27519	1.54174	0.643226	1.66397	1.86181	0.907491	1.32429	0.957511	0.634359	1.05888	1.55085	1.22425	2.77051	1.26403	1.23001	1.32964	1.51871	1.3613	0.598301	1.8833	0.570617	1.49055	1.26403	0.643226	1.74894	1.95595	2.61158	1.25842	0.921971	1.0974	1.39223	1.39223
SLC25A21-AS1	1.16782	2.08996	2.31795	0.401269	0.055872	2.65798	0.172764	0.291823	0.291823	2.11397	0.268832	2.16934	1.70378	0.559862	0.055872	0.559862	0.160262	0.109071	0.245445	0.147644	0.055872	1.40814	0.550475	1.52323	0.933604	0.257189	0.257189	0.257189	0.31443	0.055872	0.775617	0.055872	0.853147	1.90884	0.109071	0.369352	0.221648	0.160262	0.989259	2.09902	0.0827324	0.325594	0.221648	2.20318	0.221648	0.147644	0.0827324	0.055872	2.1948
SLC25A5-AS1	1.53651	1.38068	1.82704	1.78986	1.01879	0.874087	1.88439	0.904352	1.49455	2.45377	1.83435	1.93931	1.50869	1.17346	2.65611	1.83435	1.39099	0.969966	0.621251	1.5992	1.05258	1.79739	2.56201	1.60356	1.65061	1.25582	1.32246	0.941214	1.60356	0.711132	1.52267	0.573854	2.24338	1.53651	1.78609	1.03241	1.41136	0.736923	1.01193	1.4658	1.69601	1.0855	0.583474	2.14402	2.20837	1.47063	0.409344	0.398333	1.89834
SLC26A4-AS1	4.32075	0.0116841	3.15618	0.415623	0.0116841	0.193603	0.0478943	0.573057	0.0597326	1.18618	0.406754	1.13785	1.77471	3.43396	1.26869	0.825543	0.626356	0.565252	-0.000625442	3.67533	0.265488	1.91122	1.45748	4.5825	0.626356	0.0116841	0.333424	0.0478943	1.08756	0.0945827	4.15088	0.0116841	0.0597326	0.128478	0.23519	0.450473	0.740192	0.475981	0.517359	0.0238723	0.0238723	0.352168	0.0116841	4.02135	2.46532	0.415623	-0.000625442	-0.000625442	0.0116841
SLC2A1-AS1	0.766977	0.113331	0.938763	0.938763	0.328244	0.710025	1.19354	0.844373	0.68486	0.952714	1.2051	1.1463	0.464563	1.10974	1.43707	0.993722	1.00712	0.403356	0.188845	1.72386	0.17655	0.641843	1.72777	0.667817	1.40273	0.980191	1.08481	0.188845	0.641843	0.201029	1.38271	0.260348	0.30599	0.260348	1.02697	0.650557	1.05941	0.710025	1.02038	0.624244	1.26694	0.836831	0.0605277	1.999	2.39188	0.821618	0.260348	0.339234	0.513525
SLC39A12-AS1	0.19469	0.00808282	0.0406899	0.088421	0.00808282	0.0567545	0.266606	0.0726639	0.00808282	0.56212	0.00808282	0.697534	0.0726639	0.00808282	0.0726639	0.0726639	0.00808282	0.00808282	0.00808282	0.00808282	0.00808282	0.0406899	0.47766	0.11949	0.00808282	0.00808282	0.00808282	0.223835	0.165021	0.088421	0.00808282	0.00808282	0.088421	0.0726639	0.0406899	0.0567545	0.0406899	0.223835	0.00808282	0.149984	0.252472	0.00808282	0.134807	0.348954	0.104029	0.00808282	0.00808282	0.00808282	0.238216
SLC7A11-AS1	0.164187	0.00797952	0.0944547	0.0332894	0.0332894	0.526208	0.0944547	0.456157	0.0332894	0.282915	0.0332894	0.0206971	0.00797952	0.0206971	0.106344	0.00797952	0.0703387	0.0206971	0.701129	0.00797952	0.0457589	0.208647	0.447125	0.0332894	0.00797952	0.00797952	0.0206971	0.752115	0.410342	0.141363	0.00797952	0.303366	0.00797952	0.0206971	0.00797952	0.0206971	0.00797952	0.0332894	0.0944547	0.0206971	0.0332894	0.0332894	0.0332894	1.1842	0.0206971	0.00797952	0.0332894	0.0457589	0.00797952
SLC8A1-AS1	0.91454	0.171381	0.171381	0.828837	0.685567	0.0641342	0.480013	1.202	0.156497	0.443004	0.74856	0.0641342	0.539835	0.0641342	0.156497	0.36629	1.13083	0.141472	0.141472	1.20971	0.392276	0.215212	0.642137	0.156497	0.156497	0.717377	0.379336	0.200736	0.443004	0.74856	0.551534	0.156497	0.353135	0.171381	0.653106	0.186127	0.809145	0.653106	0.271829	0.271829	0.299397	0.0641342	0.467772	1.14692	0.200736	0.229557	0.0955237	0.392276	0.995846
SLX1A-SULT1A3	2.78056	4.54284	3.05463	4.55264	2.86126	1.37377	3.42451	3.19172	5.31062	5.73672	5.81585	4.20708	2.35465	4.25861	4.60195	4.56459	1.4313	4.35346	1.60577	3.58637	2.46299	2.34125	2.04891	3.10889	3.94727	1.29264	3.19397	2.06865	2.56073	2.13404	0.943833	2.2037	5.19804	2.1045	4.43619	4.52799	3.37005	4.42874	4.91067	3.6841	3.20964	4.15847	1.53029	5.24804	4.44154	5.46493	1.66921	1.93274	3.37784
SMAD5-AS1	-0.00950018	0.19019	-0.00950018	0.422028	-0.00950018	0.0493643	0.447076	0.19019	0.587342	0.23041	0.148583	0.0378189	0.116408	0.396447	0.148583	0.288332	0.127229	0.3436	0.0721287	1.20658	0.0833519	0.179922	0.169566	0.0143913	0.534714	1.05675	0.22048	0.0721287	0.15912	0.210467	-0.00950018	0.0608002	0.15912	0.0493643	0.269332	0.777518	0.250028	0.455312	0.405035	0.511437	0.0608002	0.137953	0.026162	0.844732	0.179922	0.169566	0.0493643	-0.00950018	0.169566
SMARCA5-AS1	0.763589	0.189525	0.20107	0.154273	1.63398	1.92895	0.0163243	0.279177	0.0163243	0.0163243	0.0163243	0.0163243	0.223861	0.080818	0.0163243	0.0681685	0.0163243	0.0933475	1.51188	0.080818	2.86372	2.28648	1.45969	0.662158	0.080818	0.0163243	0.0163243	0.41302	0.342638	2.01911	0.0163243	0.637602	0.0163243	0.0163243	0.105759	0.118056	0.166129	0.118056	0.0163243	0.432459	0.0163243	0.0163243	0.451617	2.09531	0.0163243	0.0163243	0.670242	1.35831	0.654023
SMC5-AS1	0.316793	0.176347	0.30456	0.738284	0.10784	0.215985	0.30456	0.352901	0.613951	0.603942	0.433889	0.254594	0.0795279	0.189678	0.45624	0.254594	0.352901	0.241836	0.411196	0.433889	0.0212324	0.445106	0.72908	0.411196	0.765557	0.399718	0.20289	0.279787	0.510691	0.292225	0.613951	0.411196	0.388151	0.292225	0.30456	0.531925	0.254594	0.328927	0.352901	0.701123	0.254594	0.364744	0.0795279	0.951592	0.542429	0.189678	0.121796	0.0937514	0.774538
SMCR2	-0.0130685	0.232444	0.384594	0.937751	-0.0130685	-0.0130685	-0.0130685	-0.0130685	0.329711	0.567225	0.663673	1.41916	-0.0130685	0.932021	0.543855	1.12807	0.170179	0.479283	-0.0130685	0.982652	-0.0130685	-0.0130685	0.222282	0.11578	1.22237	0.543855	0.201704	-0.0130685	0.170179	-0.0130685	0.33903	-0.0130685	1.11824	0.232444	0.712646	0.180777	0.567225	0.627464	0.310861	0.366569	0.0933313	0.402359	-0.0130685	0.960405	0.301327	0.462598	-0.0130685	-0.0130685	0.329711
SMCR5	0.163465	0.163465	0.141296	0.0840959	0.174403	0.141296	0.0723355	0.0840959	0.0604637	0.0484782	0.0840959	0.0241576	0.308541	0.185247	0.217227	0.0241576	0.0723355	-0.000644676	0.0484782	-0.000644676	-0.000644676	0.15243	0.0241576	0.107291	0.0840959	0.0363769	0.0118178	0.0484782	0.185247	0.217227	0.248411	0.141296	-0.000644676	0.0484782	0.0363769	0.0363769	0.0484782	0.0484782	0.0241576	0.0723355	0.141296	0.0723355	0.0484782	0.922633	-0.000644676	0.0723355	0.0840959	0.163465	0.0604637
SMG7-AS1	0.184582	0.0889988	0.251891	0.32622	0.499736	0.207411	0.229843	0.229843	0.251891	0.173015	0.218676	0.076537	0.184582	0.113567	0.38669	0.125678	0.229843	0.173015	0.31586	0.173015	0.262775	0.196047	0.240914	0.273568	0.273568	0.415894	0.076537	0.207411	0.305417	0.251891	0.396498	0.240914	0.149563	0.229843	0.113567	0.149563	0.137676	0.125678	0.173015	0.294888	0.251891	0.262775	0.173015	1.68336	0.113567	0.149563	0.207411	0.207411	0.207411
SMIM2-AS1	0.804406	1.12953	0.633184	1.49705	0.0642715	0.752523	1.10223	1.63635	0.670978	1.46	1.00232	0.97997	0.594361	2.07377	2.79062	1.87977	1.22751	1.13628	0.0642715	1.61726	0.0642715	0.972441	0.544298	2.3942	0.878857	2.02768	1.75455	0.371159	2.06326	0.0642715	0.0642715	0.0642715	1.06734	0.829657	1.80175	1.30132	1.29531	1.09532	1.24008	1.75455	0.964873	1.07439	0.0642715	0.862645	1.34848	1.07439	0.0642715	0.0642715	1.38286
SNAI3-AS1	3.19085	1.8527	2.2262	2.00854	1.84962	1.7533	2.04062	1.41672	2.98601	1.40343	2.47149	2.48254	2.76306	3.58474	2.91614	2.54511	1.3157	2.06671	1.42551	2.6518	1.19499	2.77177	1.90984	2.92126	2.47703	2.54162	2.21939	1.56972	1.5736	1.87104	4.78894	1.46425	2.54859	1.7992	1.8891	2.14666	1.71942	1.6881	1.98667	2.01124	2.21483	1.97559	1.56193	3.62124	3.09051	2.36314	0.86262	1.19499	2.09731
SNAP25-AS1	1.97603	1.0667	1.21098	0.585745	0.0622798	1.22339	0.706708	0.28347	0.196555	0.49547	0.410061	0.882516	0.453413	0.818102	1.58156	1.32471	0.0622798	1.43526	0.14437	0.365333	0.516037	1.16021	1.27198	2.16551	1.47716	0.474598	0.921329	1.35879	0.642867	0.259179	1.96147	0.271377	1.42458	1.62404	1.0667	0.234462	1.08044	0.973931	0.874623	1.88245	1.22339	0.951627	0.614596	1.73574	2.13995	0.973931	0.0622798	0.0622798	1.0388
SNHG1	4.22759	6.39094	5.38983	5.62767	4.72349	7.06918	5.95894	5.71114	6.39031	6.42226	6.32647	7.13116	5.16387	4.93859	5.81512	5.3108	5.50461	6.18173	5.10825	4.88274	6.02371	4.78581	4.90517	4.88765	5.93832	4.44121	5.43559	6.46745	5.94493	5.27877	3.82225	5.62711	6.4548	5.01195	5.20226	5.05236	5.90496	5.72576	5.76415	6.51143	5.97752	5.63046	6.25972	3.79675	4.94283	6.32135	4.38577	3.37411	7.36377
SNHG10	2.35063	3.61053	3.98347	4.73006	1.38147	3.24055	3.46855	3.96703	5.0593	5.0993	5.96479	4.61412	4.45517	4.80675	4.26747	5.20158	3.31198	4.18117	1.23385	6.1388	1.46599	3.41664	3.44523	4.29211	4.64889	5.20025	4.19039	1.97926	3.11748	1.20443	3.29504	1.25117	2.7518	3.89115	4.34848	4.98152	4.3098	3.88657	4.09216	4.47228	4.82262	3.96212	1.90127	4.62559	3.82063	5.1529	1.36593	1.53597	5.02026
SNHG11	3.34969	4.84362	3.98245	5.63757	1.75308	0.989097	4.93122	4.48079	5.3044	5.67663	5.13066	5.5785	4.27634	6.63039	5.16043	5.36884	4.04822	5.28075	2.25217	5.49947	1.88431	4.28888	4.21605	3.79313	5.28625	5.97711	4.93945	3.27414	3.51387	1.34219	4.58288	1.91777	5.42821	3.78134	4.95486	5.0819	4.78911	5.6314	4.88979	5.1134	5.34448	4.2325	0.569641	5.55052	5.12311	5.79538	1.54267	1.1303	4.06771
SNHG12	3.84634	5.34304	4.16102	5.38548	3.16161	3.48054	5.38467	5.29765	6.48089	4.89995	5.32809	5.22306	4.17971	4.57232	5.37569	4.87693	4.67757	4.59195	2.99967	4.96921	3.24593	3.77537	4.31606	3.88037	6.01216	4.56082	5.68037	5.27801	4.20233	3.71366	3.79398	2.4573	4.60469	4.60215	5.27506	5.45426	5.26196	5.00832	5.22492	5.69693	4.49668	5.15454	3.15351	4.3218	4.75184	5.38277	2.90807	2.29989	4.94475
SNHG14	5.93826	2.34526	5.69711	3.85941	3.19509	5.26346	3.74984	4.42417	3.39647	4.09853	4.83159	4.7541	5.39184	3.90716	5.65438	4.19359	4.44845	4.20108	3.05253	4.67271	3.62428	4.50103	4.9279	5.75182	4.37223	2.48493	3.75933	4.9971	5.32908	3.64167	4.87311	3.11457	4.30921	4.83617	4.00638	2.64127	4.46439	2.75126	2.11955	5.1702	4.43792	4.63268	4.34244	3.46293	4.6602	5.08221	3.41992	3.26935	4.63908
SNHG15	3.54151	4.70775	3.99641	5.17737	1.52094	4.41343	4.99303	3.25926	4.87471	5.68205	4.3746	4.755	3.53033	5.78084	2.96668	5.97306	4.22931	4.38087	2.41502	4.86895	2.97721	3.25926	4.22417	3.90414	4.29314	5.65074	4.94726	3.75672	4.30829	2.66957	4.61462	1.48685	4.64537	3.5548	4.28457	4.3089	5.09824	5.50319	5.69543	5.59861	2.10208	5.07464	1.4518	6.0371	5.06382	4.89598	2.34744	1.69343	5.00033
SNHG16	3.41092	4.62932	3.79692	3.90255	3.17346	5.45738	4.92084	5.10014	4.69336	3.78215	4.54166	3.98474	3.19561	4.29789	4.48635	4.99328	4.41829	4.65085	4.20416	4.23049	4.51044	3.60951	4.64228	3.61679	4.48087	4.86893	4.44432	5.57747	5.18055	3.3704	4.06785	3.48154	3.88701	4.45059	4.3409	4.64282	4.55036	4.85674	5.1802	4.88277	4.75332	4.54863	4.43676	4.87565	3.84631	3.95732	2.85892	2.63783	5.1536
SNHG17	3.71496	4.95411	4.01285	5.56251	2.06185	2.25403	5.28387	5.4257	6.18193	5.77896	5.95097	5.72588	4.2063	6.43789	5.27295	5.90284	4.37964	6.1634	2.12686	4.81416	2.92339	4.46169	4.47313	3.63023	5.73187	5.34392	5.13972	4.33371	4.36076	2.08904	4.73809	2.68698	5.86869	4.67131	4.97511	5.12458	5.12585	5.89629	5.64745	5.93525	5.57705	5.13752	1.05864	5.73745	4.87723	6.72664	2.04205	1.70895	4.93757
SNHG18	0.948789	1.64096	1.46241	3.70259	0.956283	0.780373	2.77316	2.57077	3.51281	0.838998	3.69729	1.41623	2.52529	3.92482	5.29671	3.81244	2.91583	3.26055	0.284666	4.12888	0.566431	2.71362	2.72122	1.00036	4.20091	4.82094	3.80187	0.948789	0.566431	0.745632	1.05686	0.822519	2.97155	0.948789	1.01472	2.99471	3.49011	4.66181	4.20867	3.91514	3.22395	3.43591	0.259213	2.86099	4.25541	3.71401	0.416304	0.625764	1.69676
SNHG3	2.3591	3.59355	2.72929	3.55652	6.61011	3.11798	3.73631	3.51283	5.1537	3.69755	4.08602	3.68985	2.13817	3.42897	3.06362	3.81567	3.68307	3.69371	6.22448	3.15691	6.38325	2.30812	2.91378	2.58704	3.85778	3.44079	3.55437	4.05677	3.36439	5.7086	2.51063	6.5099	2.92269	2.85711	3.95064	3.15985	3.84162	4.26275	3.84076	4.53068	3.0282	3.76119	7.08175	3.27098	2.6168	3.17302	6.43089	5.44115	4.05893
SNHG5	6.24517	8.36989	7.1746	7.87293	3.82354	6.8087	6.3566	6.25468	8.64427	6.4224	8.05317	8.1663	8.04627	8.23396	5.61432	8.3539	5.70547	9.3013	3.65156	9.15002	4.0913	6.99733	6.12675	6.25527	7.20107	8.35118	6.79969	6.08507	6.69941	3.55421	6.82963	3.39489	7.87091	7.44229	7.51511	10.0644	8.45392	8.5992	9.69771	8.04992	6.42151	6.22472	3.2836	8.16417	7.88517	6.00187	3.6367	2.55673	8.23911
SNHG6	7.33736	8.06526	7.45712	7.89179	1.44749	7.46927	7.46492	7.59211	8.13943	8.88091	8.48363	9.01228	8.26219	8.45062	7.21034	8.14632	7.32894	8.15239	3.48993	8.4007	2.48754	6.93122	7.11179	7.09571	8.29052	8.32027	7.81881	7.29792	7.18568	2.18644	7.26588	1.5325	8.68318	6.97498	7.47929	8.4083	8.72897	8.47314	8.5024	8.38063	8.16901	7.98699	1.67179	8.73873	7.48746	7.95923	1.2774	1.0791	8.5942
SNHG7	4.51301	5.7805	5.55263	5.77025	2.91479	4.34728	5.94286	5.05106	6.68962	6.70246	6.06705	6.00254	4.9731	6.02472	4.95956	5.78624	4.48818	6.32374	3.634	5.64307	3.61207	4.94768	4.66748	4.61478	6.49273	5.89128	5.85298	4.80249	4.78118	3.44907	6.77536	3.2447	6.20707	5.48863	6.14125	5.60797	6.197	6.52157	6.42058	5.96018	6.14721	5.77771	3.15985	5.34172	5.70985	5.89501	2.79503	2.50669	6.08798
SNHG8	6.18163	7.24009	6.66006	6.407	3.67869	6.43288	5.7396	6.31382	7.04799	6.07889	7.08027	6.5585	7.12298	7.39057	5.9661	7.16331	5.91924	7.13948	3.77328	7.36072	4.15568	5.79971	6.11522	6.63016	7.64827	7.02464	6.2689	6.70835	6.21345	2.09816	7.93867	2.78698	5.16942	6.48048	6.28701	7.06982	6.92585	7.14781	7.88315	7.41305	6.50052	6.31834	2.31846	8.33748	6.49215	6.41952	3.03579	2.42843	7.17201
SNHG9	4.37482	6.25822	5.32215	6.88206	2.60471	5.13726	5.46971	5.69059	7.22449	5.43839	7.28056	7.27613	5.74275	7.10222	7.84482	6.46862	5.47705	5.82241	3.1758	6.90322	2.15411	6.22146	6.53759	5.25866	7.33867	8.06115	6.62136	4.21206	3.88124	2.52539	4.74605	2.81769	7.6545	6.82697	4.57982	7.44766	7.57719	8.48298	8.44344	6.40238	6.30217	6.39602	2.52821	6.3648	7.34489	6.54706	1.88821	1.42592	6.13438
SNRK-AS1	0.521803	0.509263	0.160682	0.0318405	0.294683	0.405409	0.391962	0.829112	0.471069	0.776296	0.418748	0.236447	0.265818	0.0318405	0.471069	0.0318405	0.521803	0.145109	0.0318405	0.0318405	0.0318405	0.0318405	0.431983	0.160682	0.251197	0.0318405	0.0318405	1.14126	0.323059	0.665387	0.743788	0.0318405	0.265818	0.583133	0.0318405	0.206551	0.176112	0.129389	0.145109	0.0318405	0.0318405	0.571046	0.0318405	0.0318405	0.0318405	0.280313	0.0318405	0.350961	0.445113
SOCS2-AS1	1.05806	3.89399	0.756499	3.25199	0.259415	0.687009	1.88833	1.41132	2.12576	2.49281	2.9642	1.14296	0.565711	2.52002	2.69041	4.0086	2.24965	3.07364	0.713495	3.86902	0.319548	1.37993	2.78195	1.16804	2.40278	1.72731	1.58096	0.930744	3.6881	0.196432	0.773318	0.365768	3.83191	2.15561	3.89159	2.0189	1.43184	2.49738	1.29241	1.90982	1.40094	0.988838	0.283796	1.38521	0.854361	2.63601	0.442975	0.157158	1.83679
SOS1-IT1	1.32109	0.969656	1.46341	1.61445	0.400207	1.96722	1.17693	1.06273	0.631434	1.21456	1.50607	1.39657	1.05071	0.804623	1.59898	0.561989	1.26642	1.16045	0.190517	1.16597	0.348345	1.1932	1.95849	1.28658	1.39657	1.68182	1.38738	1.86138	1.71063	0.202476	0.497888	0.190517	1.89562	0.94362	1.12114	0.930396	1.39198	1.32594	1.04466	0.759719	1.67084	0.705207	0.141504	0.744385	2.04315	1.74227	0.141504	0.190517	1.65976
SOX2-OT	7.24439	6.7563	7.9569	6.02222	5.05132	8.00606	6.06225	6.04178	5.90259	5.94143	5.91602	5.89663	8.83056	5.7522	5.64322	5.82784	6.76691	6.32647	3.66542	8.35248	5.70656	8.00896	7.18569	6.71076	6.15603	6.61367	4.98371	8.17886	6.93766	6.02468	5.34462	4.12515	6.34352	6.50043	5.78334	5.59009	7.55308	5.43928	5.49804	5.78836	5.77652	6.16974	5.07904	6.8884	6.19846	5.25636	4.57208	3.67738	7.3026
SOX21-AS1	1.77712	2.89282	2.65585	2.22113	1.52205	2.93715	2.89109	2.37919	2.61146	2.96041	2.74035	2.20363	2.05455	1.82502	2.1859	1.93403	3.54978	2.75584	1.1536	2.17394	1.34227	2.11246	2.78252	1.9661	2.40964	2.09663	1.94123	3.00891	3.15445	1.26643	1.51213	1.16663	2.27504	3.00891	2.49461	1.52698	2.47805	1.53678	1.6127	2.22113	3.32963	2.24978	1.17953	3.04491	2.4246	2.33481	0.63901	1.04444	2.22113
SPAG5-AS1	1.25108	1.19925	1.36279	1.36279	0.909125	1.31543	1.51173	1.41738	0.790603	1.99375	1.25614	1.20453	1.23575	0.495587	2.36526	0.730735	1.57617	0.419505	0.699703	0.610217	0.840759	1.42626	1.22023	1.54436	1.10024	0.558599	1.01748	1.51585	1.54436	0.558599	0.495587	0.513913	1.5879	1.11729	0.558599	0.306805	1.12853	0.715314	0.82663	1.71018	1.18862	1.28118	0.448575	1.39945	1.19925	1.52815	0.438959	0.274242	0.941971
[truncated: 119 more rows]
[truncated: 169 more columns]
