# Supplementary material for: LncRNA-FAM66C Was Identified as a Key Regulator for Modulating Tumor Microenvironment and Hypoxia-Related Pathways in Glioblastoma
Source: Front Public Health. 2022 Jul 6;10:898270. doi: 10.3389/fpubh.2022.898270 (PMC9299378; doi:10.3389/fpubh.2022.898270)
Supplement: Supplementary file 8 [file Table_8.XLSX]

## Sheet: cgga.tf_activities.anova.res
Tag	F.value	p.value	effect.size
AR	7.19	0.000952	0.0626705
BACH1	7.87	0.000505	0.0681763
CEBPA	40.7	9.98e-16	0.274801
CEBPB	27.9	1.66e-11	0.206199
CREB1	4.77	0.00941	0.0424763
CTCF	10.9	3.14e-05	0.0919398
E2F1	8.14	0.00039	0.0704223
E2F4	5.84	0.00339	0.0515211
EGR1	16.4	2.35e-07	0.132379
ELK1	27.7	1.95e-11	0.204985
ESR1	52	3.82e-19	0.325983
ETS1	88.4	9.81e-29	0.451147
ETS2	60.5	1.45e-21	0.360054
FOS	61.1	9.66e-22	0.362454
FOXM1	4.55	0.0116	0.0406056
FOXO1	1.08	0.341	0.00996493
FOXO3	16.5	2.24e-07	0.132745
FOXP1	6.77	0.0014	0.0592759
GATA2	3.63	0.0283	0.0326301
GATA3	4	0.0196	0.0359045
HIF1A	66.9	2.55e-23	0.383654
HNF4A	1.09	0.337	0.0100567
IRF1	27.1	3.16e-11	0.201408
JUN	55.9	2.78e-20	0.342218
MITF	16.2	2.86e-07	0.130773
MYC	9.65	9.72e-05	0.0823511
NFIC	10.2	6.06e-05	0.0863757
NFKB1	61.7	6.49e-22	0.364813
POU2F1	24.6	2.39e-10	0.186249
PPARA	3.42	0.0344	0.0308569
PPARG	17.5	8.98e-08	0.140099
PRDM14	22.9	9.9e-10	0.175407
RARA	51.6	4.89e-19	0.324436
RELA	57.5	1.03e-20	0.348291
SMAD3	76.2	9.67e-26	0.414797
SP1	48.1	5.31e-18	0.309282
SP3	51.6	5.02e-19	0.324269
SPI1	34.3	1.17e-13	0.241926
STAT1	56.9	1.47e-20	0.346105
STAT2	13.8	2.4e-06	0.113415
STAT3	76.7	7.34e-26	0.416298
TFAP2A	7.11	0.00102	0.0620763
TP53	37.3	1.2e-14	0.257838
USF1	42.8	2.24e-16	0.284811
USF2	63.7	1.84e-22	0.372197
WT1	13.2	4e-06	0.109196
YY1	9.86	8e-05	0.0840175
ZNF263	26.4	5.68e-11	0.197039
