# Supplementary material for: LncRNA-FAM66C Was Identified as a Key Regulator for Modulating Tumor Microenvironment and Hypoxia-Related Pathways in Glioblastoma
Source: Front Public Health. 2022 Jul 6;10:898270. doi: 10.3389/fpubh.2022.898270 (PMC9299378; doi:10.3389/fpubh.2022.898270)
Supplement: Supplementary file 9 [file Table_9.XLSX]

## Sheet: gbm.tcga.t.exp.clini
Tag	age_at_initial_pathologic_diagnosis	batch_number	bcr	bcr_followup_barcode	bcr_followup_uuid	submitter_id	date_of_withdraw	day_of_dcc_upload	day_of_form_completion	days_to_initial_pathologic_diagnosis	eastern_cancer_oncology_group	file_uuid	followup_case_report_form_submission_reason	followup_treatment_success	history_of_neoadjuvant_treatment	informed_consent_verified	init_pathology_dx_method_other	initial_pathologic_diagnosis_method	karnofsky_performance_score	lost_follow_up	month_of_dcc_upload	month_of_form_completion	other_dx	patient_id	performance_status_scale_timing	person_neoplasm_cancer_status	postoperative_rx_tx	primary_therapy_outcome_success	prior_glioma	radiation_therapy	reason_for_withdraw	tissue_prospective_collection_indicator	tissue_retrospective_collection_indicator	tissue_source_site	withdrawn	year_of_dcc_upload	year_of_form_completion	year_of_initial_pathologic_diagnosis	days_to_index	dbgap_registration_code	disease_code	pathology_report_file_name	program	project_code	vial_number	age_at_index.demographic	days_to_birth.demographic	days_to_death.demographic	ethnicity.demographic
TCGA-06-0878-01A	74	10.84.0	Nationwide Children's Hospital	TCGA-06-0878-F22888	a3ced03c-8e6c-457b-a516-b8555c99f414	TCGA-06-0878		22	25	0	NA	7406D910-57BF-467B-835E-4A5224E812BC			No	YES		Tumor resection	80		12	2		878	Preoperative	WITH TUMOR	YES		NO	YES				6	FALSE	2016	2009	2008	0	NA	GBM	TCGA-06-0878.31037a8e-696a-4858-90ca-84578f350b7f.pdf		TCGA	A	74	-27319	NA	not hispanic or latino
TCGA-26-5135-01A	72	79.66.0	Nationwide Children's Hospital	TCGA-26-5135-F68870	B1460DC0-1B2E-4556-AE6A-A5F73ED6B090	TCGA-26-5135		22	22	0	NA	D5167B6C-B2D9-4CA3-91E7-64D043DA1661	Scheduled Follow-up Submission		No	YES		Tumor resection	NA	NO	12	12		5135					NO					26	FALSE	2016	2014	2009	0	NA	GBM	TCGA-26-5135.89a229ab-908a-4062-9ce6-16bca172fa02.pdf		TCGA	A	72	-26490	270	not hispanic or latino
TCGA-06-5859-01A	63	111.64.0	Nationwide Children's Hospital	TCGA-06-5859-F23043	be6e1617-31d5-438b-a549-6b5437725e33	TCGA-06-5859		22	9	0	NA	1ED5CA77-9A29-46F0-BC23-5E464299BE79			No	YES		Tumor resection	40		12	8		5859	Post-Adjuvant Therapy	WITH TUMOR	YES		NO	YES				6	FALSE	2016	2011	2011	0	NA	GBM	TCGA-06-5859.9baeb8a0-e852-4729-bfc6-e4666a1f0a37.pdf		TCGA	A	63	-23211	NA	not hispanic or latino
TCGA-06-2563-01A	72	26.75.0	Nationwide Children's Hospital	TCGA-06-2563-F22957	699472ad-4534-4038-bee2-9f72e9e854b8	TCGA-06-2563		22	22	0	NA	1B0731DE-0202-4932-AC4D-9E35F4FFB7AD			No	YES		Tumor resection	80		12	3		2563	Preoperative	WITH TUMOR	YES		NO	YES				6	FALSE	2016	2010	2009	0	NA	GBM	TCGA-06-2563.4f0a8aba-907a-4616-9704-db9889c626d8.pdf		TCGA	A	72	-26643	NA	not hispanic or latino
TCGA-41-2571-01A	89	38.74.0	Nationwide Children's Hospital	TCGA-41-2571-F27980	b583af35-dfdd-4d1e-b6ac-cdefd9dcdb02	TCGA-41-2571		22	3	0	NA	5B27762C-C4F1-4BE3-AAE8-8AA8A3E879DF			No	YES		Incisional Biopsy	60		12	6		2571	Pre-Adjuvant Therapy	WITH TUMOR	YES		NO	NO				41	FALSE	2016	2010	2009	0	NA	GBM	TCGA-41-2571.f3dafdb9-14e4-4524-ae4d-3d2860532e80.pdf		TCGA	A	89	-32612	26	not hispanic or latino
TCGA-28-5207-01A	71	79.66.0	Nationwide Children's Hospital	TCGA-28-5207-F15032	b08d1e3f-f07f-4975-816d-e07828edca31	TCGA-28-5207		22	14	0	NA	53A200B0-34A1-4E86-8F69-3413CE7E51FA			No	YES		Tumor resection	70		12	7		5207	Pre-Adjuvant Therapy	WITH TUMOR	YES		NO	YES				28	FALSE	2016	2011	2010	0	NA	GBM	TCGA-28-5207.0bafbc8d-023d-4c05-a802-5c32767c0e55.pdf		TCGA	A	71	-25975	343	not reported
TCGA-14-0871-01A	74	10.84.0	Nationwide Children's Hospital	TCGA-14-0871-F25099	a13df7b3-d638-4375-ad27-309276762990	TCGA-14-0871		22	19	0	NA	67B74258-521E-45F0-A883-A60B3252151C			No	YES		Tumor resection	60		12	12		871	Post-Adjuvant Therapy		YES		NO	YES				14	FALSE	2016	2008	1998	0	NA	GBM	TCGA-14-0871.3c96ffd0-6aa2-4d06-a59a-d70e79d05822.pdf		TCGA	A	74	-27387	880	not reported
TCGA-16-1045-01B	49	16.87.0	Nationwide Children's Hospital	TCGA-16-1045-F25312	fc2bb9d6-3fc0-4511-b81c-a7658dae6d1a	TCGA-16-1045		22	27	0	NA	AB34CFC7-C4B4-4659-BC61-E5DB75030ECC			No	YES		Tumor resection	NA		12	7		1045		WITH TUMOR	YES		YES	YES				16	FALSE	2016	2009	2006	0	NA	GBM	TCGA-16-1045.f47ef3fb-4402-4d51-a2cf-01fbfaa813a1.pdf		TCGA	B	49	-18195	883	not hispanic or latino
TCGA-32-2632-01A	80	38.74.0	Nationwide Children's Hospital	TCGA-32-2632-F48468	0AF2535B-A846-400D-AF07-85EB93BEEF7D	TCGA-32-2632		22	13	0	NA	DB847679-0C47-4BF7-A4C5-00A3FEF1809A	Scheduled Follow-up Submission	Progressive Disease	No	YES		Tumor resection	NA	NO	12	9		2632		WITH TUMOR		Progressive Disease	NO					32	FALSE	2016	2013	2008	0	NA	GBM	TCGA-32-2632.37cd6d1c-c10e-4ca0-ad18-3d707e9b1691.pdf		TCGA	A	80	-29281	269	not hispanic or latino
TCGA-06-0156-01A	57	4.100.0	Nationwide Children's Hospital	TCGA-06-0156-F22669	1dd9885e-f419-4668-915a-bf2a537bd7db	TCGA-06-0156		22	8	0	NA	E0DCEC07-97FE-42D3-A6AC-F5A970C12489			No	YES		Tumor resection	NA		12	12		156		WITH TUMOR	YES		NO	YES				6	FALSE	2016	2008	1998	0	NA	GBM	TCGA-06-0156.8153dcf5-1f5c-4c26-a0cb-05e2209a62dd.pdf		TCGA	A	57	-20932	178	not hispanic or latino
TCGA-06-0141-01A	62	3.97.0	Nationwide Children's Hospital	TCGA-06-0141-F22618	08be2b0e-a83c-4928-ac25-545c9be5f898	TCGA-06-0141		22	8	0	NA	E515A35F-B8C5-4BF7-BEBB-58CFBE68587D			No	YES		Tumor resection	80		12	12		141	Preoperative	WITH TUMOR	YES		NO	YES				6	FALSE	2016	2008	2000	0	NA	GBM	TCGA-06-0141.caa0b0ec-7b94-4326-99d5-483fed429ed4.pdf		TCGA	A	62	-22926	313	not hispanic or latino
TCGA-06-2569-01A	24	26.75.0	Nationwide Children's Hospital	TCGA-06-2569-F22984	09d265c8-dd6a-4c84-a166-0a613921c4bc	TCGA-06-2569		22	22	0	NA	09C864F2-B35C-4817-A927-B89A03C00049			No	YES		Tumor resection	80		12	3		2569	Preoperative	WITH TUMOR			NO					6	FALSE	2016	2010	2009	0	NA	GBM	TCGA-06-2569.3713fba7-46ff-4499-9027-dc719227e0bd.pdf		TCGA	A	24	-8922	NA	not hispanic or latino
TCGA-02-2485-01A	53	26.75.0	Nationwide Children's Hospital	TCGA-02-2485-F22553	1dddaa69-ffd7-42a3-b764-840d6fed4aa8	TCGA-02-2485		22	6	0	NA	7B62FA73-A42D-4916-BBA1-B0880EDC99D7			No	YES		Excisional Biopsy	80		12	5		2485		WITH TUMOR	YES		NO	YES				2	FALSE	2016	2010	2009	0	NA	GBM	TCGA-02-2485.5b0be7bb-15b5-429b-9bc0-94e435c1a164.pdf		TCGA	A	53	-19494	NA	not hispanic or latino
TCGA-06-0138-01A	43	4.100.0	Nationwide Children's Hospital	TCGA-06-0138-F22612	a53e2e15-81ed-4105-b6e1-7a889a7b8bd4	TCGA-06-0138		22	9	0	NA	04476DA2-FDEE-49CF-AA9A-E8DF31DD1C88			No	YES		Tumor resection	80		12	12		138	Preoperative	WITH TUMOR	YES		NO	YES				6	FALSE	2016	2008	2004	0	NA	GBM	TCGA-06-0138.9a7ac58b-1ece-4196-aa88-5924f5fbe853.pdf		TCGA	A	43	-15736	737	not hispanic or latino
TCGA-06-2564-01A	50	26.75.0	Nationwide Children's Hospital	TCGA-06-2564-F22961	a205e6ef-0fe3-47a0-9c55-508cf3c7afbe	TCGA-06-2564		22	22	0	NA	A85441C5-852A-46E0-9651-0ADE35E9354B			No	YES		Tumor resection	100		12	3		2564	Post-Adjuvant Therapy	WITH TUMOR			NO	YES				6	FALSE	2016	2010	2009	0	NA	GBM	TCGA-06-2564.d89f8307-b898-47ac-957b-a9b76f58bd01.pdf		TCGA	A	50	-18435	NA	not hispanic or latino
TCGA-28-5213-01A	72	79.66.0	Nationwide Children's Hospital	TCGA-28-5213-F15019	3c1728d0-e842-4dc9-a3c8-14a3fca5927e	TCGA-28-5213		22	14	0	NA	B3698D23-06C0-4181-82DE-524F9A8A04DD			No	YES		Tumor resection	80		12	7		5213	Pre-Adjuvant Therapy	WITH TUMOR	YES		NO	YES				28	FALSE	2016	2011	2010	0	NA	GBM	TCGA-28-5213.591247be-ca98-4187-8280-42b2520e93f7.pdf		TCGA	A	72	-26491	NA	not reported
TCGA-76-4928-01B	85	79.66.0	Nationwide Children's Hospital	TCGA-76-4928-F28529	96f61a2e-be0d-4efc-ae97-e54a6199209f	TCGA-76-4928		22	6	0	NA	A89C1F6E-6536-419E-B81E-2EF6FB2269C5			No	YES		Tumor resection	80		12	4		4928		WITH TUMOR	YES		NO	YES				76	FALSE	2016	2011	2005	0	NA	GBM	TCGA-76-4928.dad54ebf-da45-4e1e-91e3-dd56b2b96597.pdf		TCGA	B	85	-31267	94	not reported
TCGA-76-4931-01A	70	79.66.0	Nationwide Children's Hospital	TCGA-76-4931-F28535	3d0f410b-6233-43b7-a262-790fff0a72f3	TCGA-76-4931		22	6	0	NA	1E65AEBF-9F46-4CA4-B59D-B260637E471A			No	YES		Tumor resection	80		12	4		4931		WITH TUMOR	YES		NO	YES				76	FALSE	2016	2011	2005	0	NA	GBM	TCGA-76-4931.f34d64d6-6103-407f-b45b-4e660a1bfcd1.pdf		TCGA	A	70	-25812	279	not reported
TCGA-06-5856-01A	58	111.64.0	Nationwide Children's Hospital	TCGA-06-5856-F23034	d8d42ac3-eefe-4aa5-ae75-3e76177e0900	TCGA-06-5856		22	9	0	NA	9690C7F8-9A90-4566-AC4E-DE6733617AFB			No	YES		Tumor resection	NA		12	8		5856		WITH TUMOR	NO		NO	NO				6	FALSE	2016	2011	2010	0	NA	GBM	TCGA-06-5856.7bbecef6-9b0c-43b8-be9b-55821f9ac49b.pdf		TCGA	A	58	-21232	114	not hispanic or latino
TCGA-19-2620-01A	70	38.74.0	Nationwide Children's Hospital	TCGA-19-2620-F25431	c32d5834-9dec-42b0-b4b8-1220e81b89ba	TCGA-19-2620		22	12	0	NA	59BABBBA-9529-44C2-9E78-982C86F6660C			No	YES		Tumor resection	40		12	5		2620	Pre-Adjuvant Therapy	TUMOR FREE	YES		NO	YES				19	FALSE	2016	2010	2009	0	NA	GBM	TCGA-19-2620.dedd3bd8-b885-498e-a305-50b727240d09.pdf		TCGA	A	70	-25665	148	not hispanic or latino
TCGA-26-5132-01A	74	79.66.0	Nationwide Children's Hospital	TCGA-26-5132-F26871	55aede52-7e6e-4e17-b658-be47d30c307b	TCGA-26-5132		22	21	0	2	C4D789FF-8180-457B-AA53-4D9FB6E7EEEF			No	YES		Tumor resection	60		12	12		5132	Pre-Adjuvant Therapy	TUMOR FREE	YES		NO	YES				26	FALSE	2016	2010	2009	0	NA	GBM	TCGA-26-5132.a2075373-4a3f-4f19-bc80-a46537c888df.pdf		TCGA	A	74	-27196	NA	not hispanic or latino
TCGA-06-2558-01A	75	26.75.0	Nationwide Children's Hospital	TCGA-06-2558-F22939	ba2e6fa4-8152-483e-8240-b72c7c9dfc18	TCGA-06-2558		22	22	0	NA	02A74BC1-8E15-4EA5-877B-36937064DBAF			No	YES		Tumor resection	60		12	3		2558	Preoperative				NO	YES				6	FALSE	2016	2010	2008	0	NA	GBM	TCGA-06-2558.15262baa-42ba-49a8-a63d-071e1b34ab89.pdf		TCGA	A	75	-27511	380	not hispanic or latino
TCGA-06-5414-01A	61	79.66.0	Nationwide Children's Hospital	TCGA-06-5414-F23015	c453dbb8-1bb2-47f0-a023-bd770de018b3	TCGA-06-5414		22	24	0	NA	FC23FA16-7C0F-4E6C-8251-C2CB52B0A3C4			No	YES		Tumor resection	80		12	1		5414	Preoperative	WITH TUMOR	YES		NO	YES				6	FALSE	2016	2011	2010	0	NA	GBM	TCGA-06-5414.40314de5-33f1-4b29-85a1-d6292c6e2fc3.pdf		TCGA	A	61	-22527	NA	not hispanic or latino
TCGA-26-5133-01A	59	79.66.0	Nationwide Children's Hospital	TCGA-26-5133-F26876	e7ffe4ac-7d03-4a3a-96a5-ecfef5b02273	TCGA-26-5133		22	21	0	1	85C6215A-39DD-4058-BFA3-31D453B8461E			No	YES		Tumor resection	80		12	12		5133		TUMOR FREE	YES		NO	YES				26	FALSE	2016	2010	2009	0	NA	GBM	TCGA-26-5133.29d8f95d-e333-433b-88c6-007134d7d8a0.pdf		TCGA	A	59	-21560	NA	not hispanic or latino
TCGA-32-4213-01A	47	62.74.0	Nationwide Children's Hospital	TCGA-32-4213-F27830	ef1fd0b5-f7f7-4821-a897-ac6fb41c9a4e	TCGA-32-4213		22	14	0	NA	5C950186-95E9-4969-8D4E-B9F79325ED2C			No	YES		Tumor resection	NA		12	12		4213		WITH TUMOR	YES		NO	YES				32	FALSE	2016	2010	2009	0	NA	GBM	TCGA-32-4213.918246a7-4ae5-463d-b889-011e0ee45efb.pdf		TCGA	A	47	-17237	NA	not hispanic or latino
TCGA-06-5417-01A	45	79.66.0	Nationwide Children's Hospital	TCGA-06-5417-F23028	e9513fff-7973-4667-8d23-6db6c3dd0836	TCGA-06-5417		22	24	0	NA	F82EA870-A140-450C-B374-8E5875E8DDB6			No	YES		Tumor resection	80		12	1		5417	Pre-Adjuvant Therapy	WITH TUMOR	YES		NO	YES				6	FALSE	2016	2011	2010	0	NA	GBM	TCGA-06-5417.6984f96f-e27e-4143-b7db-54e97dbaa25c.pdf		TCGA	A	45	-16572	NA	not hispanic or latino
TCGA-19-2624-01A	51	38.74.0	Nationwide Children's Hospital	TCGA-19-2624-F25443	a0754c39-83fa-4826-8897-bed689a59154	TCGA-19-2624		22	12	0	NA	4D9E78F6-98FA-4A89-B11A-03ECAC8EE00C			No	YES		Tumor resection	NA		12	5		2624		TUMOR FREE	NO		NO	NO				19	FALSE	2016	2010	2009	0	NA	GBM	TCGA-19-2624.c100bcaf-5c75-464e-97b5-9ff575796709.pdf		TCGA	A	51	-18891	5	not hispanic or latino
TCGA-14-1823-01A	58	20.86.0	Nationwide Children's Hospital	TCGA-14-1823-F25207	fc641466-ff3b-4243-be5d-714440390398	TCGA-14-1823		22	1	0	NA	0D1C10AA-DCF0-4623-8DE0-DE8E1E300CA6			No	YES		Tumor resection	80		12	9		1823	Pre-Adjuvant Therapy	WITH TUMOR	YES		YES	YES				14	FALSE	2016	2009	2007	0	NA	GBM	TCGA-14-1823.09e6a813-eb0d-4ebc-bf0c-95b9a0b9175b.pdf		TCGA	A	58	-21384	543	not reported
TCGA-02-0055-01A	62	1.96.0	Nationwide Children's Hospital	TCGA-02-0055-F22311	14bd3c74-565d-4e66-b15f-73012eb156c8	TCGA-02-0055		22	16	0	NA	D4989BBE-4738-47ED-BF85-6D31B297E843			No	YES		Tumor resection	80		12	12		55		WITH TUMOR	YES		NO	YES				2	FALSE	2016	2008	2005	0	NA	GBM	TCGA-02-0055.9CD99ACE-FAD5-436B-A5B0-73E5C60082E8.pdf		TCGA	A	62	-22798	76	not hispanic or latino
TCGA-32-1982-01A	76	26.75.0	Nationwide Children's Hospital	TCGA-32-1982-F27739	88d8e081-ec33-4b93-af6f-aa993cfe423e	TCGA-32-1982		22	8	0	NA	5FE8FEC4-44B3-4EEA-807F-72C9D715B51F			No	YES		Tumor resection	80		12	3		1982	Pre-Adjuvant Therapy	WITH TUMOR			NO					32	FALSE	2016	2010	2008	0	NA	GBM	TCGA-32-1982.cd26781a-ec25-4240-beac-f45cc7a2b7a3.pdf		TCGA	A	76	-27764	142	not hispanic or latino
TCGA-06-2570-01A	21	26.75.0	Nationwide Children's Hospital	TCGA-06-2570-F22986	d137aaef-9ca9-433e-915d-522449e46c91	TCGA-06-2570		22	22	0	NA	B0C3FE20-6C13-48C0-83BA-C86C160591EB			No	YES		Tumor resection	100		12	3		2570	Preoperative	WITH TUMOR	YES		NO	YES				6	FALSE	2016	2010	2009	0	NA	GBM	TCGA-06-2570.e01ea83a-97eb-41bc-841a-3f45576604ff.pdf		TCGA	A	21	-7936	NA	not hispanic or latino
TCGA-06-0745-01A	59	8.95.0	Nationwide Children's Hospital	TCGA-06-0745-F22869	27dd3310-fc27-4496-af92-5b3a8f63a5b7	TCGA-06-0745		22	5	0	NA	43C05C50-6A8F-4981-AD1B-8763FC30FDCB			No	YES		Tumor resection	80		12	12		745	Preoperative	WITH TUMOR	YES		NO	YES				6	FALSE	2016	2008	2007	0	NA	GBM	TCGA-06-0745.f46f4b25-6e54-4c40-842a-1c5c6dd99cab.pdf		TCGA	A	59	-21884	239	not hispanic or latino
TCGA-14-0781-01B	49	111.64.0	Nationwide Children's Hospital	TCGA-14-0781-F25033	c61952e5-d947-4dbb-bf0e-fac44e88c098	TCGA-14-0781		22	24	0	NA	524978A6-1E12-463F-89EA-5A44A95E9898			No	YES		Tumor resection	NA		12	6		781		WITH TUMOR	YES		NO	NO				14	FALSE	2016	2010	2003	0	NA	GBM	TCGA-14-0781.0ca697b0-9c0e-45a7-aac1-72480cfccd9b.pdf		TCGA	B	49	-17903	29	not reported
TCGA-32-5222-01A	66	79.66.0	Nationwide Children's Hospital	TCGA-32-5222-F27842	a92e8617-0cbf-49df-81fe-44f3bfd046ba	TCGA-32-5222		22	4	0	NA	401BE0D9-6229-41BC-BFE7-03CBF936E993			No	YES		Tumor resection	NA		12	1		5222		WITH TUMOR	YES		NO	YES				32	FALSE	2016	2011	2010	0	NA	GBM	TCGA-32-5222.880e75f5-d2ec-4990-8397-3bdc9ea20693.pdf		TCGA	A	66	-24134	585	not hispanic or latino
TCGA-28-5204-01A	72	79.66.0	Nationwide Children's Hospital	TCGA-28-5204-F15040	566b057b-b555-4cb0-ac55-07291d26f0d9	TCGA-28-5204		22	14	0	NA	E12CE73A-A59D-4AB0-AB23-4B93EDA7F0E1			No	YES		Tumor resection	80		12	7		5204	Pre-Adjuvant Therapy	WITH TUMOR	YES		NO	YES				28	FALSE	2016	2011	2009	0	NA	GBM	TCGA-28-5204.3e248730-bc16-4d33-a304-2e1093a3b45c.pdf		TCGA	A	72	-26490	454	not reported
TCGA-06-5410-01A	72	111.64.0	Nationwide Children's Hospital	TCGA-06-5410-F22997	5f781663-d2ba-4d41-b378-d8c565d01383	TCGA-06-5410		22	25	0	NA	868DB7E4-E8F7-4A5A-85E5-F8EDD9F9B58F			No	YES		Tumor resection	60		12	1		5410	Preoperative	WITH TUMOR	NO		NO	NO				6	FALSE	2016	2011	2010	0	NA	GBM	TCGA-06-5410.cac1b60d-9ca3-4196-9e74-fba7a5490f2d.pdf		TCGA	A	72	-26395	108	not hispanic or latino
TCGA-14-1829-01A	57	20.86.0	Nationwide Children's Hospital	TCGA-14-1829-F25226	4dbc195c-0957-43d9-a5a8-46dbd1663581	TCGA-14-1829		22	24	0	NA	08690C4E-BB24-49E9-AADE-0DC0F03A8BA1			No	YES		Tumor resection	60		12	9		1829	Preoperative	WITH TUMOR	YES		NO	YES				14	FALSE	2016	2009	2009	0	NA	GBM	TCGA-14-1829.a56c7808-d310-4d94-b0fa-5fcf5289555d.pdf		TCGA	A	57	-20929	NA	not reported
TCGA-02-0047-01A	78	1.96.0	Nationwide Children's Hospital	TCGA-02-0047-F22293	bd5901cc-487a-4496-99a2-f8948cfe0060	TCGA-02-0047		22	16	0	NA	E9355B0C-1A90-4976-8E59-64835A131668			No	YES		Tumor resection	80		12	12		47		WITH TUMOR	NO		NO	YES				2	FALSE	2016	2008	2005	0	NA	GBM	TCGA-02-0047.66F4DDD0-A0E6-4EA9-97AF-8691C0457D2B.pdf		TCGA	A	78	-28759	448	not hispanic or latino
TCGA-15-0742-01A	65	8.95.0	Nationwide Children's Hospital	TCGA-15-0742-F25278	e8ae23fb-66e5-40c8-81d8-c17d859d7d11	TCGA-15-0742		22	19	0	NA	DAEBE6E9-D244-4DA3-B63A-368D961D3DCB			No	YES		Tumor resection	80		12	12		742	Pre-Adjuvant Therapy		YES		NO	YES				15	FALSE	2016	2008	2005	0	NA	GBM	TCGA-15-0742.e9fc50d8-86a1-451d-8b2d-caa8729a1bf4.pdf		TCGA	A	65	-24050	419	not hispanic or latino
TCGA-19-2619-01A	55	38.74.0	Nationwide Children's Hospital	TCGA-19-2619-F25424	3958c1af-06a8-4b2c-ade6-8457d245e8b9	TCGA-19-2619		22	14	0	NA	291F1D7F-A8F1-4D00-8166-BA77028AADF4			No	YES		Tumor resection	40		12	5		2619	Pre-Adjuvant Therapy	WITH TUMOR	YES		YES	YES				19	FALSE	2016	2010	2009	0	NA	GBM	TCGA-19-2619.260109e5-21e7-41d0-909a-85add469f968.pdf		TCGA	A	55	-20159	NA	not hispanic or latino
TCGA-06-0168-01A	59	4.100.0	Nationwide Children's Hospital	TCGA-06-0168-F22690	c0148021-65ad-44e2-84bd-cc1e1f9e8324	TCGA-06-0168		22	10	0	NA	33965669-A7B0-4421-BBE9-5959F392FE4D			No	YES		Tumor resection	100		12	12		168	Preoperative	WITH TUMOR	YES		NO	YES				6	FALSE	2016	2008	2002	0	NA	GBM	TCGA-06-0168.204cc10b-2024-400f-bcaa-161955d0f3b5.pdf		TCGA	A	59	-21776	598	not hispanic or latino
TCGA-19-1390-01A	63	38.74.0	Nationwide Children's Hospital	TCGA-19-1390-F25396	417135d5-bc25-41c1-b5a9-941ab6635cc4	TCGA-19-1390		22	31	0	NA	988B6CC0-E689-44A1-910A-B1A3176FD65A			No	YES		Tumor resection	60		12	8		1390	Pre-Adjuvant Therapy		NO		NO	NO				19	FALSE	2016	2010	2007	0	NA	GBM	TCGA-19-1390.41FB6156-CD64-4304-AB47-B2A828C43BD2.pdf		TCGA	A	63	-23063	772	not hispanic or latino
TCGA-41-4097-01A	63	62.74.0	Nationwide Children's Hospital	TCGA-41-4097-F28013	66271da7-2879-4014-9913-e7bb4146b680	TCGA-41-4097		22	26	0	NA	53C95D48-35CA-43CF-947F-F77902717CF4			No	YES		Excisional Biopsy	NA		12	10		4097		WITH TUMOR	NO		NO	NO				41	FALSE	2016	2010	2010	0	NA	GBM	TCGA-41-4097.38e71ada-a221-41fd-9283-5750413305b8.pdf		TCGA	A	63	-23107	6	not hispanic or latino
TCGA-06-0649-01B	73	8.95.0	Nationwide Children's Hospital	TCGA-06-0649-F22861	bd0147c4-8bda-4407-9021-d854d4defb59	TCGA-06-0649		22	8	0	NA	C1526D1B-1DAC-45E9-AD0C-1ED5D89AA734			No	YES		Tumor resection	NA		12	12		649	Preoperative	WITH TUMOR	NO		NO	NO				6	FALSE	2016	2008	2007	0	NA	GBM	TCGA-06-0649.81ba5108-b92b-4d5c-ab65-134afc0d3173.pdf		TCGA	B	73	-26796	64	not hispanic or latino
TCGA-27-2526-01A	79	26.75.0	Nationwide Children's Hospital	TCGA-27-2526-F27021	e61bcdee-441a-4bcb-b8a8-f2d488b10491	TCGA-27-2526		22	15	0	3	0AF1109C-FF45-48E6-A0D6-C5699D59416E			No	YES		Tumor resection	40		12	3		2526	Preoperative	WITH TUMOR	YES		NO	NO				27	FALSE	2016	2010	2007	0	NA	GBM	TCGA-27-2526.db4b12a3-ade7-4190-8104-cc07964a2d7f.pdf		TCGA	A	79	-28977	87	not hispanic or latino
TCGA-27-2523-01A	63	26.75.0	Nationwide Children's Hospital	TCGA-27-2523-F27003	0bc5df4a-b244-45d1-bae1-b5683c92fc34	TCGA-27-2523		22	12	0	1	BC599241-A5B3-40B2-B09B-2668EFC4E801			No	YES		Tumor resection	80		12	3		2523	Preoperative	WITH TUMOR	YES		NO	YES				27	FALSE	2016	2010	2005	0	NA	GBM	TCGA-27-2523.13da443d-2407-4620-8963-f6bd4fb1dafc.pdf		TCGA	A	63	-23034	489	not hispanic or latino
TCGA-06-5412-01A	78	111.64.0	Nationwide Children's Hospital	TCGA-06-5412-F23005	f7ed6687-af7a-48e6-9d13-96e22eec4362	TCGA-06-5412		22	25	0	NA	7A2969FA-F6B8-4FD3-89AD-A862F882D417			No	YES		Tumor resection	80		12	1		5412	Pre-Adjuvant Therapy	WITH TUMOR	YES		NO	YES				6	FALSE	2016	2011	2010	0	NA	GBM	TCGA-06-5412.c88b9ab2-265c-4bb4-838f-98e88100ebbf.pdf		TCGA	A	78	-28762	138	not hispanic or latino
TCGA-19-4065-01A	36	174.58.0	Nationwide Children's Hospital	TCGA-19-4065-F25511	bd92f17e-6954-41c8-8af2-9537d3b36070	TCGA-19-4065		22	8	0	NA	218C2F16-AD99-4D89-A1E4-C787C8C394F3			No	YES		Tumor resection	NA		12	6		4065		WITH TUMOR	YES		NO	YES				19	FALSE	2016	2010	2009	0	NA	GBM	TCGA-19-4065.E3EB10CD-611E-4424-8F2F-E771156168E0.pdf		TCGA	A	36	-13257	NA	hispanic or latino
TCGA-06-0644-01A	71	7.94.0	Nationwide Children's Hospital	TCGA-06-0644-F22853	a7818cf0-9f7f-40a3-a19e-4eba0fc3f1b6	TCGA-06-0644		22	10	0	NA	EDF4E61A-5A64-4A03-9978-C8A87BF5EFD9			No	YES		Tumor resection	80		12	12		644	Preoperative	WITH TUMOR	YES		NO	YES				6	FALSE	2016	2008	2007	0	NA	GBM	TCGA-06-0644.91fa8b36-59d2-4820-9ce0-14c8b7b38934.pdf		TCGA	A	71	-26247	384	not hispanic or latino
TCGA-12-0821-01A	62	10.84.0	Nationwide Children's Hospital	TCGA-12-0821-F23695	483e93e2-ba30-479d-ab5e-583f523420fe	TCGA-12-0821		22	27	0	NA	BB77347D-9337-4014-B3D2-90BD5A93DCE2			No	YES		Excisional Biopsy	60		12	5		821	Post-Adjuvant Therapy	WITH TUMOR	YES		NO	YES				12	FALSE	2016	2009	1998	0	NA	GBM	TCGA-12-0821.67FCF789-81E1-4AC7-83DC-33CD7465E973.pdf		TCGA	A	62	-22949	323	not hispanic or latino
TCGA-28-1753-01A	53	26.75.0	Nationwide Children's Hospital	TCGA-28-1753-F27079	da5c83cf-09e8-4f81-8438-2f209e5a7316	TCGA-28-1753		22	3	0	NA	5912B877-9E21-4E88-B007-F42B29898419			No	YES		Tumor resection	NA		12	3		1753		WITH TUMOR	NO		NO	YES				28	FALSE	2016	2010	2009	0	NA	GBM	TCGA-28-1753.e6085b8d-d1b3-4f2d-a0f4-c8c823acc762.pdf		TCGA	A	53	-19366	NA	hispanic or latino
TCGA-12-0619-01A	60	7.94.0	Nationwide Children's Hospital	TCGA-12-0619-F23477	5d566277-da17-46e1-8c7c-b2e3c22d42c7	TCGA-12-0619		22	19	0	NA	74B0CF3A-ABAB-439E-B3EF-29C0EB437BC8			No	YES		Excisional Biopsy	80		12	12		619	Preoperative	WITH TUMOR	YES		NO	YES				12	FALSE	2016	2008	2003	0	NA	GBM	TCGA-12-0619.2EE39D70-D78F-425C-BBAF-C1637CD27BB4.pdf		TCGA	A	60	-21920	1062	not hispanic or latino
TCGA-14-0789-01A	54	10.84.0	Nationwide Children's Hospital	TCGA-14-0789-F25061	d0871a13-1c48-47be-a240-2d7176173189	TCGA-14-0789		22	20	0	NA	AF555494-CA85-48F3-8EED-E46C19455B80			No	YES		Tumor resection	40		12	1		789	Post-Adjuvant Therapy		YES		NO	YES				14	FALSE	2016	2009	2005	0	NA	GBM	TCGA-14-0789.ed9f8678-240b-4029-8bc4-a73103b56cf2.pdf		TCGA	A	54	-20050	342	not reported
TCGA-32-2634-01A	82	38.74.0	Nationwide Children's Hospital	TCGA-32-2634-F27800	85b17bb1-bf71-4d2a-87a8-f99df83fdfca	TCGA-32-2634		22	30	0	1	1B415102-900A-436C-B270-2323EF2BD06D			No	YES		Tumor resection	NA		12	7		2634		TUMOR FREE	YES		NO	YES				32	FALSE	2016	2010	2009	0	NA	GBM	TCGA-32-2634.38156b43-7b5a-4d7f-aef6-4922f6a2a690.pdf		TCGA	A	82	-29964	NA	not hispanic or latino
TCGA-06-0158-01A	73	4.100.0	Nationwide Children's Hospital	TCGA-06-0158-F22676	980348af-488e-43d2-a6bb-49acf4f64374	TCGA-06-0158		22	10	0	NA	E2D60738-BD28-436C-929B-D5287D154FC4			No	YES		Tumor resection	80		12	12		158	Preoperative	WITH TUMOR	NO		NO	YES				6	FALSE	2016	2008	1998	0	NA	GBM	TCGA-06-0158.584952b9-bbd0-4da2-9a40-cd0291e8f780.pdf		TCGA	A	73	-26856	329	not hispanic or latino
TCGA-12-0618-01A	49	7.94.0	Nationwide Children's Hospital	TCGA-12-0618-F23472	d7529af6-e83d-4b71-96d2-3d539a3bfaf1	TCGA-12-0618		22	23	0	NA	83C6C74F-9547-4D6C-BA8B-EA9A96F79CFD			No	YES		Excisional Biopsy	60		12	1		618	Pre-Adjuvant Therapy		YES		NO	YES				12	FALSE	2016	2009	2003	0	NA	GBM	TCGA-12-0618.C24244A1-14AA-4784-A394-DCE16CAC7ABD.pdf		TCGA	A	49	-18071	395	not hispanic or latino
TCGA-26-5139-01A	65	79.66.0	Nationwide Children's Hospital	TCGA-26-5139-F26887	8bf8f057-e431-4cb2-99f1-bb8e141e10ef	TCGA-26-5139		22	27	0	2	D30E096F-C0E4-4624-8125-89F381191801			No	YES		Tumor resection	60		12	12		5139	Pre-Adjuvant Therapy	WITH TUMOR	NO		NO	NO				26	FALSE	2016	2010	2010	0	NA	GBM	TCGA-26-5139.caf0e16d-4f03-48e2-b5df-04c0e5720b22.pdf		TCGA	A	65	-23782	NA	not hispanic or latino
TCGA-06-0747-01A	53	8.95.0	Nationwide Children's Hospital	TCGA-06-0747-F22871	34a825cd-b070-4f20-b8a8-e05f35a0d540	TCGA-06-0747		22	5	0	NA	FFDCBA46-73E0-4433-A616-A5AA511CE769			No	YES		Tumor resection	80		12	12		747	Preoperative	WITH TUMOR	YES		NO	YES				6	FALSE	2016	2008	2007	0	NA	GBM	TCGA-06-0747.41920fbe-be2c-4f3b-b8ee-6f2915a2ae3f.pdf		TCGA	A	53	-19657	82	not hispanic or latino
TCGA-32-2616-01A	48	38.74.0	Nationwide Children's Hospital	TCGA-32-2616-F30224	dcac2de8-4cc6-48d1-ba9d-62645f34dd34	TCGA-32-2616		22	6	0	1	1A7647B2-29D2-400E-93E3-3810F16D2937			No	YES		Tumor resection	NA		12	7		2616	Pre-Adjuvant Therapy	WITH TUMOR	YES		NO	YES				32	FALSE	2016	2010	2008	0	NA	GBM	TCGA-32-2616.317C0826-2B8D-4071-AC55-BAE793FD7CE9.pdf		TCGA	A	48	-17781	224	hispanic or latino
TCGA-06-0129-01A	30	3.97.0	Nationwide Children's Hospital	TCGA-06-0129-F22591	61c9cf8e-a07e-4a60-8ee3-91be0c0aee55	TCGA-06-0129		22	10	0	NA	7592DEA6-6B89-4F8E-8ACE-C59835880C12			No	YES		Tumor resection	100		12	12		129	Preoperative	WITH TUMOR	YES		NO	YES				6	FALSE	2016	2008	2002	0	NA	GBM	TCGA-06-0129.8495b7bf-2bc1-4ea8-8c66-09fee094e120.pdf		TCGA	A	30	-11284	1024	not hispanic or latino
TCGA-76-4929-01A	76	79.66.0	Nationwide Children's Hospital	TCGA-76-4929-F28533	558f1460-f236-4d92-bf36-e81b454816ff	TCGA-76-4929		22	6	0	NA	D0098B7A-D1B1-4CD3-891B-0FFE5FAA14C7			No	YES		Tumor resection	80		12	4		4929		WITH TUMOR			NO					76	FALSE	2016	2011	2005	0	NA	GBM	TCGA-76-4929.65054ac8-f9aa-4342-9f18-81c15efd6d81.pdf		TCGA	A	76	-27831	111	not hispanic or latino
TCGA-06-0157-01A	63	4.100.0	Nationwide Children's Hospital	TCGA-06-0157-F22673	0f4b006b-00d3-40fb-bc96-a39ffeb01241	TCGA-06-0157		22	9	0	NA	F4A91058-E082-4715-BE7E-CB21F8D4D912			No	YES		Tumor resection	40		12	12		157	Preoperative	WITH TUMOR	NO		NO	YES				6	FALSE	2016	2008	1998	0	NA	GBM	TCGA-06-0157.2fa84b5c-8326-4a85-959a-0b0c03bb465c.pdf		TCGA	A	63	-23128	97	not hispanic or latino
TCGA-28-5220-01A	67	79.66.0	Nationwide Children's Hospital	TCGA-28-5220-F14967	ccb17d9e-6ac9-4ce0-b37a-97fda9d87e34	TCGA-28-5220		22	14	0	NA	A2E7F9E1-F626-4A31-8D7E-84D437CEB56E			No	YES		Tumor resection	90		12	7		5220		WITH TUMOR	YES		NO	YES				28	FALSE	2016	2011	2010	0	NA	GBM	TCGA-28-5220.29d77292-b31a-4839-a603-63f355f71368.pdf		TCGA	A	67	-24622	388	not reported
TCGA-12-5295-01A	60	79.66.0	Nationwide Children's Hospital	TCGA-12-5295-F23890	b9d86ebe-e420-44bf-b3fb-ac9af9ed47da	TCGA-12-5295		22	7	0	1	88B69EBE-E672-4D8D-A7F0-917B3AD5940D			No	YES		Tumor resection	NA		12	2		5295	Pre-Adjuvant Therapy	WITH TUMOR	YES		NO	YES				12	FALSE	2016	2011	2008	0	NA	GBM	TCGA-12-5295.ad20d555-7675-41c6-a22e-0c30db820b0d.pdf		TCGA	A	60	-22161	454	not hispanic or latino
TCGA-06-0645-01A	55	7.94.0	Nationwide Children's Hospital	TCGA-06-0645-F22855	dcfd823f-5b1e-4270-95c0-b6c7cad464e5	TCGA-06-0645		22	9	0	NA	3E14F478-54B9-4A91-B5BF-983B925A4CC4			No	YES		Tumor resection	NA		12	12		645	Preoperative	WITH TUMOR	NO		NO	NO				6	FALSE	2016	2008	2007	0	NA	GBM	TCGA-06-0645.b006fa12-7893-48f9-81f1-93b28989ffe1.pdf		TCGA	A	55	-20449	175	not hispanic or latino
TCGA-26-5134-01A	74	79.66.0	Nationwide Children's Hospital	TCGA-26-5134-F26882	42f651ea-a051-43da-82e4-1db9fba544a7	TCGA-26-5134		22	27	0	2	2B9E7768-5354-4BE9-BAF2-3515866F11F3			No	YES		Tumor resection	60		12	12		5134	Pre-Adjuvant Therapy	TUMOR FREE	NO		NO	YES				26	FALSE	2016	2010	2009	0	NA	GBM	TCGA-26-5134.bc937071-ca55-4002-b4fa-44326be2ac1b.pdf		TCGA	A	74	-27111	NA	not hispanic or latino
TCGA-32-2615-01A	62	38.74.0	Nationwide Children's Hospital	TCGA-32-2615-F27788	4cfe42c8-08bf-400b-a716-c206786be380	TCGA-32-2615		22	1	0	NA	C14F9ABA-40C6-4441-B8C6-459B0600419E			No	YES		Tumor resection	80		12	6		2615	Preoperative	WITH TUMOR	YES		NO	YES				32	FALSE	2016	2010	2009	0	NA	GBM	TCGA-32-2615.420A0546-892D-4F05-BA60-4E0F3EF20FFA.pdf		TCGA	A	62	-22916	485	not hispanic or latino
TCGA-32-1980-01A	72	111.64.0	Nationwide Children's Hospital	TCGA-32-1980-F27848	5676ea10-96ab-44a4-85c8-ebdc347f4134	TCGA-32-1980		22	13	0	NA	F82582FF-0A90-4820-9080-D7F64520039B			No	YES		Tumor resection	NA		12	6		1980		WITH TUMOR	NO		NO	NO				32	FALSE	2016	2011	2008	0	NA	GBM	TCGA-32-1980.7660f091-9b09-4dfa-9530-bdb57e930938.pdf		TCGA	A	72	-26467	36	not hispanic or latino
TCGA-26-1442-01A	43	111.64.0	Nationwide Children's Hospital	TCGA-26-1442-F26889	069b7a6f-26ea-4454-8359-d018df06d385	TCGA-26-1442		22	5	0	1	2A10474E-4E8E-4C1B-85FC-12D74A473481			No	YES		Tumor resection	80		12	7		1442	Post-Adjuvant Therapy	WITH TUMOR	YES		YES	YES				26	FALSE	2016	2011	2008	0	NA	GBM	TCGA-26-1442.d371cef9-7c69-4a72-93a2-33b9741c44cb.pdf		TCGA	A	43	-15950	NA	not hispanic or latino
TCGA-06-0187-01A	69	4.100.0	Nationwide Children's Hospital	TCGA-06-0187-F22730	9a00fe6b-7cf2-4ea6-a052-cc9306d16dba	TCGA-06-0187		22	10	0	NA	6FFCD732-DE17-42F6-B894-7D0570BDC6BB			No	YES		Tumor resection	60		12	12		187	Preoperative	WITH TUMOR	YES		NO	YES				6	FALSE	2016	2008	2006	0	NA	GBM	TCGA-06-0187.17f164b8-9dc6-48f0-830b-60fc0efa83b4.pdf		TCGA	A	69	-25318	828	not hispanic or latino
TCGA-14-0790-01B	64	26.75.0	Nationwide Children's Hospital	TCGA-14-0790-F25068	dfea2320-6c54-431f-b712-379a886222db	TCGA-14-0790		22	5	0	NA	AF3E578A-7569-469D-AECE-C37BF7C0804B			No	YES		Tumor resection	60		12	2		790	Post-Adjuvant Therapy	WITH TUMOR	YES		NO	YES				14	FALSE	2016	2010	2006	0	NA	GBM	TCGA-14-0790.ed7342f3-4567-466c-a82a-ae6ef040a7c7.pdf		TCGA	B	64	-23674	419	not reported
TCGA-14-2554-01A	52	26.75.0	Nationwide Children's Hospital	TCGA-14-2554-F25231	2692de48-5008-40b6-9c79-63a3ce26743f	TCGA-14-2554		22	5	0	NA	6738D3B0-98E0-4197-82D8-45208ED4B196			No	YES		Tumor resection	60		12	2		2554	Pre-Adjuvant Therapy	WITH TUMOR	YES		NO	YES				14	FALSE	2016	2010	2002	0	NA	GBM	TCGA-14-2554.a55777c9-e369-484c-87ff-f24ec2627a33.pdf		TCGA	A	52	-19090	532	not reported
TCGA-27-1834-01A	56	20.86.0	Nationwide Children's Hospital	TCGA-27-1834-F26934	f16fe4da-2775-46ab-8fde-1e932d10dac4	TCGA-27-1834		22	2	0	1	7247EEBF-AEBC-4825-8AA5-3CE0A33BE644			No	YES		Tumor resection	80		12	10		1834	Pre-Adjuvant Therapy	WITH TUMOR	YES		NO	YES				27	FALSE	2016	2009	2006	0	NA	GBM	TCGA-27-1834.ae312505-e73d-44c5-a3df-4096fada821b.pdf		TCGA	A	56	-20568	1233	not hispanic or latino
TCGA-28-2514-01A	45	26.75.0	Nationwide Children's Hospital	TCGA-28-2514-F27120	5b7d1275-fb49-47a0-b768-039bac4137b1	TCGA-28-2514		22	5	0	NA	DF9CEA39-9587-44C1-872E-F6A522F4322E			No	YES		Tumor resection	60		12	3		2514	Post-Adjuvant Therapy		YES		NO	YES				28	FALSE	2016	2010	2009	0	NA	GBM	TCGA-28-2514.d2cbb615-c4b7-4ae0-9de7-b31241302ce7.pdf		TCGA	A	45	-16737	NA	not hispanic or latino
TCGA-14-1825-01A	70	20.86.0	Nationwide Children's Hospital	TCGA-14-1825-F25216	8b0b0b3f-f456-48aa-a340-45bf4e9b5fda	TCGA-14-1825		22	23	0	NA	18FBFF1F-0870-461E-B666-BE2B5D9C9DC3			No	YES		Tumor resection	80		12	9		1825	Pre-Adjuvant Therapy	WITH TUMOR	YES		NO	YES				14	FALSE	2016	2009	2007	0	NA	GBM	TCGA-14-1825.67478a3b-8b41-4571-bc63-36780f0d19e2.pdf		TCGA	A	70	-25684	232	not hispanic or latino
TCGA-12-1597-01B	62	38.74.0	Nationwide Children's Hospital	TCGA-12-1597-F23740	104ea1d5-daea-4a6e-a70f-dec2594682f2	TCGA-12-1597		22	9	0	NA	CA6AC8FE-99F3-4DF1-8EE5-9C3F0B6A29B1			No	YES		Tumor resection	80		12	3		1597	Post-Adjuvant Therapy	WITH TUMOR	YES		NO	YES				12	FALSE	2016	2011	2002	0	NA	GBM	TCGA-12-1597.c29d6544-408e-4628-9b49-f3191f96bb0b.pdf		TCGA	B	62	-22865	675	not hispanic or latino
TCGA-41-3915-01A	48	62.74.0	Nationwide Children's Hospital	TCGA-41-3915-F12837	c86190e1-21b5-4d29-b247-7aaa56f966eb	TCGA-41-3915		22	5	0	3	BA9770C6-39DF-49C7-99C9-380557FAA918			No	YES		Incisional Biopsy	NA		12	5		3915	Other	WITH TUMOR	YES		NO	YES				41	FALSE	2016	2011	2010	0	NA	GBM	TCGA-41-3915.170f0232-2209-4609-8c71-e39caec2ffc2.pdf		TCGA	A	48	-17880	360	not hispanic or latino
TCGA-06-2561-01A	53	26.75.0	Nationwide Children's Hospital	TCGA-06-2561-F22946	92dc4a75-1f70-4fda-86bb-67ac93313e6d	TCGA-06-2561		22	22	0	NA	98481947-9FE9-40DE-91E7-1FC5FF0D42B7			No	YES		Tumor resection	80		12	3		2561	Preoperative	WITH TUMOR	YES		NO	YES				6	FALSE	2016	2010	2009	0	NA	GBM	TCGA-06-2561.15cb8bf0-7c77-4752-87b5-b67bb2776b76.pdf		TCGA	A	53	-19505	537	not hispanic or latino
TCGA-19-1787-01B	48	38.74.0	Nationwide Children's Hospital	TCGA-19-1787-F25403	0410847b-4f00-4cf4-b380-afff4cdd43d1	TCGA-19-1787		22	31	0	NA	611DCEF7-4690-4700-BEF3-A835DADC1832			No	YES		Tumor resection	80		12	8		1787	Pre-Adjuvant Therapy	WITH TUMOR	YES		NO	YES				19	FALSE	2016	2010	2008	0	NA	GBM	TCGA-19-1787.bbfa055e-efc5-4f81-971f-7bdea4726b36.pdf		TCGA	B	48	-17894	385	not hispanic or latino
TCGA-27-1830-01A	57	20.86.0	Nationwide Children's Hospital	TCGA-27-1830-F26906	c2eea3eb-c421-42ea-8e3f-c7af4cbd3689	TCGA-27-1830		22	2	0	1	9F020607-225B-42A5-B12F-3BB664B86009			No	YES		Tumor resection	80		12	10		1830	Preoperative	WITH TUMOR	YES		NO	YES				27	FALSE	2016	2009	2007	0	NA	GBM	TCGA-27-1830.19fb9f5c-3e84-471e-84a3-daae18d97d71.pdf		TCGA	A	57	-21131	154	not hispanic or latino
TCGA-06-0125-01A	63	3.97.0	Nationwide Children's Hospital	TCGA-06-0125-F22569	2e6e2e44-88b7-4189-aaa3-410be82ceeb4	TCGA-06-0125		22	8	0	NA	F8133B23-5BB7-4811-B644-B64F3359DA40			No	YES		Tumor resection	60		12	12		125	Preoperative	WITH TUMOR	YES		NO	YES				6	FALSE	2016	2008	2001	0	NA	GBM	TCGA-06-0125.e2760aae-ed41-402f-a777-7b1d7f50e52e.pdf		TCGA	A	63	-23343	1448	not hispanic or latino
TCGA-28-1747-01C	44	26.75.0	Nationwide Children's Hospital	TCGA-28-1747-F27047	09b2a36b-d6df-439e-93e6-86e38b289598	TCGA-28-1747		22	3	0	NA	80737BFD-FF11-48E7-8491-513B6673DF89			No	YES		Fine needle aspiration biopsy	NA		12	3		1747			YES		NO	YES				28	FALSE	2016	2010	2008	0	NA	GBM	TCGA-28-1747.f1f20dd1-f50b-4f3c-a7fa-8307f08d0757.pdf		TCGA	C	44	-16301	77	not hispanic or latino
TCGA-41-2572-01A	67	62.74.0	Nationwide Children's Hospital	TCGA-41-2572-F27983	92037db5-563a-46b7-a149-9ad4d0aff71f	TCGA-41-2572		22	26	0	1	348AAAE5-3CB1-43B1-92FF-589C12C339D6			No	YES		Excisional Biopsy	NA		12	10		2572	Post-Adjuvant Therapy	WITH TUMOR	YES		NO	YES				41	FALSE	2016	2010	2009	0	NA	GBM	TCGA-41-2572.b6c486c9-5fc6-4df1-8ec8-877c8fd96e49.pdf		TCGA	A	67	-24505	406	not hispanic or latino
TCGA-06-2567-01A	65	26.75.0	Nationwide Children's Hospital	TCGA-06-2567-F22980	9eee4995-dab0-46c1-84f5-f39fc7f37969	TCGA-06-2567		22	22	0	NA	9FA49490-A819-4A85-BC5D-B1E0D0839395			No	YES		Tumor resection	80		12	3		2567	Preoperative	WITH TUMOR	YES		NO	YES				6	FALSE	2016	2010	2009	0	NA	GBM	TCGA-06-2567.455cace9-e0b5-4a2b-9e90-db88ed14f11b.pdf		TCGA	A	65	-23759	133	not hispanic or latino
TCGA-06-0211-01A	47	4.100.0	Nationwide Children's Hospital	TCGA-06-0211-F22770	54a50128-7a33-4366-81ea-d3ee159a9581	TCGA-06-0211		22	5	0	NA	1FC893C2-DD8A-46CD-A83F-014640569A7B			No	YES		Tumor resection	100		12	12		211	Preoperative	WITH TUMOR	YES		NO	YES				6	FALSE	2016	2008	1997	0	NA	GBM	TCGA-06-0211.528DED4E-C801-4F67-BB1E-62470B39B41E.pdf		TCGA	A	47	-17515	360	not hispanic or latino
TCGA-27-2528-01A	62	26.75.0	Nationwide Children's Hospital	TCGA-27-2528-F27030	3bf91588-4830-4f7a-b80f-b35ffa22d891	TCGA-27-2528		22	15	0	1	639352A5-053B-4351-A3BD-1685A4CBD821			No	YES		Tumor resection	80		12	3		2528	Preoperative	WITH TUMOR	YES		NO	YES				27	FALSE	2016	2010	2008	0	NA	GBM	TCGA-27-2528.08b4c97d-4213-4897-bf40-0327eefe8385.pdf		TCGA	A	62	-22867	480	not hispanic or latino
TCGA-06-0184-01A	63	4.100.0	Nationwide Children's Hospital	TCGA-06-0184-F22726	ee1cc405-4efb-400f-abc5-d19d7ec6f406	TCGA-06-0184		22	10	0	NA	D89B8169-A5DC-480B-863F-77477F56763A			No	YES		Tumor resection	80		12	12		184	Preoperative	TUMOR FREE	YES		NO	YES				6	FALSE	2016	2008	2005	0	NA	GBM	TCGA-06-0184.ce516253-acf1-4186-8998-dc089161e261.pdf		TCGA	A	63	-23317	2126	not hispanic or latino
TCGA-06-0744-01A	66	8.95.0	Nationwide Children's Hospital	TCGA-06-0744-F22867	c4237632-2984-4550-a861-30378118e207	TCGA-06-0744		22	5	0	NA	58BFF470-4864-46F3-8590-59A7CCC75B82			No	YES		Tumor resection	80		12	12		744	Preoperative	TUMOR FREE	YES		YES	YES				6	FALSE	2016	2008	2007	0	NA	GBM	TCGA-06-0744.f01f0597-862d-4d9e-95de-a00604f9a298.pdf		TCGA	A	66	-24471	1426	not hispanic or latino
TCGA-14-0787-01A	69	10.84.0	Nationwide Children's Hospital	TCGA-14-0787-F25057	f699ee6e-1a20-48ba-89bd-5b64eae64448	TCGA-14-0787		22	20	0	NA	F16BB1DD-E465-4D14-A4E0-062FFDA68F39			No	YES		Incisional Biopsy	60		12	1		787	Post-Adjuvant Therapy		YES		NO	NO				14	FALSE	2016	2009	1999	0	NA	GBM	TCGA-14-0787.46bd5d64-24b5-4519-aaff-79a1240ae25e.pdf		TCGA	A	69	-25326	68	not hispanic or latino
TCGA-06-2565-01A	59	26.75.0	Nationwide Children's Hospital	TCGA-06-2565-F22965	ef21a9d3-f813-4af3-b296-c1323093ab14	TCGA-06-2565		22	22	0	NA	AE2AD7C5-315D-45FB-B7DD-E320FE114EA8			No	YES		Tumor resection	100		12	3		2565	Preoperative	WITH TUMOR	YES		NO	YES				6	FALSE	2016	2010	2009	0	NA	GBM	TCGA-06-2565.2888b563-470d-4600-ab7d-f6b86bd11f7b.pdf		TCGA	A	59	-21559	506	not hispanic or latino
TCGA-06-0178-01A	38	4.100.0	Nationwide Children's Hospital	TCGA-06-0178-F22720	2120cd92-6709-4d9c-b3ff-e47c4fd75836	TCGA-06-0178		22	9	0	NA	275C9593-1A3D-4985-8FA0-E7D3921EDABB			No	YES		Tumor resection	NA		12	12		178	Preoperative	TUMOR FREE	YES		NO	YES				6	FALSE	2016	2008	2004	0	NA	GBM	TCGA-06-0178.efa462f1-142c-45de-8234-7f9b12d7b701.pdf		TCGA	A	38	-14235	2681	not hispanic or latino
TCGA-06-2557-01A	76	26.75.0	Nationwide Children's Hospital	TCGA-06-2557-F22937	291a27ba-1642-4cc7-bd60-6cd6e69ced13	TCGA-06-2557		22	22	0	NA	F2CF8B19-3E16-488C-8EE7-F2CD19BA0AAD			No	YES		Tumor resection	40		12	3		2557	Preoperative	WITH TUMOR	NO		NO	NO				6	FALSE	2016	2010	2008	0	NA	GBM	TCGA-06-2557.d3ed0551-1ec4-4146-ab0c-af6371a4c708.pdf		TCGA	A	76	-27980	33	not hispanic or latino
TCGA-76-4927-01A	58	79.66.0	Nationwide Children's Hospital	TCGA-76-4927-F28527	e7dd4d29-5133-41f9-b9bf-9e80da082a81	TCGA-76-4927		22	6	0	NA	8996FF94-17FE-4F9E-B513-E251259222D6			No	YES		Tumor resection	80		12	4		4927		WITH TUMOR			NO					76	FALSE	2016	2011	2005	0	NA	GBM	TCGA-76-4927.5f1a707b-6acd-45b3-8540-0ff1ec834ab7.pdf		TCGA	A	58	-21193	535	not reported
TCGA-06-5858-01A	45	111.64.0	Nationwide Children's Hospital	TCGA-06-5858-F23036	96eedef9-720a-4d6a-b419-20240e93d8e4	TCGA-06-5858		22	8	0	0	3991803C-9C8F-4645-B8FF-B135EE7FADDB			No	YES		Tumor resection	100		12	8		5858	Pre-Adjuvant Therapy	WITH TUMOR	YES		NO	YES				6	FALSE	2016	2011	2010	0	NA	GBM	TCGA-06-5858.2d08daa7-75ae-4fe0-8c06-311b585de812.pdf		TCGA	A	45	-16662	NA	not hispanic or latino
TCGA-12-3653-01A	34	38.74.0	Nationwide Children's Hospital	TCGA-12-3653-F23881	dbcc36a5-1a85-4c1c-a08b-eb48e6b15dfc	TCGA-12-3653		22	17	0	NA	C470D278-03E5-4129-A64E-97771B45B125			No	YES		Excisional Biopsy	80		12	6		3653	Pre-Adjuvant Therapy	WITH TUMOR	YES		NO	YES				12	FALSE	2016	2010	2008	0	NA	GBM	TCGA-12-3653.b2ea02b9-4f9f-474e-88fe-7306aeac14ec.pdf		TCGA	A	34	-12529	442	not hispanic or latino
TCGA-28-2513-01A	69	26.75.0	Nationwide Children's Hospital	TCGA-28-2513-F27113	ee8dea9b-8d94-46b3-9ede-e484f5f8dab8	TCGA-28-2513		22	5	0	NA	3BC09053-4931-405A-9030-8540C5F2AACF			No	YES		Tumor resection	80		12	3		2513	Post-Adjuvant Therapy	WITH TUMOR	YES		NO	YES				28	FALSE	2016	2010	2009	0	NA	GBM	TCGA-28-2513.c7ba045f-48dd-42ea-8da8-a5811b74e9fa.pdf		TCGA	A	69	-25421	NA	not hispanic or latino
TCGA-12-3652-01A	60	38.74.0	Nationwide Children's Hospital	TCGA-12-3652-F23868	c56b83b6-6142-44b0-862c-5a5c76c4be3a	TCGA-12-3652		22	17	0	NA	0567D89E-8BE9-4611-8E98-379754C98F2B			No	YES		Excisional Biopsy	80		12	6		3652	Pre-Adjuvant Therapy	WITH TUMOR	YES		NO	YES				12	FALSE	2016	2010	2003	0	NA	GBM	TCGA-12-3652.ee607e3d-3aed-4b43-a0cf-ff0e4ca7375b.pdf		TCGA	A	60	-21920	1062	not hispanic or latino
TCGA-27-2524-01A	56	26.75.0	Nationwide Children's Hospital	TCGA-27-2524-F27013	ee7265e9-5dd4-4412-9a5b-aa6f73225f33	TCGA-27-2524		22	12	0	1	B748F89E-FB8C-45F1-98DB-AAFCB73B93EA			No	YES		Tumor resection	80		12	3		2524	Preoperative	WITH TUMOR	YES		NO	YES				27	FALSE	2016	2010	2008	0	NA	GBM	TCGA-27-2524.db1e1c7f-a262-4c77-a593-a833eefebeb1.pdf		TCGA	A	56	-20555	231	not hispanic or latino
TCGA-14-0817-01A	69	10.84.0	Nationwide Children's Hospital	TCGA-14-0817-F25081	7f46feeb-2542-46de-9bef-9799a02132f4	TCGA-14-0817		22	19	0	NA	ED0F1917-E0FD-4CD7-9E80-E3F9F57219DD			No	YES		Tumor resection	60		12	12		817	Other		YES		NO	NO				14	FALSE	2016	2008	2002	0	NA	GBM	TCGA-14-0817.c93c85d6-fda0-4aed-8846-624fa502ee41.pdf		TCGA	A	69	-25425	164	not reported
TCGA-06-1804-01A	81	111.64.0	Nationwide Children's Hospital	TCGA-06-1804-F23101	0e063220-42b9-48d6-8341-0f36c8651eab	TCGA-06-1804		22	26	0	NA	8B5A829C-0C6E-4970-9E50-D15528A82E4A			No	YES		Tumor resection	NA		12	9		1804		WITH TUMOR	NO		NO	NO				6	FALSE	2016	2011	2009	0	NA	GBM	TCGA-06-1804.136737bf-4365-470b-a34a-3c578b041a71.pdf		TCGA	A	81	-29802	414	not hispanic or latino
TCGA-26-5136-01B	78	79.66.0	Nationwide Children's Hospital	TCGA-26-5136-F61146	6E72702B-78D3-4F9E-9BC9-0395DFCB0D8B	TCGA-26-5136		22	25	0	NA	7DAC0B3F-E8C9-45F8-A134-DFB0321EE5C0	Scheduled Follow-up Submission		No	YES		Tumor resection	NA	NO	12	6		5136		WITH TUMOR			NO					26	FALSE	2016	2014	2009	0	NA	GBM	TCGA-26-5136.9b31db65-32f7-49c1-bcc3-28455e2d3b6f.pdf		TCGA	B	78	-28496	577	not hispanic or latino
TCGA-06-0646-01A	60	7.94.0	Nationwide Children's Hospital	TCGA-06-0646-F22857	4e4652ce-ea38-4224-b999-79d1eea99b87	TCGA-06-0646		22	26	0	NA	29640F5E-DFE8-410D-8DF9-1A92E351A210			No	YES		Tumor resection	80		12	1		646	Preoperative	WITH TUMOR	YES		NO	YES				6	FALSE	2016	2009	2007	0	NA	GBM	TCGA-06-0646.a087fe45-c2eb-4106-9c7a-aa0205ccdd73.pdf		TCGA	A	60	-22273	175	not hispanic or latino
TCGA-28-5218-01A	63	79.66.0	Nationwide Children's Hospital	TCGA-28-5218-F14972	7e67a53a-ac98-4bba-8be6-44fee949cd6c	TCGA-28-5218		22	14	0	NA	5A21005F-27F4-437E-94F5-F4B1BB3AD6E2	Scheduled Follow-up Submission		No	YES		Tumor resection	NA		12	7		5218			YES		NO	YES				28	FALSE	2016	2011	2010	0	NA	GBM	TCGA-28-5218.461dabe9-5c81-4bce-abd6-ba60a652094d.pdf		TCGA	A	63	-23096	157	not reported
TCGA-02-2483-01A	43	26.75.0	Nationwide Children's Hospital	TCGA-02-2483-F22548	c9e26f39-d409-4e4b-899e-947d532a4b68	TCGA-02-2483		22	6	0	NA	126BEEE9-F45C-4B93-A481-7D3E0DFAD0CC			No	YES		Excisional Biopsy	80		12	5		2483	Pre-Adjuvant Therapy	WITH TUMOR	YES		NO	YES				2	FALSE	2016	2010	2008	0	NA	GBM	TCGA-02-2483.e73f6ba1-564c-4fea-b088-f2357ff49ee7.pdf		TCGA	A	43	-15964	NA	not hispanic or latino
TCGA-06-2562-01A	81	26.75.0	Nationwide Children's Hospital	TCGA-06-2562-F22953	5093e2da-0b78-448b-acf0-a0dcf5dac7d7	TCGA-06-2562		22	22	0	NA	2D37D83B-4662-4FB1-9917-4557D3EFADF3			No	YES		Tumor resection	80		12	3		2562	Preoperative	WITH TUMOR	YES		NO	YES				6	FALSE	2016	2010	2009	0	NA	GBM	TCGA-06-2562.9e6cd324-7e45-4736-86ad-92b44321b0d7.pdf		TCGA	A	81	-29753	382	not hispanic or latino
TCGA-27-1837-01A	36	26.75.0	Nationwide Children's Hospital	TCGA-27-1837-F26965	60f7ebb9-b092-4947-b42a-c68f9351adb4	TCGA-27-1837		22	12	0	1	BD14C9FD-8C73-417C-8682-D251868379D4			No	YES		Tumor resection	80		12	3		1837	Preoperative	WITH TUMOR	YES		NO	YES				27	FALSE	2016	2010	2007	0	NA	GBM	TCGA-27-1837.fab9682a-0940-4815-8789-81799ff395f6.pdf		TCGA	A	36	-13368	427	not hispanic or latino
TCGA-06-2559-01A	83	26.75.0	Nationwide Children's Hospital	TCGA-06-2559-F22942	f3b717af-d4dc-4951-abf8-bcb0330f000e	TCGA-06-2559		22	22	0	NA	87AD50C0-9727-4B40-820B-036BED36740A			No	YES		Tumor resection	60		12	3		2559	Preoperative	WITH TUMOR	YES		NO	YES				6	FALSE	2016	2010	2009	0	NA	GBM	TCGA-06-2559.8ec878d3-d1bd-4022-ac67-69ddc3119e5c.pdf		TCGA	A	83	-30580	150	not hispanic or latino
TCGA-06-0686-01A	53	8.95.0	Nationwide Children's Hospital	TCGA-06-0686-F22863	d9673386-5cfa-4d87-88f6-d3fbb8c0881e	TCGA-06-0686		22	8	0	NA	95498564-AD4B-4070-82FA-5299CBCBA972			No	YES		Tumor resection	NA		12	12		686	Preoperative	WITH TUMOR	YES		NO	YES				6	FALSE	2016	2008	2008	0	NA	GBM	TCGA-06-0686.4d50d9db-eecf-4444-b6b7-da1c90be713d.pdf		TCGA	A	53	-19503	432	not hispanic or latino
TCGA-06-5416-01A	23	79.66.0	Nationwide Children's Hospital	TCGA-06-5416-F23024	9e0610cf-2745-40f5-8121-e4944fe08566	TCGA-06-5416		22	24	0	NA	9BB14A30-BBC3-415A-9CA5-79D0612F31A3			No	YES		Tumor resection	80		12	1		5416	Pre-Adjuvant Therapy	WITH TUMOR	YES		NO	YES				6	FALSE	2016	2011	2010	0	NA	GBM	TCGA-06-5416.95607f05-091a-4f35-9a8b-446773c316f6.pdf		TCGA	A	23	-8533	NA	not hispanic or latino
TCGA-06-0238-01A	46	7.94.0	Nationwide Children's Hospital	TCGA-06-0238-F22806	4e06fbe6-a0af-4dc6-80f1-cff628f2e525	TCGA-06-0238		22	11	0	NA	2FEC36C0-9CEF-4ADB-9DA7-7A922FBBF629			No	YES		Tumor resection	80		12	12		238	Preoperative	WITH TUMOR	YES		NO	YES				6	FALSE	2016	2008	2007	0	NA	GBM	TCGA-06-0238.2a19d86e-bea6-4892-9fa4-8f13fdfa9fa4.pdf		TCGA	A	46	-17037	405	not hispanic or latino
TCGA-14-1034-01A	60	16.87.0	Nationwide Children's Hospital	TCGA-14-1034-F25103	5e9c368f-c579-4f78-ad05-cca4671b5728	TCGA-14-1034		22	18	0	NA	844BD6DE-B24F-4B92-B122-CEC77876F792			No	YES		Tumor resection	60		12	6		1034	Pre-Adjuvant Therapy	WITH TUMOR	YES		NO	YES				14	FALSE	2016	2009	1999	0	NA	GBM	TCGA-14-1034.CDDBA95B-1894-48C6-B99B-CAB435DBCD75.pdf		TCGA	A	60	-22029	485	not reported
TCGA-19-2629-01A	60	38.74.0	Nationwide Children's Hospital	TCGA-19-2629-F25447	1d911f12-0f60-4477-ae0b-0e91636e39c7	TCGA-19-2629		22	12	0	NA	8DD56E22-264A-45FC-998D-7B150D76623E			No	YES		Tumor resection	NA		12	5		2629		WITH TUMOR	YES		NO	YES				19	FALSE	2016	2010	2009	0	NA	GBM	TCGA-19-2629.974b6590-7b55-4d77-94e0-f5c48204fdd7.pdf		TCGA	A	60	-22257	737	not hispanic or latino
TCGA-19-2625-01A	76	38.74.0	Nationwide Children's Hospital	TCGA-19-2625-F25445	2dce74eb-a2d0-48fc-a1cd-d06720f87350	TCGA-19-2625		22	12	0	NA	ACE42FA6-DCEE-4036-A43A-082869D062B1			No	YES		Tumor resection	NA		12	5		2625		TUMOR FREE	NO		NO	NO				19	FALSE	2016	2010	2009	0	NA	GBM	TCGA-19-2625.4f37276d-3579-49db-ae54-5644b2f2f92f.pdf		TCGA	A	76	-27930	124	not hispanic or latino
TCGA-06-0130-01A	54	3.97.0	Nationwide Children's Hospital	TCGA-06-0130-F22596	ddc9ad66-d1b4-459c-b60d-2a10ddd54444	TCGA-06-0130		22	10	0	NA	A627F7C2-24B2-4458-941C-453DF734AE7A			No	YES		Tumor resection	80		12	12		130	Preoperative	WITH TUMOR	YES		NO	YES				6	FALSE	2016	2008	2003	0	NA	GBM	TCGA-06-0130.8dbae41f-a953-4c98-b46d-417825e8df65.pdf		TCGA	A	54	-19812	394	not hispanic or latino
TCGA-12-5299-01A	56	79.66.0	Nationwide Children's Hospital	TCGA-12-5299-F23897	1bda19a1-b3ab-44db-844d-c70285a18735	TCGA-12-5299		22	7	0	NA	74B169AD-8C5E-4850-937F-01AD0971183A			No	YES		Tumor resection	80		12	2		5299	Pre-Adjuvant Therapy	WITH TUMOR	YES		NO	YES				12	FALSE	2016	2011	2009	0	NA	GBM	TCGA-12-5299.9f574ef4-3427-4f3c-8493-043a4d08ad00.pdf		TCGA	A	56	-20463	98	not hispanic or latino
TCGA-06-0882-01A	30	10.84.0	Nationwide Children's Hospital	TCGA-06-0882-F22905	6ad683f3-c3ea-49c9-b054-62bf37f4805d	TCGA-06-0882		22	25	0	NA	793B8165-06F0-46D5-861E-1E6DA2D15EFE			No	YES		Tumor resection	60		12	2		882	Preoperative	WITH TUMOR	YES		NO	YES				6	FALSE	2016	2009	2008	0	NA	GBM	TCGA-06-0882.f2de8883-bc9a-4578-a154-a70335786740.pdf		TCGA	A	30	-11112	632	not hispanic or latino
TCGA-06-5413-01A	67	111.64.0	Nationwide Children's Hospital	TCGA-06-5413-F23010	f7c01d5c-9194-4352-aebd-d0778804f335	TCGA-06-5413		22	25	0	NA	228AA30E-0093-4F54-9D7B-6520EF1F4D76			No	YES		Tumor resection	60		12	1		5413	Pre-Adjuvant Therapy	WITH TUMOR	YES		NO	YES				6	FALSE	2016	2011	2010	0	NA	GBM	TCGA-06-5413.81757237-a9c0-49ad-ac5a-68601083be40.pdf		TCGA	A	67	-24477	NA	not hispanic or latino
TCGA-76-4925-01A	76	79.66.0	Nationwide Children's Hospital	TCGA-76-4925-F28519	10a60232-69ec-4a38-a78f-5d6176e30e79	TCGA-76-4925		22	6	0	0	AF781BB9-3F35-49A2-9825-2429FD40FAFA			No	YES		Tumor resection	100		12	4		4925	Preoperative		YES		NO	YES				76	FALSE	2016	2011	2005	0	NA	GBM	TCGA-76-4925.886c961a-cfef-4f2c-8b58-7708e216db0e.pdf		TCGA	A	76	-28011	146	not hispanic or latino
TCGA-06-5418-01A	75	79.66.0	Nationwide Children's Hospital	TCGA-06-5418-F23032	d59978ec-2504-4067-9b6b-3b273e09690c	TCGA-06-5418		22	31	0	NA	EF748D39-4F8B-4709-B24F-FC7A5267A23F			No	YES		Tumor resection	60		12	1		5418	Pre-Adjuvant Therapy	WITH TUMOR	NO		NO	NO				6	FALSE	2016	2011	2010	0	NA	GBM	TCGA-06-5418.84947803-ecc1-44f4-b158-ec517a23ad43.pdf		TCGA	A	75	-27584	83	not hispanic or latino
TCGA-06-0190-01A	62	4.100.0	Nationwide Children's Hospital	TCGA-06-0190-F22736	622e1db4-49ea-4b64-9712-155f54013da2	TCGA-06-0190		22	11	0	NA	A257D8BF-EE20-48AC-B8F7-E643AE4A7717			No	YES		Tumor resection	80		12	12		190		WITH TUMOR	YES		NO	YES				6	FALSE	2016	2008	2006	0	NA	GBM	TCGA-06-0190.46FE21C6-F2DC-4A8A-8E1E-C278DD5FF009.pdf		TCGA	A	62	-22835	317	not hispanic or latino
TCGA-27-1835-01A	53	26.75.0	Nationwide Children's Hospital	TCGA-27-1835-F26943	d448e672-0fd2-4424-b935-139a7a5fe416	TCGA-27-1835		22	12	0	1	68839F6D-9FC0-4A03-8D89-5ED9A9905467			No	YES		Tumor resection	80		12	3		1835	Preoperative	WITH TUMOR	YES		NO	YES				27	FALSE	2016	2010	2007	0	NA	GBM	TCGA-27-1835.5f1de659-7d7f-4a96-a9fc-058eff128012.pdf		TCGA	A	53	-19444	648	not hispanic or latino
TCGA-28-5216-01A	52	79.66.0	Nationwide Children's Hospital	TCGA-28-5216-F14976	cd9e1be7-8e3b-4717-86c0-e4bd63139891	TCGA-28-5216		22	14	0	NA	623E2ECD-4B24-4FE8-A7F2-D6F04C2F7FC3	Scheduled Follow-up Submission		No	YES		Tumor resection	80		12	7		5216	Pre-Adjuvant Therapy	TUMOR FREE	YES		NO	YES				28	FALSE	2016	2011	2010	0	NA	GBM	TCGA-28-5216.69f3d1ff-0b60-4841-b83c-ab9e707b5ff2.pdf		TCGA	A	52	-19239	NA	not reported
TCGA-06-5411-01A	51	111.64.0	Nationwide Children's Hospital	TCGA-06-5411-F22999	81836fd1-29dd-4107-ae20-e58251ac6521	TCGA-06-5411		22	25	0	NA	78E8C2F7-0FA0-44BC-92B7-F45A8FC4B06D			No	YES		Tumor resection	80		12	1		5411	Preoperative	WITH TUMOR	YES		NO	YES				6	FALSE	2016	2011	2010	0	NA	GBM	TCGA-06-5411.3c5b40a1-47ca-4a9d-b967-bfc34bdc785c.pdf		TCGA	A	51	-18832	254	not hispanic or latino
TCGA-27-2519-01A	48	26.75.0	Nationwide Children's Hospital	TCGA-27-2519-F26989	5725fa56-d630-49c7-8968-6c609bd7c0ee	TCGA-27-2519		22	12	0	1	5B01226B-226E-4811-8B9C-CA1F3BE4F528			No	YES		Tumor resection	80		12	3		2519	Preoperative	WITH TUMOR	YES		NO	YES				27	FALSE	2016	2010	2009	0	NA	GBM	TCGA-27-2519.fd339d84-0063-4f89-b81d-6c0cff9c28f5.pdf		TCGA	A	48	-17715	550	not hispanic or latino
TCGA-16-0846-01A	85	10.84.0	Nationwide Children's Hospital	TCGA-16-0846-F25297	ab96466e-4712-4714-96f6-3530fea693ca	TCGA-16-0846		22	17	0	NA	81E753F4-2319-4053-9894-905F93F58091			No	YES		Tumor resection	NA		12	7		846		WITH TUMOR	NO		NO	NO				16	FALSE	2016	2009	2006	0	NA	GBM	TCGA-16-0846.3AF0506F-002C-4FDD-A111-63C08424A867.pdf		TCGA	A	85	-31111	119	not hispanic or latino
TCGA-28-5209-01A	66	79.66.0	Nationwide Children's Hospital	TCGA-28-5209-F15023	8540ab78-85d4-4a93-83f2-2ffe33f90a4b	TCGA-28-5209		22	14	0	NA	3D8F8AC4-31BC-41B4-847C-4533CD7DD321	Scheduled Follow-up Submission		No	YES		Tumor resection	NA		12	7		5209			YES		NO	YES				28	FALSE	2016	2011	2010	0	NA	GBM	TCGA-28-5209.0bad36fe-5622-4d30-8005-24c247a4ce32.pdf		TCGA	A	66	-24362	NA	not reported
TCGA-76-4926-01B	68	79.66.0	Nationwide Children's Hospital	TCGA-76-4926-F28523	3d612aa9-ad04-49e8-bd35-84eec37cc0fb	TCGA-76-4926		22	6	0	NA	56EE266F-E0BD-449C-8ECB-A0A3672C46B3			No	YES		Tumor resection	80		12	4		4926		WITH TUMOR	YES		NO	YES				76	FALSE	2016	2011	2005	0	NA	GBM	TCGA-76-4926.1dc2749e-bfe1-4f6f-ba92-c916f8aaedd8.pdf		TCGA	B	68	-25085	138	not reported
TCGA-06-0219-01A	67	4.100.0	Nationwide Children's Hospital	TCGA-06-0219-F22791	b4a230ac-e8b2-474e-9fc2-ca6b5f3f2149	TCGA-06-0219		22	8	0	NA	8A88257A-68AD-40D4-8EE0-73DC5B64A2F3			No	YES		Tumor resection	NA		12	12		219		WITH TUMOR	NO		NO	NO				6	FALSE	2016	2008	2000	0	NA	GBM	TCGA-06-0219.90027ed9-92a4-4326-a531-be06db61e922.pdf		TCGA	A	67	-24488	22	not hispanic or latino
TCGA-02-2486-01A	64	26.75.0	Nationwide Children's Hospital	TCGA-02-2486-F22558	47399420-3446-4f47-895b-d39e72e7f383	TCGA-02-2486		22	6	0	NA	96072779-68DC-43C0-A26E-053DFB5AAE86			No	YES		Excisional Biopsy	80		12	5		2486	Pre-Adjuvant Therapy	WITH TUMOR	YES		NO	YES				2	FALSE	2016	2010	2008	0	NA	GBM	TCGA-02-2486.26e31c62-06a2-4906-a1d5-985dc0f961e4.pdf		TCGA	A	64	-23394	618	not hispanic or latino
TCGA-06-0750-01A	43	8.95.0	Nationwide Children's Hospital	TCGA-06-0750-F22875	2159b2be-2831-4e09-b948-b4635a88d739	TCGA-06-0750		22	8	0	NA	27A9450E-D81B-4DBD-A70D-822EC3A273F0			No	YES		Tumor resection	80		12	12		750	Preoperative	WITH TUMOR	NO		NO	NO				6	FALSE	2016	2008	2008	0	NA	GBM	TCGA-06-0750.723b1f21-67a7-4a47-ac10-d297ea428c8a.pdf		TCGA	A	43	-16018	28	not hispanic or latino
TCGA-15-1444-01A	21	111.64.0	Nationwide Children's Hospital			TCGA-15-1444		22	NA	0	NA	A1D3180A-C209-491F-8221-CE353A555A16			No	YES		Tumor resection	NA		12	NA	No	1444					NO			NO	YES	15	FALSE	2016	NA	2004	0	NA	GBM	TCGA-15-1444.bdc60487-8aea-4657-bac9-736f204fe65b.pdf		TCGA	A	21	-7827	1537	not hispanic or latino
TCGA-27-1832-01A	59	20.86.0	Nationwide Children's Hospital	TCGA-27-1832-F26920	8bee2933-5e9c-496e-a4a0-9198eda37aa8	TCGA-27-1832		22	2	0	0	9145A37B-5745-4061-A54A-EDBB7B1F5F84			No	YES		Tumor resection	100		12	10		1832	Preoperative	WITH TUMOR	YES		NO	YES				27	FALSE	2016	2009	2007	0	NA	GBM	TCGA-27-1832.535d412f-ed27-467a-b373-8e26e940c07b.pdf		TCGA	A	59	-21678	300	not hispanic or latino
TCGA-28-2499-01A	59	26.75.0	Nationwide Children's Hospital			TCGA-28-2499		22	NA	0	NA	434ADAD1-948C-48AD-A362-6A870B864474			No	YES			NA		12	NA		2499					NO					28	FALSE	2016	NA	2009	0	NA	GBM	TCGA-28-2499.5a1dd9da-df75-41b7-a37f-3005b4e1d7b9.pdf		TCGA	A	59	-21838	NA	not reported
TCGA-06-0174-01A	54	4.100.0	Nationwide Children's Hospital	TCGA-06-0174-F22708	c9c5acbd-7c23-43c6-93de-4444edd781a1	TCGA-06-0174		22	10	0	NA	17FFC197-D935-4658-9510-B49A724FCE73			No	YES		Tumor resection	80		12	12		174	Preoperative	WITH TUMOR	YES		NO	YES				6	FALSE	2016	2008	2003	0	NA	GBM	TCGA-06-0174.b93eb902-cea8-4bf5-830b-ddbaceab7444.pdf		TCGA	A	54	-19824	98	not hispanic or latino
TCGA-12-0616-01A	36	7.94.0	Nationwide Children's Hospital	TCGA-12-0616-F23461	eab68bdd-1008-42e4-a984-9243bb5244f6	TCGA-12-0616		22	12	0	NA	8206C335-55ED-490D-BFC2-413D3FD090F9			No	YES		Excisional Biopsy	100		12	12		616	Preoperative	WITH TUMOR	YES		NO	YES				12	FALSE	2016	2008	2006	0	NA	GBM	TCGA-12-0616.21756D63-F663-4955-8F8E-F88C5250DC1B.pdf		TCGA	A	36	-13451	448	not hispanic or latino
TCGA-32-1970-01A	59	26.75.0	Nationwide Children's Hospital	TCGA-32-1970-F27719	bf90b58c-0858-4875-b100-63ea77fa78b2	TCGA-32-1970		22	15	0	1	D1412CEB-9F55-4F5F-97D5-372B2FAC2FD2			No	YES		Tumor resection	NA		12	3		1970	Pre-Adjuvant Therapy	WITH TUMOR	YES		NO	YES				32	FALSE	2016	2010	2005	0	NA	GBM	TCGA-32-1970.f55a66b9-6609-4ca0-bcad-11c787f25598.pdf		TCGA	A	59	-21613	468	not reported
TCGA-28-5215-01A	62	79.66.0	Nationwide Children's Hospital	TCGA-28-5215-F14979	c2e956ee-5a39-4b8d-a4cb-a9e027cbfbeb	TCGA-28-5215		22	14	0	NA	7933F3F5-3AA0-479A-8F49-86CBA620E259	Scheduled Follow-up Submission		No	YES		Tumor resection	90		12	7		5215	Pre-Adjuvant Therapy	WITH TUMOR	YES		NO	YES				28	FALSE	2016	2011	2010	0	NA	GBM	TCGA-28-5215.3a06f0a3-5eb6-4fef-948b-8067976886e0.pdf		TCGA	A	62	-22686	335	not reported
TCGA-06-0132-01A	49	4.100.0	Nationwide Children's Hospital	TCGA-06-0132-F22600	faff36fe-7c0e-4f7f-8f48-e8a01c9e58b9	TCGA-06-0132		22	5	0	NA	E27AA971-6827-4C25-B22B-34B69646403F			No	YES		Tumor resection	NA		12	12		132		WITH TUMOR	YES		NO	YES				6	FALSE	2016	2008	2007	0	NA	GBM	TCGA-06-0132.b572cee6-5c7e-402b-a25d-cd380594c7dd.pdf		TCGA	A	49	-18125	771	not hispanic or latino
TCGA-06-5408-01A	54	111.64.0	Nationwide Children's Hospital	TCGA-06-5408-F22991	54fa3d91-db04-45a9-adf5-758fe6c0e009	TCGA-06-5408		22	24	0	NA	1F1C264E-9A37-4CB2-8DC7-4C43ED5A119F			No	YES		Tumor resection	80		12	1		5408	Pre-Adjuvant Therapy	WITH TUMOR	YES		NO	YES				6	FALSE	2016	2011	2009	0	NA	GBM	TCGA-06-5408.dafe8753-d5cc-415b-a1df-8317a027c088.pdf		TCGA	A	54	-20063	357	not hispanic or latino
TCGA-28-5208-01A	52	79.66.0	Nationwide Children's Hospital	TCGA-28-5208-F15027	ae158b56-f07b-4a8f-9693-8dd58381a4d2	TCGA-28-5208		22	14	0	NA	3230DC04-B7D3-4B36-A422-C1EA9CD5615B	Scheduled Follow-up Submission		No	YES		Tumor resection	70		12	7		5208	Pre-Adjuvant Therapy	WITH TUMOR	YES		NO	YES				28	FALSE	2016	2011	2010	0	NA	GBM	TCGA-28-5208.c683e7a3-f811-4f52-bcce-cf6eea75df12.pdf		TCGA	A	52	-19053	544	not reported
TCGA-28-2509-01A	77	26.75.0	Nationwide Children's Hospital	TCGA-28-2509-F27107	6cecf296-1d6a-4955-9a78-70bdef10dc4d	TCGA-28-2509		22	5	0	NA	5F796CE0-F451-4C53-A5CA-D10B48809BEC			No	YES		Tumor resection	80		12	3		2509	Post-Adjuvant Therapy		YES		NO	YES				28	FALSE	2016	2010	2009	0	NA	GBM	TCGA-28-2509.31042590-2b1f-4926-a12e-5e0a22bdb420.pdf		TCGA	A	77	-28240	NA	not hispanic or latino
TCGA-19-5960-01A	56	111.64.0	Nationwide Children's Hospital	TCGA-19-5960-F25503	9acaed8b-7991-46ca-b07f-865175f1d72d	TCGA-19-5960		22	3	0	NA	56F0A8C4-D815-4B7B-B9D0-515B25E821A3			No	YES		Tumor resection	80		12	6		5960	Pre-Adjuvant Therapy	TUMOR FREE	YES		NO	YES				19	FALSE	2016	2011	2010	0	NA	GBM	TCGA-19-5960.7e7ef835-d652-476a-9b80-2bf6d23129d6.pdf		TCGA	A	56	-20641	455	not hispanic or latino
TCGA-41-5651-01A	59	111.64.0	Nationwide Children's Hospital	TCGA-41-5651-F28015	021246bf-ef6e-4080-9ef4-b9be548b3396	TCGA-41-5651		22	21	0	1	7BE52CFE-B66F-4652-BC20-A3288553E3B6			No	YES		Tumor resection	NA		12	7		5651	Other	WITH TUMOR	YES		NO	YES				41	FALSE	2016	2011	2010	0	NA	GBM	TCGA-41-5651.f02981ba-f5ac-4182-864e-dc0cf37e7413.pdf		TCGA	A	59	-21698	460	not hispanic or latino
TCGA-27-2521-01A	34	26.75.0	Nationwide Children's Hospital	TCGA-27-2521-F26997	acf20e4a-642c-44ec-8be7-4fd29764cacb	TCGA-27-2521		22	12	0	1	504D93E3-C283-434C-9431-E2B30B8DDD32			No	YES		Tumor resection	80		12	3		2521	Preoperative	WITH TUMOR	YES		NO	YES				27	FALSE	2016	2010	2009	0	NA	GBM	TCGA-27-2521.3b0eadc8-f7c7-4458-a24f-5391314b8490.pdf		TCGA	A	34	-12685	510	not hispanic or latino
TCGA-12-3650-01A	46	38.74.0	Nationwide Children's Hospital	TCGA-12-3650-F23844	c24d2881-042b-4285-b986-3828f0385bdc	TCGA-12-3650		22	17	0	NA	B867AC8F-9731-46D0-A03A-F2ECD62616C6			No	YES		Excisional Biopsy	80		12	6		3650	Pre-Adjuvant Therapy	WITH TUMOR	YES		NO	YES				12	FALSE	2016	2010	2008	0	NA	GBM	TCGA-12-3650.2a696ad0-69a3-435c-b4a4-c3ceb5fe28a6.pdf		TCGA	A	46	-17138	333	not hispanic or latino
TCGA-06-0743-01A	69	8.95.0	Nationwide Children's Hospital	TCGA-06-0743-F22865	f6194903-20da-4f49-8fa1-83640d99d73b	TCGA-06-0743		22	9	0	NA	3E7D68D4-B196-4A8D-B2AD-5EC33939C9A4			No	YES		Tumor resection	100		12	12		743	Preoperative	WITH TUMOR	YES		NO	YES				6	FALSE	2016	2008	2006	0	NA	GBM	TCGA-06-0743.e5a35d11-6d87-4d7e-ac41-73bfe35871ff.pdf		TCGA	A	69	-25434	803	not hispanic or latino
TCGA-76-4932-01A	50	79.66.0	Nationwide Children's Hospital	TCGA-76-4932-F28539	74127aef-0c30-4048-b7c9-2f6328ab59f6	TCGA-76-4932		22	6	0	NA	009A9994-785D-4CF8-8B37-57D60E93A642			No	YES		Tumor resection	80		12	4		4932		WITH TUMOR	YES		NO	YES				76	FALSE	2016	2011	2006	0	NA	GBM	TCGA-76-4932.7dd69551-44d6-4b99-b0ef-6ea886b23394.pdf		TCGA	A	50	-18433	1458	not reported
TCGA-08-0386-01A	74	7.94.0	Nationwide Children's Hospital	TCGA-08-0386-F23265	fd753ba6-50d5-450e-b26a-212e5b5e6335	TCGA-08-0386		22	18	0	NA	D6CD9746-7D0E-496F-9326-E984A74BD64C			No	YES		Tumor resection	80		12	12		386	Pre-Adjuvant Therapy	WITH TUMOR	YES		NO	YES				8	FALSE	2016	2008	2005	0	NA	GBM	TCGA-08-0386.56C0205D-CE55-4FC7-A55A-2D1AF5E8F13F.pdf		TCGA	A	74	-27053	548	not hispanic or latino
TCGA-06-0749-01A	50	8.95.0	Nationwide Children's Hospital	TCGA-06-0749-F22873	e3a724cc-90c8-4010-aed0-2079a8b2bc7c	TCGA-06-0749		22	8	0	NA	CFEC5C25-E0CF-4C4A-B2EC-B01F3AF841BF			No	YES		Tumor resection	NA		12	12		749		WITH TUMOR	YES		NO	YES				6	FALSE	2016	2008	2008	0	NA	GBM	TCGA-06-0749.30421caa-b781-4140-97ff-5ede12ed288d.pdf		TCGA	A	50	-18571	82	not hispanic or latino
TCGA-27-1831-01A	66	26.75.0	Nationwide Children's Hospital	TCGA-27-1831-F26913	efafdeaa-8fd3-462d-bc22-369a9bbf3b16	TCGA-27-1831		22	12	0	1	015C4E5C-9391-4986-850E-17D9CF2CBFB5			No	YES		Tumor resection	80		12	3		1831	Preoperative	WITH TUMOR	YES		NO	YES				27	FALSE	2016	2010	2006	0	NA	GBM	TCGA-27-1831.7dae7d19-47b9-41e7-9dde-293ed9a2bc26.pdf		TCGA	A	66	-24447	505	not hispanic or latino
TCGA-32-2638-01A	67	38.74.0	Nationwide Children's Hospital	TCGA-32-2638-F27806	a2df71a3-da50-4580-bd52-a8bd8b5ad086	TCGA-32-2638		22	31	0	0	355C681F-84C1-4792-82D8-1C37ACCC8A74			No	YES		Tumor resection	NA		12	8		2638	Pre-Adjuvant Therapy	TUMOR FREE	YES		NO	YES				32	FALSE	2016	2010	2009	0	NA	GBM	TCGA-32-2638.ed601144-2884-4d75-886c-eaaab49a6c33.pdf		TCGA	A	67	-24658	766	not hispanic or latino
[truncated: 47 more columns]
