# Supplementary material for: LncRNA-FAM66C Was Identified as a Key Regulator for Modulating Tumor Microenvironment and Hypoxia-Related Pathways in Glioblastoma
Source: Front Public Health. 2022 Jul 6;10:898270. doi: 10.3389/fpubh.2022.898270 (PMC9299378; doi:10.3389/fpubh.2022.898270)
Supplement: Supplementary file 10 [file Table_10.XLSX]

## Sheet: lncrna.sig.cor
Tag	TCGA	CGGA
AC017002.1	0.436382	0.571725
ADAMTS9-AS2	0.422333	0.448009
LINC00968	0.421637	0.429146
LUCAT1	0.643508	0.712467
MIR210HG	0.586552	0.466055
AC114730.3	-0.424268	-0.428933
FAM66C	-0.47129	-0.448702
MYCNOS	-0.411393	-0.517436
