# Supplementary material for: LncRNA-FAM66C Was Identified as a Key Regulator for Modulating Tumor Microenvironment and Hypoxia-Related Pathways in Glioblastoma
Source: Front Public Health. 2022 Jul 6;10:898270. doi: 10.3389/fpubh.2022.898270 (PMC9299378; doi:10.3389/fpubh.2022.898270)
Supplement: Supplementary file 11 [file Table_11.XLSX]

## Sheet: tcga.cormat.hypoxia.lncrna
Tag	correlation	p.value
A1BG-AS1	0.0100769	0.902264
A2M-AS1	0.245675	0.00236136
A2ML1-AS1	0.0570225	0.486775
A2ML1-AS2	-0.107123	0.190472
AA06	-0.0086237	0.916303
AADACL2-AS1	0.0302616	0.712236
AATBC	-0.0395544	0.629662
AATK-AS1	-0.17908	0.0277996
AB015752.3	0.0871485	0.287317
AB019440.50	-0.266436	0.000943715
ABALON	-0.115476	0.157971
ABC12-49244600F4.4	NA	NA
ABCA9-AS1	0.11044	0.177028
ABCC5-AS1	0.0214546	0.793724
ABHD11-AS1	0.334771	2.65235e-05
ABHD15-AS1	-0.0645966	0.430695
AC000032.2	-0.0126251	0.877722
AC000036.4	-0.145277	0.0751067
AC000067.1	0.262409	0.00113404
AC000068.10	-0.288745	0.000323685
AC000068.5	-0.267206	0.000910827
AC000068.9	NA	NA
AC000095.11	-0.125205	0.125573
AC000099.1	-0.0365867	0.655599
AC000111.3	0.0562106	0.49301
AC000111.6	-0.166651	0.0408403
AC000120.7	-0.117199	0.151816
AC000123.4	-0.127024	0.12013
AC000124.1	-0.201798	0.0129644
AC000370.2	0.0043031	0.95818
AC000403.4	0.156116	0.055595
AC001226.7	-0.190771	0.0189587
AC002044.4	-0.0207151	0.800683
AC002056.5	-0.0481431	0.557192
AC002059.10	0.0282076	0.73099
AC002064.4	-0.134126	0.100611
AC002064.5	-0.0735921	0.369175
AC002066.1	0.222939	0.00593275
AC002076.10	-0.126173	0.122654
AC002115.5	-0.0462797	0.57257
AC002115.9	0.0104079	0.899071
AC002116.7	-0.260629	0.00122886
AC002116.8	-0.0146649	0.85816
AC002117.1	-0.192628	0.0178067
AC002127.4	-0.301982	0.000164329
AC002128.5	-0.245627	0.00236621
AC002306.1	-0.157763	0.0530333
AC002310.12	-0.281766	0.000456755
AC002310.7	-0.232323	0.00409828
AC002331.1	0.113025	0.167045
AC002368.4	-0.057169	0.485655
AC002383.2	-0.0487341	0.552358
AC002386.1	-0.203023	0.0124141
AC002398.11	-0.139486	0.0876077
AC002398.12	0.0516209	0.529037
AC002398.13	0.000691944	0.993272
AC002401.1	-0.111838	0.171576
AC002429.5	-0.269598	0.000815307
AC002451.3	-0.223455	0.00581539
AC002454.1	0.0371418	0.650714
AC002456.2	0.120543	0.140393
AC002463.3	0.00751583	0.927024
AC002465.2	0.180089	0.026918
AC002467.7	-0.0548464	0.50358
AC002472.11	0.0233735	0.775743
AC002480.2	0.0168299	0.83749
AC002480.3	0.172194	0.0344985
AC002480.4	0.122111	0.135266
AC002480.5	0.0160962	0.844483
AC002511.2	-0.241502	0.00281441
AC002511.3	-0.26703	0.000918242
AC002519.8	-0.111779	0.171802
AC002539.1	-0.0270649	0.741493
AC002550.5	-0.152217	0.0620668
AC002550.6	-0.313465	8.88575e-05
AC002551.1	0.0398934	0.626728
AC003003.5	-0.19461	0.0166442
AC003005.2	-0.233614	0.00389055
AC003009.1	0.114629	0.161062
AC003075.4	0.211701	0.00906874
AC003084.2	-0.0399902	0.62589
AC003088.1	0.0873973	0.285938
AC003090.1	-0.233317	0.00393747
AC003092.1	0.435309	2.32605e-08
AC003092.2	0.124994	0.126217
AC003101.1	0.0636495	0.437497
AC003104.1	-0.103143	0.207569
AC003664.1	0.0821455	0.315992
AC003682.16	-0.199454	0.014077
AC003956.1	-0.2304	0.00442631
AC003958.2	0.157818	0.0529503
AC003973.4	-0.278378	0.00053814
AC003973.5	0.0599896	0.464353
AC003984.1	-0.0592652	0.469774
AC003985.1	-0.164805	0.0431576
AC003986.5	-0.141463	0.0831659
AC003986.6	-0.0450721	0.58264
AC003986.7	0.0609093	0.45752
AC003988.1	0.223349	0.00583949
AC003991.3	-0.324861	4.70675e-05
AC004009.3	0.00405059	0.960632
AC004012.1	-0.203913	0.0120272
AC004014.3	-0.130007	0.111601
AC004019.13	0.0116518	0.887084
AC004041.2	-0.143448	0.0788894
AC004051.2	-0.227351	0.00499469
AC004053.1	-0.216545	0.00757163
AC004054.1	-0.159386	0.0506056
AC004063.1	-0.0964273	0.238869
AC004066.3	-0.00235504	0.977105
AC004067.5	0.219103	0.00687304
AC004069.2	-0.128726	0.115203
AC004070.1	0.130672	0.109765
AC004076.5	-0.253159	0.00171113
AC004112.4	-0.100413	0.219917
AC004125.3	0.00222825	0.978337
AC004156.3	-0.08207	0.316439
AC004158.3	-0.219414	0.00679212
AC004160.4	-0.227675	0.00493129
AC004221.2	-0.313566	8.83708e-05
AC004231.2	-0.0556962	0.496982
AC004237.1	-0.145146	0.0753729
AC004257.1	-0.00353422	0.965647
AC004381.7	-0.18176	0.0255103
AC004447.2	-0.199945	0.0138375
AC004448.2	-0.310246	0.000105844
AC004448.5	-0.338573	2.11717e-05
AC004449.6	-0.142388	0.0811497
AC004471.10	-0.254711	0.00159866
AC004471.9	-0.163067	0.0454394
AC004485.3	-0.010025	0.902765
AC004490.1	-0.0784938	0.338057
AC004510.3	-0.0940843	0.250527
AC004535.2	-0.16704	0.0403649
AC004538.3	-0.18033	0.0267112
AC004540.4	-0.188389	0.0205305
AC004540.5	-0.127652	0.118293
AC004543.2	-0.0912414	0.265192
AC004549.6	-0.204351	0.0118408
AC004593.3	-0.121459	0.137379
AC004603.4	-0.194437	0.0167429
AC004623.2	NA	NA
AC004637.1	-0.15003	0.0659599
AC004691.5	-0.159338	0.0506766
AC004692.4	-0.00450781	0.956192
AC004702.2	-0.211697	0.00907004
AC004744.3	-0.0877891	0.283775
AC004775.5	-0.17186	0.034856
AC004791.2	0.155084	0.0572508
AC004837.4	-0.0986773	0.228035
AC004837.5	0.0228461	0.780674
AC004840.8	-0.0366629	0.654927
AC004854.4	-0.202809	0.0125088
AC004862.6	-0.0750768	0.359569
AC004869.2	0.0390046	0.634434
AC004869.3	NA	NA
AC004870.3	-0.0969649	0.236248
AC004870.4	0.0878061	0.283682
AC004878.2	-0.126772	0.120871
AC004878.8	-0.101381	0.215483
AC004893.11	-0.185316	0.0227237
AC004895.4	-0.014526	0.85949
AC004901.1	0.0539824	0.510336
AC004906.3	-0.0196492	0.810741
AC004920.3	0.13015	0.111204
AC004941.3	-0.13737	0.0925705
AC004947.2	-0.278002	0.000547966
AC004951.6	-0.102822	0.208996
AC004988.1	0.227838	0.00489963
AC005008.2	0.061594	0.45247
AC005009.1	-0.288077	0.000334665
AC005009.2	-0.278636	0.000531505
AC005013.5	-0.311777	9.74206e-05
AC005019.3	-0.00841289	0.918342
AC005027.3	-0.0675114	0.410144
AC005037.3	-0.215493	0.00787655
AC005042.4	-0.287387	0.000346367
AC005042.5	-0.061434	0.453647
AC005062.2	-0.114168	0.162766
AC005076.5	-0.283709	0.000415357
AC005082.12	0.128217	0.11666
AC005083.1	-0.0276264	0.736327
AC005104.3	-0.123568	0.130632
AC005150.1	-0.199791	0.0139122
AC005152.3	-0.2433	0.00261039
AC005154.6	-0.0916705	0.262942
AC005160.3	-0.0722853	0.377761
AC005162.4	-0.000971095	0.990558
AC005162.5	-0.161439	0.0476679
AC005197.2	-0.181634	0.0256148
AC005220.3	-0.108802	0.183577
AC005224.2	-0.381349	1.35855e-06
AC005235.1	-0.0255734	0.755276
AC005237.4	0.0720666	0.379209
AC005253.2	0.0154272	0.85087
AC005253.4	NA	NA
AC005256.1	0.0630712	0.441681
AC005262.2	NA	NA
AC005262.3	NA	NA
AC005264.2	0.291711	0.000278862
AC005276.1	-0.0671806	0.412447
AC005281.1	-0.0945203	0.248328
AC005281.2	0.0890313	0.276991
AC005301.8	0.00584189	0.943246
AC005304.1	-0.055618	0.497587
AC005306.3	-0.148955	0.0679449
AC005307.1	-0.120671	0.139969
AC005307.3	-0.0900937	0.271276
AC005324.6	-0.0919186	0.261647
AC005324.7	0.0412996	0.614615
AC005329.7	-0.256763	0.00146028
AC005330.2	-0.0533502	0.515308
AC005339.2	NA	NA
AC005355.1	0.137804	0.0915358
AC005355.2	0.219719	0.00671355
AC005358.3	0.10661	0.192617
AC005363.11	-0.103233	0.20717
AC005387.2	-0.0883742	0.280566
AC005387.3	-0.0166007	0.839673
AC005391.2	-0.0457659	0.576845
AC005392.13	-0.103198	0.207329
AC005394.1	-0.139324	0.0879817
AC005481.5	-0.00335171	0.96742
AC005487.2	-0.0723536	0.377309
AC005498.3	-0.100109	0.221323
AC005498.4	-0.180353	0.0266914
AC005518.2	-0.116439	0.154507
AC005519.4	-0.183564	0.0240625
AC005522.7	-0.0105481	0.897719
AC005523.2	NA	NA
AC005523.3	-0.253905	0.00165618
AC005532.5	-0.0597724	0.465974
AC005534.8	-0.304293	0.0001455
AC005537.2	-0.0796918	0.330712
AC005538.5	0.0916838	0.262873
AC005540.3	0.0145048	0.859692
AC005546.2	-0.053629	0.513113
AC005550.3	0.0361703	0.659272
AC005550.5	-0.0161664	0.843813
AC005562.1	-0.230568	0.00439661
AC005592.1	-0.128808	0.114972
AC005592.2	0.160004	0.0497052
AC005592.3	-0.0918514	0.261997
AC005597.1	-0.154571	0.058089
AC005606.14	-0.0697622	0.394677
AC005606.15	NA	NA
AC005609.16	-0.198116	0.0147493
AC005609.17	-0.0695073	0.396411
AC005609.18	NA	NA
AC005609.19	NA	NA
AC005609.20	NA	NA
AC005614.3	-0.138239	0.0905071
AC005614.5	0.0270034	0.742061
AC005616.1	-0.217132	0.0074058
AC005616.2	-0.0763318	0.351571
AC005618.6	-0.209402	0.00986659
AC005618.8	NA	NA
AC005618.9	NA	NA
AC005624.2	-0.159436	0.0505327
AC005625.1	-0.0969054	0.236537
AC005682.5	0.196127	0.0157998
AC005703.2	-0.126765	0.120892
AC005703.3	-0.0145998	0.858783
AC005740.5	-0.178772	0.028074
AC005740.6	-0.227598	0.00494634
AC005754.7	-0.120551	0.140366
AC005754.8	-0.123963	0.129398
AC005757.6	-0.0774609	0.344472
AC005757.7	NA	NA
AC005772.2	-0.0371994	0.650209
AC005775.2	-0.108385	0.185271
AC005780.1	-0.130525	0.11017
AC005785.2	-0.132615	0.104538
AC005786.5	-0.0866713	0.289975
AC005786.7	NA	NA
AC005789.9	NA	NA
AC005808.3	0.0446217	0.586417
AC005863.1	-0.0658391	0.421863
AC005863.2	-0.065958	0.421023
AC005932.1	-0.11261	0.168616
AC005944.2	NA	NA
AC005954.3	-0.158646	0.0517003
AC005954.4	-0.0451014	0.582395
AC006000.5	-0.0819936	0.316891
AC006003.3	-0.035174	0.668093
AC006004.1	-0.126607	0.121361
AC006007.1	0.089436	0.274804
AC006019.3	-0.156459	0.0550539
AC006019.4	-0.171618	0.0351165
AC006026.13	0.090604	0.26856
AC006037.2	-0.0564385	0.491255
AC006041.1	-0.206724	0.0108739
AC006042.6	-0.22287	0.00594857
AC006042.7	-0.328927	3.72875e-05
AC006050.2	0.135347	0.0975236
AC006076.1	0.0839178	0.305628
AC006116.12	-0.0479919	0.558433
AC006116.15	-0.276598	0.000586078
AC006116.17	-0.218037	0.0071569
AC006116.19	-0.0480518	0.557941
AC006116.21	-0.0168286	0.837502
AC006116.24	-0.285833	0.000374099
AC006126.3	0.0397597	0.627884
AC006126.4	0.290756	0.000292629
AC006129.1	0.226341	0.00519672
AC006129.2	0.139555	0.0874514
AC006130.3	-0.0381355	0.642009
AC006145.4	-0.0275407	0.737114
AC006150.1	-0.0442849	0.589249
AC006159.4	0.317281	7.20294e-05
AC006159.5	0.2559	0.00151705
AC006160.5	-0.240518	0.00293204
AC006196.1	0.120816	0.139491
AC006227.1	-0.1326	0.104579
AC006262.10	-0.00123789	0.987964
AC006262.4	0.262121	0.00114892
AC006262.5	0.0467597	0.56859
AC006272.1	-0.245588	0.00237009
AC006272.2	0.131619	0.107195
AC006273.4	0.0696589	0.395379
AC006273.5	-0.0668075	0.415053
AC006277.2	-0.341776	1.74718e-05
AC006296.1	-0.0199154	0.808226
AC006296.2	0.0479657	0.558648
AC006369.2	-0.047954	0.558743
AC006369.3	-0.05584	0.49587
AC006372.4	-0.15761	0.0532677
AC006372.5	0.0516577	0.528743
AC006372.6	-0.0865222	0.290808
AC006373.1	-0.0451201	0.582239
AC006378.2	-0.054992	0.502447
AC006380.3	0.039972	0.626047
AC006458.3	-0.0555357	0.498225
AC006460.2	-0.178429	0.0283815
AC006482.1	0.0543799	0.507222
AC006538.1	-0.153748	0.0594551
AC006538.8	-0.159357	0.050649
AC006547.13	-0.044024	0.591447
AC006547.15	NA	NA
AC006547.8	NA	NA
AC006548.28	-0.0533498	0.515312
AC006552.1	0.0897672	0.273024
AC006942.4	-0.056252	0.49269
AC006946.15	-0.263945	0.00105763
AC006946.16	-0.114464	0.161671
AC006946.17	-0.0560613	0.494161
AC006947.1	-0.0394571	0.630506
AC006960.7	-0.0456844	0.577524
AC006994.2	-0.349906	1.06264e-05
AC007003.1	0.108203	0.186014
AC007009.1	-0.0149983	0.85497
AC007036.4	-0.0433926	0.596781
AC007036.5	NA	NA
AC007036.6	-0.0349034	0.670497
AC007038.7	-0.298944	0.00019255
AC007040.6	-0.0337225	0.681026
AC007040.8	0.0411244	0.616119
AC007050.17	-0.0243046	0.76706
AC007064.24	0.00147848	0.985625
AC007078.4	-0.170343	0.0365165
AC007091.1	-0.0305157	0.709928
AC007098.1	-0.00202436	0.980319
AC007099.1	-0.00395184	0.961591
AC007099.2	-0.103115	0.207693
AC007106.1	-0.0627712	0.44386
AC007126.1	0.145001	0.0756681
AC007128.1	-0.116579	0.154009
AC007131.1	-0.0197476	0.809811
AC007131.2	-0.136168	0.0954893
AC007161.5	-0.0608971	0.45761
AC007163.3	-0.0123786	0.880092
AC007163.6	0.0896713	0.273539
AC007179.1	-0.0861785	0.292737
AC007182.6	0.0257919	0.753252
AC007192.6	NA	NA
AC007193.10	-0.292334	0.000270209
AC007193.6	0.0398614	0.627004
AC007193.8	NA	NA
AC007193.9	NA	NA
AC007204.2	-0.255398	0.00155105
AC007228.11	-0.0726061	0.375642
AC007228.5	-0.161566	0.0474901
AC007228.9	-0.0590384	0.471479
AC007246.3	-0.12868	0.115334
AC007249.3	-0.157277	0.0537793
AC007250.4	-0.0968709	0.236705
AC007251.2	-0.0788425	0.335909
AC007255.8	-0.223117	0.00589208
AC007271.3	0.127894	0.117593
AC007277.3	-0.235929	0.00354169
AC007278.2	0.146823	0.072024
AC007278.3	0.134374	0.0999774
AC007285.6	0.159865	0.0499071
AC007285.7	-0.106057	0.194948
AC007292.3	-0.212951	0.0086592
AC007292.4	-0.02428	0.76729
AC007292.6	-0.286492	0.000362096
AC007292.7	-0.135953	0.096019
AC007308.6	-0.163114	0.045377
AC007308.7	NA	NA
AC007317.1	-0.0438696	0.592749
AC007319.1	-0.0825163	0.313805
AC007326.10	-0.13155	0.107378
AC007327.5	-0.0715436	0.382687
AC007349.4	-0.0660772	0.420183
AC007349.5	-0.0660504	0.420372
AC007349.7	-0.106545	0.192889
AC007359.6	-0.187588	0.0210836
AC007362.3	0.154757	0.0577846
AC007364.1	-0.180756	0.0263484
AC007365.1	0.00443133	0.956934
AC007365.3	-0.121424	0.137496
AC007381.2	-0.100588	0.219112
AC007381.3	0.111135	0.174299
AC007383.3	-0.152745	0.0611557
AC007383.4	NA	NA
AC007386.2	0.0657837	0.422255
AC007386.4	-0.268388	0.000862417
AC007389.3	0.0357423	0.663055
AC007391.2	0.0801997	0.32763
AC007392.3	-0.264766	0.00101877
AC007392.4	-0.0933174	0.254426
AC007395.3	0.00292178	0.971597
AC007403.1	0.00755514	0.926643
AC007403.2	-0.246079	0.00232125
AC007403.3	-0.105995	0.19521
AC007405.4	-0.202394	0.012694
AC007405.6	-0.0631116	0.441388
AC007405.8	-0.223278	0.00585551
AC007422.1	0.186193	0.0220783
AC007461.2	-0.20544	0.0113879
AC007463.2	-0.261613	0.00117555
AC007556.3	-0.152774	0.0611053
AC007557.1	-0.00813562	0.921025
AC007557.2	0.0369102	0.65275
AC007557.3	-0.129443	0.113177
AC007557.4	-0.146994	0.0716897
AC007563.1	-0.046343	0.572044
AC007563.3	-0.179372	0.0275423
AC007563.5	-0.103654	0.205314
AC007566.10	-0.157697	0.0531343
AC007620.3	NA	NA
AC007631.1	NA	NA
AC007652.1	-0.139327	0.0879747
AC007679.3	-0.197097	0.0152797
AC007680.2	-0.0442361	0.589659
AC007682.1	-0.364603	4.17382e-06
AC007740.1	-0.168705	0.0383848
AC007743.1	-0.19245	0.0179141
AC007750.5	0.0292447	0.7215
AC007773.2	-0.109762	0.179715
AC007787.2	-0.199642	0.013985
AC007795.1	NA	NA
AC007796.1	0.0255892	0.755129
AC007879.1	-0.158864	0.0513765
AC007879.2	0.0355241	0.664988
AC007879.3	0.0427361	0.60235
AC007879.4	0.131724	0.106911
AC007879.5	-0.00809989	0.92137
AC007879.6	0.262031	0.00115359
AC007879.7	0.51807	9.57772e-12
AC007880.1	-0.0503347	0.539366
AC007948.1	-0.145903	0.073846
AC007950.1	-0.0370308	0.65169
AC007950.2	-0.361825	4.99803e-06
AC007952.4	0.0602822	0.462173
AC007952.5	0.0473476	0.563733
AC007952.6	-0.0168649	0.837157
AC007966.1	-0.247263	0.0022071
AC008060.5	-0.212798	0.00870829
AC008060.7	0.140294	0.0857705
AC008060.8	-0.13171	0.106947
AC008063.2	0.214216	0.00826162
AC008063.3	0.186259	0.0220303
AC008067.2	-0.121559	0.137053
AC008069.1	-0.0260469	0.750891
AC008073.7	-0.164176	0.0439727
AC008073.9	-0.0997936	0.222791
AC008074.3	-0.132087	0.105941
AC008074.4	0.0204789	0.802909
AC008079.10	-0.339599	1.99129e-05
AC008079.9	-0.0695534	0.396097
AC008088.4	-0.0904978	0.269123
AC008103.3	0.0855268	0.296415
AC008103.4	-0.160581	0.0488782
AC008132.15	0.101546	0.21473
AC008154.4	0.034298	0.675887
AC008154.5	-0.0212381	0.795759
AC008163.4	0.0856457	0.295742
AC008175.1	0.0973326	0.234467
AC008268.1	0.0623651	0.446819
AC008269.2	-0.158237	0.0523146
AC008271.1	0.00457759	0.955515
AC008277.1	-0.0967903	0.237097
AC008278.2	-0.061019	0.456709
AC008278.3	-0.136717	0.0941461
AC008281.1	-0.269736	0.000810081
AC008440.10	-0.10755	0.188703
AC008440.5	NA	NA
AC008592.4	0.0342923	0.675938
AC008592.5	0.124283	0.128405
AC008592.7	0.052315	0.523504
AC008592.8	0.187075	0.0214452
AC008691.1	-0.0704021	0.390344
AC008694.3	-0.027103	0.741142
AC008697.1	-0.114995	0.159722
AC008703.1	-0.102805	0.209071
AC008746.12	-0.116714	0.153529
AC008746.3	-0.296103	0.000222961
AC008753.4	-0.107934	0.187117
AC008753.6	0.0563454	0.491971
AC008781.7	-0.0679466	0.407126
AC008834.1	-0.039979	0.625987
AC008937.2	-0.142515	0.0808761
AC008937.3	-0.142812	0.08024
AC008940.1	-0.25557	0.00153935
AC008982.2	-0.156949	0.0542869
AC008984.2	0.216352	0.0076266
AC008991.1	-0.350681	1.01272e-05
AC008992.1	0.091632	0.263144
AC009005.2	-0.056744	0.488909
AC009014.3	0.0600437	0.46395
AC009052.12	-0.217559	0.00728745
AC009095.4	-0.343076	1.61513e-05
AC009110.1	-0.162036	0.0468398
AC009120.10	-0.101872	0.213256
AC009120.11	-0.176855	0.0298307
AC009120.4	-0.240917	0.00288382
AC009120.5	-0.136098	0.0956614
AC009120.6	-0.205948	0.0111821
AC009133.12	-0.118094	0.148693
AC009133.15	0.0510108	0.533924
AC009133.17	-0.0264002	0.747626
AC009133.21	NA	NA
AC009133.24	-0.148188	0.0693893
AC009134.1	0.0434358	0.596415
AC009158.1	-0.0344711	0.674344
AC009166.5	-0.0837613	0.306535
AC009227.2	-0.267964	0.000879505
AC009227.3	-0.134255	0.100281
AC009228.1	-0.136449	0.0948004
AC009229.5	0.061693	0.451742
AC009229.6	0.173244	0.0333966
AC009236.2	0.0469272	0.567204
AC009262.2	-0.0452313	0.581308
AC009264.1	-0.165045	0.0428507
AC009276.4	-0.151803	0.0627882
AC009299.2	-0.162092	0.0467633
AC009299.3	0.141342	0.0834326
AC009303.1	-0.015535	0.84984
AC009305.1	0.0388232	0.636013
AC009312.1	-0.0318343	0.697991
AC009313.1	-0.0382071	0.641383
AC009365.4	0.164933	0.0429933
AC009403.2	-0.134924	0.0985836
AC009404.2	-0.303846	0.000148982
AC009410.1	-0.233707	0.00387599
AC009411.1	0.0312166	0.703574
AC009411.2	-0.137546	0.092151
AC009473.1	-0.277078	0.000572798
AC009478.1	0.105589	0.196936
AC009480.3	-0.0922333	0.26001
AC009487.4	NA	NA
AC009495.2	-0.155402	0.0567365
AC009495.3	-0.136079	0.0957069
AC009495.4	-0.209982	0.00965968
AC009498.1	-0.159341	0.0506725
AC009501.4	-0.118921	0.145851
AC009502.4	0.257121	0.00143726
AC009505.2	-0.0334257	0.683683
AC009505.4	0.0490288	0.549954
AC009506.1	-0.323959	4.95416e-05
AC009508.1	-0.0611118	0.456023
AC009518.4	0.272994	0.000695397
AC009518.8	-0.178823	0.0280284
AC009531.2	-0.196804	0.0154351
AC009542.2	-0.0889124	0.277636
AC009784.3	-0.088157	0.281755
AC009878.2	-0.148755	0.0683184
AC009892.10	0.0862939	0.292088
AC009948.5	-0.208251	0.010289
AC009950.2	-0.195873	0.0159387
AC009955.8	0.016132	0.844141
AC009961.3	-0.106374	0.19361
AC009965.2	0.107584	0.188559
AC009970.1	-0.173502	0.033131
AC010082.2	0.0356082	0.664243
AC010084.1	-0.02045	0.803182
AC010091.1	0.200243	0.0136938
AC010095.5	0.17139	0.0353641
AC010096.1	0.0327186	0.690027
AC010096.2	-0.0789475	0.335263
AC010105.1	0.0448304	0.584666
AC010127.3	0.0974544	0.23388
AC010132.10	-0.0479548	0.558737
AC010136.2	-0.215839	0.007775
AC010145.4	0.00136657	0.986713
AC010148.1	-0.0482097	0.556646
AC010149.4	-0.0500459	0.541699
AC010226.4	-0.00908801	0.911815
AC010468.2	-0.176376	0.0302849
AC010504.2	0.0175337	0.830794
AC010524.2	-0.0431186	0.599102
AC010524.4	-0.187011	0.0214901
AC010525.4	-0.130418	0.110463
AC010641.1	0.0393927	0.631064
AC010649.1	0.250786	0.00189705
AC010723.1	0.0385438	0.638446
AC010729.2	-0.191386	0.0185699
AC010729.3	NA	NA
AC010731.2	-0.111764	0.17186
AC010731.3	0.125097	0.125903
AC010731.4	-0.0741932	0.365268
AC010744.1	0.0417674	0.610609
AC010745.1	-0.122827	0.132973
AC010745.2	-0.162699	0.0459359
AC010745.3	0.127784	0.117911
AC010745.4	0.0779725	0.341285
AC010746.3	-0.192895	0.0176459
AC010761.10	NA	NA
AC010761.13	-0.1571	0.054053
AC010761.14	-0.0283773	0.729434
AC010761.6	-0.0504585	0.538367
AC010761.8	-0.289919	0.000305195
AC010761.9	-0.144209	0.0772959
AC010880.1	-0.206077	0.0111304
AC010883.5	-0.259022	0.00132066
AC010884.1	-0.185789	0.0223733
AC010890.1	-0.0465381	0.570426
AC010891.2	-0.0473133	0.564016
AC010894.3	-0.0884143	0.280347
AC010894.5	0.0585226	0.475367
AC010907.2	-0.0426841	0.602792
AC010907.5	0.04172	0.611015
AC010967.2	0.181671	0.0255836
AC010967.3	-0.119143	0.145094
AC010969.1	-0.0378686	0.644343
AC010971.1	-0.138257	0.0904654
AC010974.3	0.0556917	0.497016
AC010975.1	-0.12517	0.12568
AC010976.2	-0.206	0.0111611
AC010982.2	-0.0196194	0.811022
AC010983.1	0.0129755	0.874357
AC010987.5	-0.0398478	0.627122
AC010987.6	0.130136	0.111242
AC011193.1	0.0578419	0.480525
AC011196.3	0.0340992	0.677661
AC011239.1	0.0107485	0.895787
AC011243.1	-0.030942	0.70606
AC011247.3	-0.112509	0.169002
AC011284.3	0.0969236	0.236449
AC011286.1	-0.0178024	0.82824
AC011288.2	-0.116886	0.152921
AC011290.4	-0.0655269	0.424072
AC011294.3	0.357869	6.4416e-06
AC011298.2	-0.154096	0.0588743
AC011306.1	NA	NA
AC011330.13	-0.215182	0.0079688
AC011343.1	-0.149315	0.0672732
AC011366.3	-0.152488	0.0615983
AC011513.4	0.0512663	0.531875
AC011516.1	-0.0370448	0.651567
AC011516.2	-0.0753437	0.357859
AC011518.1	0.00543845	0.94716
AC011518.2	-0.0120844	0.882921
AC011523.2	-0.0439465	0.5921
AC011524.1	-0.292958	0.000261796
AC011524.2	-0.162191	0.0466271
AC011524.3	-0.0974985	0.233667
AC011525.2	-0.0887779	0.278366
AC011525.4	NA	NA
AC011551.3	-0.0948862	0.246493
AC011625.1	-0.0404304	0.62209
AC011648.1	-0.106117	0.194696
AC011718.2	-0.102933	0.208504
AC011718.3	NA	NA
AC011738.4	-0.205283	0.0114523
AC011747.3	-0.112746	0.168099
AC011747.4	-0.154759	0.0577805
AC011747.6	-0.17207	0.0346307
AC011752.1	-0.14838	0.0690253
AC011753.5	-0.152197	0.0621021
AC011754.1	-0.0807641	0.324226
AC011893.3	0.240795	0.00289856
AC011897.2	-0.073444	0.370143
AC011899.10	-0.0922061	0.260152
AC011899.9	0.283368	0.000422363
AC011901.2	NA	NA
AC011995.1	-0.179099	0.027783
AC011995.3	-0.227897	0.00488823
AC011997.1	-0.12188	0.136012
AC011998.1	-0.018036	0.826022
AC012065.4	0.00678769	0.934077
AC012074.2	-0.301165	0.00017152
AC012075.2	NA	NA
AC012123.1	-0.052372	0.523052
AC012146.7	-0.10449	0.201665
AC012307.2	-0.0887944	0.278276
AC012314.20	-0.0685631	0.402873
AC012314.8	-0.110471	0.176904
AC012322.1	0.121062	0.138681
AC012354.6	-0.199066	0.0142694
AC012358.7	-0.235999	0.00353164
AC012358.8	-0.212997	0.00864439
AC012360.4	-0.108479	0.18489
AC012360.6	0.16425	0.0438758
AC012361.1	0.0337633	0.680661
AC012363.13	-0.16309	0.0454092
AC012363.4	-0.0744404	0.363668
AC012368.1	-0.176357	0.030303
AC012370.2	-0.0283902	0.729316
AC012370.3	0.0550061	0.502337
AC012442.6	-0.244754	0.00245533
AC012445.1	-0.00323004	0.968602
AC012451.1	-0.139797	0.086897
AC012456.3	-0.0962444	0.239765
AC012456.4	-0.170659	0.0361655
AC012462.1	0.0310292	0.70527
AC012462.2	0.102591	0.210025
AC012462.3	0.239283	0.00308608
AC012485.2	-0.041264	0.614921
AC012487.2	0.148789	0.0682555
AC012494.1	-0.0967474	0.237306
AC012499.1	-0.155115	0.0572012
AC012501.2	-0.289171	0.000316861
AC012506.1	-0.0544156	0.506943
AC012506.2	0.0469218	0.567249
AC012506.3	-0.110412	0.177139
AC012506.4	-0.14894	0.0679726
AC012507.3	-0.135404	0.0973806
AC012507.4	NA	NA
AC012513.6	-0.196206	0.0157569
AC012531.25	-0.119566	0.143661
AC012593.1	-0.308882	0.000113917
AC012594.1	0.0208225	0.799671
AC012613.2	0.0271653	0.740569
AC012668.1	0.0966202	0.237926
AC012668.2	0.172231	0.03446
AC012668.3	0.0233657	0.775816
AC013248.2	-0.0599208	0.464866
AC013264.2	0.0099191	0.903788
AC013269.3	-0.0199627	0.80778
AC013269.4	-0.0547853	0.504056
AC013271.3	0.153319	0.0601775
AC013275.2	0.143059	0.0797134
AC013401.1	-0.040442	0.62199
AC013401.2	0.221381	0.00629997
AC013402.3	-0.131722	0.106917
AC013402.4	-0.185416	0.022649
AC013402.5	-0.0315705	0.700373
AC013436.6	0.008924	0.9134
AC013448.1	0.144061	0.0776039
AC013448.2	0.0913295	0.264729
AC013460.1	-0.11853	0.147189
AC013463.2	-0.0433538	0.59711
AC013472.3	-0.122405	0.134322
AC013472.4	-0.126098	0.122876
AC013480.2	-0.0838035	0.30629
AC013727.1	-0.0488292	0.551581
AC013727.2	-0.184537	0.0233106
AC013733.3	-0.117723	0.149983
AC013733.4	-0.134404	0.0999013
AC015691.13	-0.0258006	0.753171
AC015849.12	-0.215757	0.00779906
AC015849.13	-0.131562	0.107348
AC015849.16	-0.176159	0.0304918
AC015849.19	-0.213138	0.00859943
AC015849.2	-0.136103	0.0956488
AC015922.6	-0.0653116	0.4256
AC015923.1	-0.0383749	0.639919
AC015933.2	0.0162335	0.843173
AC015936.3	NA	NA
AC015969.3	0.0672017	0.412299
AC015971.2	-0.18721	0.0213494
AC015977.6	-0.0625587	0.445408
AC015987.1	0.0981968	0.230319
AC016292.1	0.00757139	0.926486
AC016582.2	-0.150766	0.0646281
AC016629.3	-0.252727	0.00174369
AC016644.1	-0.101523	0.214835
AC016682.1	0.0695196	0.396327
AC016683.5	0.0918411	0.262051
AC016700.2	-0.00846452	0.917843
AC016700.5	-0.36129	5.1737e-06
AC016710.1	-0.0467282	0.56885
AC016716.2	-0.139894	0.0866773
AC016722.3	0.064441	0.431808
AC016722.4	-0.0702512	0.391364
AC016723.4	-0.0860101	0.293684
AC016730.1	-0.0703547	0.390664
AC016735.1	-0.308174	0.000118328
AC016735.2	-0.148731	0.0683634
AC016735.3	-0.0861347	0.292983
AC016738.3	0.0516222	0.529026
AC016738.4	0.153748	0.0594561
AC016745.3	0.099739	0.223045
AC016747.3	0.0427599	0.602148
AC016751.2	0.0203846	0.803799
AC016751.3	0.0168735	0.837075
AC016757.3	-0.167829	0.0394168
AC016768.1	-0.0567051	0.489207
AC016831.7	-0.0360174	0.660623
AC016903.1	-0.0017844	0.982651
AC016903.2	-0.0199627	0.80778
AC016907.3	-0.199312	0.0141472
AC016909.1	-0.110945	0.175042
AC016910.1	-0.173237	0.0334037
AC016912.3	0.0276385	0.736215
AC016994.2	-0.137666	0.0918637
AC016995.3	-0.316777	7.40675e-05
AC016999.2	0.146426	0.0728055
AC017002.1	0.436382	2.12937e-08
AC017002.2	0.246495	0.00228055
AC017002.4	-0.155123	0.0571871
AC017006.2	-0.135835	0.0963094
AC017006.3	0.0129224	0.874866
AC017048.1	-0.133965	0.101023
AC017048.2	-0.251037	0.00187657
AC017053.1	0.0324821	0.692153
AC017060.1	0.130719	0.109636
AC017074.1	-0.188946	0.0201536
AC017074.2	0.0333247	0.684588
AC017101.10	-0.0236206	0.773436
AC017104.2	-0.108532	0.184674
AC017104.6	-0.215429	0.00789566
AC017116.11	NA	NA
AC018359.1	-0.111784	0.171782
AC018359.3	-0.119796	0.142886
AC018462.2	-0.137987	0.0911028
AC018464.3	0.28508	0.000388282
AC018495.3	-0.0362516	0.658554
AC018643.4	-0.00167265	0.983738
AC018647.3	-0.116804	0.153211
AC018685.1	-0.233298	0.00394048
AC018685.2	0.106379	0.193587
AC018693.6	0.209641	0.00978107
AC018717.1	0.0318743	0.69763
AC018730.4	-0.105529	0.197194
AC018731.3	0.0267965	0.743968
AC018737.3	0.156009	0.0557651
AC018742.1	-0.0740345	0.366297
AC018755.17	-0.230796	0.00435683
AC018766.4	-0.18628	0.0220152
AC018766.6	-0.272127	0.000724376
AC018799.1	-0.0824847	0.313991
AC018804.3	0.0302823	0.712048
AC018816.3	0.212664	0.00875187
AC018832.1	-0.150088	0.0658544
AC018866.1	0.178424	0.0283856
AC018878.3	-0.127306	0.119302
AC018890.4	-0.0587343	0.473769
AC018890.6	-0.219557	0.00675527
AC019048.1	-0.194644	0.0166248
AC019055.1	-0.12628	0.122335
AC019064.1	0.0378111	0.644846
AC019100.3	-0.10919	0.182008
AC019117.1	0.149723	0.0665216
AC019117.2	0.141433	0.083232
AC019118.3	-0.241251	0.00284397
AC019118.4	-0.0553768	0.499456
AC019172.2	0.313537	8.85111e-05
AC019181.2	0.0628192	0.443511
AC019185.4	-0.219104	0.00687278
AC019186.1	-0.142006	0.0819778
AC019330.1	-0.0799409	0.329199
AC019349.5	NA	NA
AC020571.3	0.374349	2.18861e-06
AC020594.5	-0.164125	0.0440387
AC020595.1	-0.0512071	0.532349
AC020743.2	-0.0526256	0.521039
AC020743.3	0.148137	0.0694879
AC020743.4	0.0799517	0.329133
AC020956.3	0.0289685	0.724023
AC021021.2	-0.065856	0.421744
AC021188.4	-0.106704	0.192224
AC021218.2	0.134059	0.100782
AC021224.1	-0.215584	0.00784975
AC022007.5	-0.0726012	0.375674
AC022154.7	-0.239486	0.00306025
AC022173.2	-0.0441244	0.5906
AC022182.1	-0.175408	0.0312188
AC022182.3	-0.170307	0.0365574
AC022201.4	-0.129069	0.114231
AC022201.5	NA	NA
AC022431.3	-0.29776	0.000204728
AC022486.1	-0.0574493	0.483515
AC022816.2	0.159425	0.0505493
AC022819.3	-0.0175006	0.831108
AC023115.2	0.119917	0.142481
AC023115.4	0.0681028	0.406046
AC023128.1	0.134009	0.100911
AC023137.2	-0.0656564	0.423155
AC023347.1	0.023264	0.776767
AC023469.1	-0.159779	0.0500325
AC023469.2	-0.0753104	0.358072
AC023481.1	-0.0502588	0.539978
AC023590.1	0.162798	0.0458017
AC023669.1	0.0273504	0.738865
AC023672.2	0.101709	0.213993
AC024028.1	-0.14635	0.0729574
AC024084.1	-0.083047	0.310692
AC024132.1	-0.018978	0.817091
AC024560.2	-0.0821642	0.315881
AC024592.9	-0.105873	0.19573
AC024619.2	-0.0448486	0.584513
AC024704.2	0.188639	0.0203607
AC025016.1	-0.0126536	0.877449
AC025165.8	-0.158743	0.0515559
AC025171.1	-0.0850776	0.298969
AC025335.1	0.00714603	0.930605
AC025442.3	-0.116565	0.154059
AC025811.3	-0.089035	0.276971
AC025918.2	-0.0718201	0.380846
AC026150.8	-0.0493041	0.547713
AC026167.1	-0.0168453	0.837343
AC026188.1	-0.0100165	0.902847
AC026202.3	0.11675	0.153405
AC026202.5	0.0716042	0.382283
AC026471.6	-0.0780796	0.34062
AC026904.1	0.0503229	0.539461
AC027119.1	0.061763	0.451228
AC027601.1	-0.180398	0.0266526
AC034110.1	0.225736	0.00532145
AC034187.2	-0.0485809	0.553608
AC034220.3	-0.151743	0.0628934
AC034228.2	-0.335673	2.51501e-05
AC034228.3	-0.191964	0.0182113
AC034228.4	-0.175675	0.0309585
AC034243.1	0.0939697	0.251107
AC037445.1	-0.123008	0.132399
AC046143.3	0.0537501	0.51216
AC051649.12	-0.0284798	0.728495
AC053503.11	-0.286893	0.000354967
AC053503.4	-0.0929058	0.256537
AC053503.6	0.201566	0.0130707
AC055764.1	-0.00139602	0.986427
AC058791.1	0.112882	0.167586
AC060834.3	-0.0136321	0.868055
AC061961.2	-0.333711	2.82289e-05
AC061992.2	0.434033	2.58258e-08
AC062017.1	-0.0288741	0.724887
AC062020.1	0.0980134	0.231195
AC062020.2	0.177135	0.0295685
AC062021.1	-0.13372	0.101655
AC062028.1	-0.102145	0.212025
AC062029.1	-0.183261	0.0243005
AC062031.1	-0.0708977	0.387009
AC062032.1	0.193124	0.0175094
AC063976.3	0.10668	0.192324
AC063980.3	0.00847393	0.917752
AC064834.1	-0.0875628	0.285023
AC064834.2	0.0342268	0.676522
AC064834.3	0.0286813	0.72665
AC064853.2	-0.223852	0.00572675
AC064865.1	-0.0795101	0.33182
AC064871.3	-0.0904794	0.269221
AC064874.1	-0.191942	0.0182249
AC064875.2	-0.0620064	0.449443
AC067945.2	0.0610213	0.456692
AC067945.4	0.154362	0.0584334
AC067956.1	-0.255219	0.00156334
AC067959.1	-0.23165	0.0042106
AC067960.1	-0.0769989	0.347365
AC067961.1	-0.187502	0.0211441
AC067968.3	-0.203881	0.012041
AC067969.1	-0.185673	0.0224592
AC067969.2	-0.183198	0.0243501
AC068039.4	-0.141852	0.0823124
AC068057.1	0.0414271	0.613523
AC068134.6	-0.100593	0.219091
AC068134.8	NA	NA
AC068138.1	0.134213	0.100389
AC068196.1	-0.16717	0.040208
AC068282.3	-0.182199	0.0251513
AC068286.1	0.00808345	0.921529
AC068483.1	-0.118798	0.146269
AC068489.1	-0.0958488	0.241712
AC068490.1	-0.139202	0.0882619
AC068490.2	-0.168894	0.0381652
AC068491.2	0.0348422	0.671041
AC068492.1	0.150398	0.06529
AC068499.10	-0.152826	0.0610175
AC068535.2	-0.117808	0.149687
AC068535.3	-0.0765682	0.350077
AC068538.4	0.00334639	0.967472
AC068580.5	0.342055	1.718e-05
AC068580.6	0.372151	2.53634e-06
AC068580.7	0.0981213	0.230679
AC068831.10	-0.166574	0.0409343
AC068831.15	NA	NA
AC068831.16	-0.177511	0.0292196
AC068831.3	-0.154372	0.0584177
AC068831.6	-0.0776998	0.342981
AC068858.1	-0.0576477	0.482003
AC069155.1	0.0844588	0.30251
AC069257.8	0.140022	0.0863852
AC069277.2	0.0494011	0.546925
AC069363.1	0.180391	0.0266585
AC069394.1	0.0423385	0.605734
AC069513.4	-0.147615	0.0704857
AC072062.1	-0.0691523	0.398833
AC072062.3	-0.0631101	0.441399
AC073043.1	-0.213452	0.00849964
AC073046.25	-0.148639	0.0685363
AC073071.1	0.100471	0.219651
AC073072.5	0.179017	0.0278553
AC073094.4	0.0238465	0.771329
AC073115.6	0.451498	5.93593e-09
AC073115.7	0.386642	9.40367e-07
AC073130.1	0.298607	0.000195945
AC073130.3	0.211369	0.00918038
AC073133.1	-0.143282	0.0792401
AC073133.2	-0.12015	0.141702
AC073218.1	-0.0793404	0.332856
AC073218.3	-0.159867	0.0499045
AC073254.1	-0.337605	2.24284e-05
AC073257.1	-0.0866448	0.290123
AC073257.2	0.104918	0.199815
AC073283.4	-0.232096	0.00413592
AC073283.7	0.0524807	0.522188
AC073284.4	-0.248558	0.00208818
AC073316.1	0.124346	0.12821
AC073316.2	0.18953	0.0197643
AC073321.4	-0.0349485	0.670096
AC073325.1	-0.0547044	0.504687
AC073326.3	0.140026	0.0863767
AC073333.8	0.0218338	0.790162
AC073342.12	-0.119073	0.145332
AC073343.13	-0.259199	0.00131025
AC073409.1	0.0240327	0.769593
AC073626.2	-0.147856	0.070023
AC073628.1	0.0470783	0.565955
AC073635.5	-0.196225	0.0157465
AC073636.1	-0.220042	0.00663128
AC073641.2	-0.00540197	0.947514
AC073834.3	-0.119966	0.142317
AC073842.19	-0.175478	0.031151
AC073928.2	0.0770665	0.346941
AC073934.6	-0.0392784	0.632056
AC073957.15	-0.129853	0.112029
AC073987.1	-0.188402	0.0205214
AC074011.2	0.328109	3.90861e-05
AC074019.1	-0.0308648	0.70676
AC074117.10	-0.176057	0.0305896
AC074183.4	NA	NA
AC074212.5	-0.0592642	0.469781
AC074212.6	-0.144192	0.0773315
AC074286.1	-0.230576	0.00439526
AC074289.1	-0.271953	0.000730324
AC074363.1	-0.05044	0.538516
AC074366.3	-0.00222592	0.97836
AC074389.5	-0.0620853	0.448865
AC074389.6	-0.120714	0.139826
AC074389.7	-0.020215	0.805399
AC074391.1	0.162755	0.0458601
AC078842.3	-0.114203	0.162637
AC078842.4	-0.0747352	0.361766
AC078851.1	0.139657	0.0872174
AC078852.1	-0.121573	0.137011
AC078852.2	-0.145952	0.0737476
AC078882.1	-0.0181246	0.825181
AC078883.3	0.706918	3.57199e-24
AC078883.4	0.00877437	0.914847
AC078941.1	-0.00985566	0.9044
AC078942.1	0.00179791	0.98252
AC079117.1	-0.284049	0.000408493
AC079135.1	-0.35248	9.052e-06
AC079145.4	-0.201709	0.0130054
AC079150.3	-0.24907	0.00204281
AC079154.1	-0.0440849	0.590933
AC079163.1	NA	NA
AC079305.10	-0.155391	0.0567548
AC079305.11	-0.28189	0.000453997
AC079305.8	0.0689734	0.400057
AC079354.3	0.279894	0.000500207
AC079354.5	0.00287337	0.972068
AC079466.1	0.00283532	0.972437
AC079584.2	-0.0664143	0.41781
AC079586.1	-0.0471016	0.565763
AC079610.1	-0.0829716	0.311133
AC079610.2	-0.274621	0.000643926
AC079612.1	-0.19751	0.0150625
AC079612.2	-0.0311758	0.703943
AC079613.1	0.0864665	0.29112
AC079630.2	0.0678987	0.407457
AC079630.4	-0.0579838	0.479448
AC079742.4	NA	NA
AC079767.4	0.135877	0.0962049
AC079776.1	-0.249745	0.00198431
AC079776.3	-0.0424148	0.605084
AC079779.4	0.00375825	0.963471
AC079779.5	-0.112915	0.167459
AC079779.6	0.144956	0.0757604
AC079779.7	-0.113214	0.166332
AC079790.2	-0.117371	0.151213
AC079799.2	0.0145965	0.858815
AC079807.2	-0.350525	1.02256e-05
AC079807.4	-0.195781	0.015989
AC079896.1	0.054571	0.505729
AC079922.3	-0.0182124	0.824348
AC079988.3	-0.205805	0.0112396
AC080094.1	-0.0218815	0.789714
AC083843.1	-0.202597	0.0126029
AC083843.2	-0.0929227	0.25645
AC083864.3	-0.3482	1.1808e-05
AC083864.4	-0.265912	0.000966679
AC083867.4	-0.202545	0.0126264
AC083884.8	-0.293363	0.000256457
AC083900.1	0.0593308	0.469282
AC083949.1	-0.211714	0.00906427
AC084082.3	-0.0664541	0.417531
AC084117.3	0.374988	2.09625e-06
AC084125.4	-0.106182	0.194418
AC084149.1	-0.0869432	0.288458
AC084149.2	-0.169843	0.0370788
AC084193.1	0.0040734	0.96041
AC084219.3	-0.122505	0.134002
AC084219.4	-0.252305	0.00177601
AC084809.2	-0.0150304	0.854663
AC084809.3	-0.0369781	0.652154
AC087073.1	-0.209908	0.00968591
AC087294.2	-0.347441	1.23733e-05
AC087430.1	0.0708027	0.387647
AC087491.2	-0.300881	0.000174079
AC087499.10	0.0527076	0.520388
AC087501.1	-0.110664	0.176147
AC090044.2	0.00519462	0.949526
AC090286.4	-0.0268595	0.743387
AC090505.1	0.0182185	0.82429
AC090505.4	-0.0318981	0.697415
AC090505.6	-0.0629014	0.442914
AC090587.2	-0.23199	0.00415358
AC090587.4	0.133815	0.10141
AC090587.5	0.140458	0.085401
AC090616.2	0.00572932	0.944338
AC090617.1	0.114077	0.163105
AC090627.1	-0.173913	0.0327102
AC090696.2	-0.107907	0.187231
AC090952.5	-0.248796	0.00206698
AC090957.2	0.0430632	0.599572
AC091132.1	0.214633	0.00813402
AC091133.1	NA	NA
AC091153.4	-0.10602	0.195103
AC091177.1	0.160813	0.0485474
AC091199.1	0.178604	0.0282236
AC091493.2	0.110452	0.17698
AC091633.3	0.140499	0.0853092
AC091705.1	-0.205506	0.0113609
AC091729.7	-0.137084	0.093258
AC091729.8	-0.0782189	0.339757
AC091729.9	0.00176665	0.982824
AC091770.3	-0.139006	0.0887155
AC091801.1	-0.102156	0.211975
AC091814.2	-0.0846148	0.301615
AC091814.3	0.130636	0.109864
AC091878.1	-0.248751	0.00207098
AC091962.3	-0.0364702	0.656625
AC092071.1	-0.0541334	0.509152
AC092155.4	-0.0369385	0.652502
AC092159.2	-0.103293	0.206905
AC092159.3	-0.0301269	0.71346
AC092162.1	-0.293067	0.000260348
AC092168.2	0.100648	0.218834
AC092168.3	0.0184414	0.822176
AC092168.4	-0.00798121	0.922519
AC092171.2	-0.341086	1.82128e-05
AC092171.4	-0.103826	0.20456
AC092198.1	-0.135906	0.0961351
AC092295.4	-0.230851	0.00434736
AC092301.3	-0.109341	0.181404
AC092316.1	0.097042	0.235874
AC092415.1	-0.158297	0.0522243
AC092431.3	0.0690699	0.399397
AC092484.1	0.475601	6.77688e-10
AC092535.3	-0.0184521	0.822074
AC092570.2	0.0687579	0.401535
AC092580.3	-0.165647	0.0420876
AC092580.4	0.0946279	0.247787
AC092597.3	0.050858	0.535151
AC092614.2	0.156828	0.054475
AC092620.3	-0.0792895	0.333167
AC092625.1	0.0143937	0.860756
AC092635.1	-0.012788	0.876157
AC092652.1	-0.0361085	0.659818
AC092657.2	0.0498861	0.542992
AC092660.1	-0.121926	0.135864
AC092667.2	-0.196882	0.0153935
AC092669.3	-0.0949838	0.246005
AC092669.6	-0.0818078	0.317992
AC092675.3	-0.0397988	0.627546
AC092675.4	-0.0625617	0.445386
AC092684.1	-0.169784	0.0371453
AC092687.3	-0.0671381	0.412743
AC092687.4	-0.0616354	0.452165
AC092687.5	-0.147032	0.0716169
AC092755.4	-0.0466709	0.569325
AC092839.3	-0.130308	0.110766
AC092839.4	-0.107141	0.190397
AC093063.3	-0.139626	0.0872885
AC093074.1	-0.0190652	0.816265
AC093110.3	-0.190422	0.0191821
AC093159.1	-0.0824718	0.314067
AC093323.3	-0.371997	2.56247e-06
AC093326.1	-0.105115	0.198968
AC093326.2	-0.195793	0.0159822
AC093326.3	-0.0526888	0.520537
AC093375.1	-0.104188	0.20298
AC093381.2	-0.0370116	0.651859
AC093382.1	0.180702	0.0263942
AC093388.3	-0.109791	0.179603
AC093390.1	-0.0449506	0.583658
AC093484.4	0.0867468	0.289553
AC093495.4	-0.152508	0.061563
AC093585.6	0.0178217	0.828057
AC093590.1	-0.155096	0.057232
AC093609.1	-0.196098	0.0158157
AC093620.5	-0.372293	2.51225e-06
AC093627.10	0.248089	0.00213056
AC093627.11	0.0229717	0.779498
AC093627.12	0.304307	0.000145394
AC093627.7	0.245975	0.0023315
AC093627.8	0.353008	8.75755e-06
AC093627.9	-0.297502	0.000207464
AC093639.1	0.00331667	0.96776
AC093642.3	-0.207608	0.0105317
AC093642.4	0.075947	0.354011
AC093642.6	-0.0270336	0.741782
AC093673.5	0.276718	0.000582729
AC093690.1	-0.245964	0.00233265
AC093702.1	0.0303939	0.711033
AC093732.1	-0.116467	0.154408
AC093802.1	-0.297255	0.000210125
AC093818.1	0.530898	2.34688e-12
AC093822.1	-0.0754521	0.357166
AC093843.1	-0.0296112	0.718156
AC093850.2	0.396741	4.57666e-07
AC093901.1	-0.151767	0.0628524
AC093911.1	-0.036769	0.653993
AC096554.1	-0.109362	0.181319
AC096558.1	0.190809	0.0189343
AC096559.1	0.091307	0.264848
AC096559.2	-0.102108	0.212194
AC096570.1	-0.0129434	0.874665
AC096570.2	-0.0693309	0.397613
AC096574.4	-0.320141	6.14304e-05
AC096574.5	0.00122395	0.9881
AC096579.13	-0.0947572	0.247139
AC096649.2	0.0423797	0.605383
AC096649.3	-0.134972	0.0984618
AC096669.1	-0.274733	0.000640503
AC096669.2	-0.132811	0.104022
AC096669.3	-0.217808	0.0072191
AC096670.3	-0.219383	0.00680024
AC096732.2	-0.0773549	0.345134
AC096772.6	-0.186526	0.021837
AC097381.1	0.0216175	0.792193
AC097382.5	-0.0540347	0.509926
AC097461.4	-0.103389	0.206482
AC097467.2	-0.247783	0.0021587
AC097468.4	-0.0319322	0.697108
AC097468.7	-0.1241	0.128972
AC097495.2	0.154132	0.0588151
AC097495.3	0.183782	0.023892
AC097499.1	-0.139821	0.0868428
AC097532.2	-0.0322979	0.693812
AC097662.2	-0.310733	0.000103092
AC097713.3	-0.166177	0.0414249
AC097713.4	-0.186913	0.0215597
AC097721.2	-0.128524	0.11578
AC097724.3	-0.350882	1.00008e-05
AC098617.1	-0.128841	0.114878
AC098820.2	0.00196761	0.980871
AC098820.3	-0.128156	0.116836
AC098820.4	-0.191705	0.0183715
AC098823.3	0.361314	5.16573e-06
AC098828.2	0.0254341	0.756566
AC098872.3	0.00466073	0.954707
AC098973.1	-0.0865815	0.290477
AC098973.2	-0.0788336	0.335963
AC099342.1	-0.0333092	0.684727
AC099344.2	-0.0612717	0.454843
AC099344.3	0.0107833	0.895451
AC099552.2	0.0716564	0.381935
AC099552.3	-0.042144	0.607392
AC099552.4	0.0874358	0.285725
AC099668.5	-0.0643679	0.432331
AC099684.1	-0.0993607	0.224814
AC099754.1	-0.0362373	0.65868
AC099850.1	-0.224022	0.00568907
AC100802.3	0.0136299	0.868076
AC100830.3	-0.289565	0.000310667
AC100830.4	NA	NA
AC100830.5	-0.166521	0.0409999
AC100848.1	-0.0984192	0.22926
AC102948.2	-0.160909	0.0484121
AC102953.4	0.00645353	0.937316
AC102953.6	-0.108321	0.185533
AC103563.8	0.0375913	0.646771
AC103563.9	-0.0629957	0.442229
AC103564.7	-0.117244	0.15166
AC103881.1	0.102933	0.208501
AC104024.1	-0.151505	0.063312
AC104024.2	-0.0900316	0.271608
AC104076.3	-0.0672996	0.411618
AC104088.1	-0.280855	0.000477435
AC104113.3	-0.0293383	0.720645
AC104134.2	0.218007	0.00716491
AC104135.2	-0.129528	0.112939
AC104389.16	-0.00532531	0.948257
AC104389.28	-0.0684242	0.403829
AC104532.3	-0.109692	0.179998
AC104532.4	-0.202563	0.0126183
AC104534.2	-0.233674	0.00388113
AC104623.2	-0.158001	0.0526716
AC104653.1	0.240273	0.00296211
AC104654.1	-0.141802	0.0824222
AC104654.2	0.243687	0.00256822
AC104655.2	-0.231661	0.00420871
AC104655.3	-0.38752	8.84097e-07
AC104667.3	0.155497	0.056584
AC104695.4	0.0806225	0.325078
AC104699.1	0.0115267	0.888288
AC104777.1	0.14114	0.0838801
AC104777.2	-0.0708199	0.387531
AC104777.3	-0.00164407	0.984016
AC104777.4	0.101792	0.213619
AC104781.1	-0.126438	0.121863
AC104794.4	-0.19368	0.0171811
AC104809.2	0.0297734	0.716678
AC104809.4	-0.00673688	0.934569
AC104820.2	0.043637	0.594714
AC104984.4	-0.123289	0.131511
AC105053.3	-0.225902	0.00528695
AC105339.1	-0.311154	0.000100771
AC105393.1	-0.0536622	0.512851
AC105393.2	-0.0536336	0.513077
AC105398.3	-0.208448	0.0102156
AC105402.4	-0.127932	0.117483
AC105461.1	-0.101585	0.214557
AC105760.2	-0.185589	0.0225211
AC105760.3	-0.0939066	0.251427
AC106053.1	-0.0560679	0.49411
AC106706.1	-0.0276352	0.736245
AC106782.20	NA	NA
AC106786.1	-0.250772	0.00189817
AC106801.1	-0.148031	0.0696882
AC106869.2	-0.026738	0.744508
AC106870.1	0.0241996	0.768038
AC106870.2	0.100759	0.218324
AC106873.4	0.014056	0.863991
AC106874.1	-0.0129447	0.874652
AC106875.1	0.0252029	0.758711
AC106876.2	0.0717018	0.381633
AC106900.6	0.00394056	0.9617
AC107057.1	-0.14383	0.0780854
AC107072.2	0.135099	0.0981438
AC107079.1	-0.0379971	0.643219
AC107081.5	-0.121497	0.137256
AC107218.3	0.164851	0.0430992
AC107399.2	-0.0652085	0.426332
AC107622.1	-0.169767	0.037165
AC108004.2	-0.191133	0.0187288
AC108004.3	-0.0864969	0.29095
AC108025.2	-0.33581	2.4946e-05
AC108051.1	-0.0301418	0.713325
AC108051.2	-0.117956	0.14917
AC108051.3	0.0366411	0.655119
AC108056.1	-6.28365e-05	0.999389
AC108066.1	-0.161931	0.0469852
AC108142.1	-0.111344	0.173485
AC108448.3	0.317891	6.96374e-05
AC108462.1	-0.106884	0.19147
AC108463.1	0.311262	0.000100182
AC108488.4	-0.261993	0.00115558
AC108676.1	0.105274	0.198282
AC108868.5	0.0706608	0.388601
AC108868.6	-0.0342722	0.676118
AC109309.4	0.126262	0.122388
AC109333.10	-0.0889978	0.277172
AC109589.1	-0.119639	0.143415
AC109642.1	-0.0274659	0.737803
AC109826.1	0.339853	1.96123e-05
AC110769.3	0.05582	0.496024
AC110781.3	-0.0863284	0.291895
AC112518.3	-0.0199118	0.80826
AC112715.2	0.159512	0.0504206
AC112721.1	0.361627	5.06238e-06
AC112721.2	0.331846	3.14801e-05
AC113167.1	-0.0911095	0.265887
AC113167.2	-0.0552045	0.500794
AC113189.5	-0.262453	0.00113179
AC113331.9	-0.0265491	0.746251
AC113607.2	-0.095312	0.24437
AC113607.3	-0.0103464	0.899664
AC113608.1	0.00277851	0.972989
AC113610.1	-0.152214	0.0620717
AC113617.1	-0.148091	0.0695753
AC113618.1	0.133343	0.102632
AC114271.2	-0.142356	0.0812198
AC114730.11	-0.135615	0.0968541
AC114730.2	0.128039	0.117172
AC114730.3	-0.424268	5.67199e-08
AC114730.5	-0.274192	0.000657141
AC114730.7	-0.101338	0.215678
AC114730.8	-0.239614	0.00304413
AC114752.1	-0.00944714	0.908345
AC114752.3	0.152281	0.0619554
AC114763.1	-0.110805	0.175592
AC114765.1	-0.0595802	0.467412
AC114765.2	-0.00919072	0.910822
AC114776.3	0.0133408	0.87085
AC114783.1	0.132867	0.103875
AC114803.3	0.595097	7.76603e-16
AC114808.2	-0.0739622	0.366766
AC114808.3	-0.0043486	0.957738
AC114812.8	-0.111964	0.171089
AC114813.1	NA	NA
AC114814.3	0.0362901	0.658214
AC114814.4	-0.0616539	0.452029
AC114877.3	-0.161497	0.0475869
AC115522.3	-0.0210971	0.797086
AC116035.1	0.135428	0.0973193
AC116035.2	-0.0350999	0.668751
AC116366.5	0.13163	0.107164
AC116366.6	-0.170059	0.0368356
AC116609.1	-0.138098	0.0908398
AC116609.2	-0.0350098	0.669552
AC116609.3	-0.154175	0.0587444
AC116614.1	-0.0366619	0.654936
AC118345.1	-0.0559986	0.494645
AC118653.2	-0.256201	0.00149702
AC118754.4	-0.0313939	0.701969
AC122136.2	0.0818334	0.31784
AC123023.1	-0.0889498	0.277432
AC123886.2	-0.024049	0.769441
AC124057.5	NA	NA
AC124789.1	0.0504815	0.538182
AC124861.1	-0.186747	0.0216786
AC124944.3	-0.241646	0.00279751
AC124944.5	-0.160948	0.0483574
AC124997.1	-0.0814546	0.320093
AC125421.1	-0.139332	0.0879615
AC127904.2	0.0225801	0.783164
AC128709.2	-0.0357451	0.663031
AC128709.3	-0.0131837	0.872358
AC128709.4	0.0755286	0.356677
AC129492.6	-0.146362	0.0729329
AC129778.2	-0.0815011	0.319816
AC130469.2	-0.185158	0.022842
AC130689.5	-0.13322	0.102952
AC131056.3	0.13138	0.107837
AC131056.5	-0.0952845	0.244507
AC131097.4	-0.217356	0.00734354
AC132807.1	NA	NA
AC133106.2	-0.0648832	0.428648
AC133528.2	-0.138883	0.089001
AC133633.1	-0.355628	7.42622e-06
AC133633.2	-0.207273	0.0106604
AC133644.2	0.533605	1.7309e-12
AC133680.1	-0.244801	0.00245036
AC133785.1	-0.0541928	0.508686
AC135048.13	-0.0682961	0.404712
AC135050.5	-0.117383	0.15117
AC135178.7	-0.216135	0.00768915
AC137723.5	-0.29977	0.000184462
AC137932.4	-0.136875	0.0937643
AC137932.5	-0.188414	0.0205136
AC137932.6	0.0970831	0.235675
AC137934.1	-0.0643123	0.43273
AC138035.1	0.0193786	0.813299
AC138035.2	-0.105692	0.196499
AC138430.4	-0.133962	0.101032
AC138472.6	-0.0507674	0.535879
AC138647.1	-0.0873966	0.285942
AC139099.4	0.158586	0.0517907
AC139099.5	-0.0249668	0.760903
AC139099.6	0.0985258	0.228754
AC139100.3	-0.15553	0.0565308
AC139100.4	-0.0315636	0.700435
AC139712.4	-0.0570343	0.486684
AC139887.4	-0.184848	0.0230751
AC140481.4	NA	NA
AC140481.8	-0.127273	0.119401
AC140542.2	-0.0833296	0.309043
AC140725.4	-0.305767	0.00013456
AC140912.1	-0.290798	0.000292004
AC141928.1	-0.0308515	0.706881
AC141930.2	0.261508	0.00118116
AC142119.1	-0.0512919	0.53167
AC142293.3	0.303594	0.000150974
AC142472.6	-0.325611	4.50987e-05
AC142528.1	-0.228758	0.00472478
AC144449.1	-0.215418	0.00789878
AC144450.1	0.0425476	0.603954
AC144450.2	0.0795369	0.331656
AC144525.1	-0.0537715	0.511992
AC144568.2	-0.0518647	0.52709
AC144652.1	-0.168252	0.0389154
AC144831.1	0.391706	6.57301e-07
AC144831.3	0.341949	1.72903e-05
AC144833.1	0.109757	0.179739
AC144835.1	-0.0232831	0.776588
AC144836.1	-0.125514	0.124636
AC145110.1	0.172408	0.0342717
AC145123.2	-0.228294	0.00481231
AC145124.2	0.389366	7.76168e-07
AC145343.2	0.0595024	0.467995
AC147651.1	-0.259422	0.00129722
AC147651.4	0.408934	1.85733e-07
AC147651.5	-0.263665	0.00107121
AC156455.1	0.0583859	0.4764
AC159540.1	-0.266337	0.000947999
AC159540.2	-0.0685671	0.402845
AC159540.3	-0.102319	0.211245
AC195454.1	-0.0244596	0.765618
AC226118.1	0.0938982	0.251469
AC226119.5	0.0621737	0.448218
ACAP2-IT1	-0.16478	0.0431896
ACTA2-AS1	0.319852	6.24315e-05
ACTN1-AS1	0.331172	3.27409e-05
ACVR2B-AS1	-0.141963	0.0820704
AD000091.2	0.0688917	0.400617
AD000684.2	-0.162784	0.045821
AD001527.7	0.0480265	0.558149
ADAM20P1	-0.131872	0.106513
ADAMTS19-AS1	-0.291718	0.000278761
ADAMTS9-AS1	0.0432988	0.597575
ADAMTS9-AS2	0.422333	6.60958e-08
ADAMTSL4-AS1	0.170683	0.0361386
ADARB2-AS1	-0.0353772	0.666291
ADD3-AS1	-0.281308	0.000467047
ADIPOQ-AS1	0.0925209	0.258521
ADIRF-AS1	0.00930583	0.90971
ADNP-AS1	-0.412807	1.38417e-07
ADORA2A-AS1	-0.26136	0.00118908
ADPGK-AS1	-0.0643977	0.432118
AE000658.22	NA	NA
AE000658.31	0.0094723	0.908102
AE000661.37	-0.00560527	0.945541
AE000661.50	-0.0364964	0.656394
AE000662.92	-0.0174224	0.831851
AE000662.93	0.0361623	0.659343
AF001548.5	-0.1536	0.0597037
AF001548.6	-0.0901507	0.270971
AF001550.7	-0.0159008	0.846347
AF003625.3	-0.270873	0.000768205
AF003626.1	0.0958253	0.241827
AF011889.2	0.0805893	0.325278
AF015262.2	0.179344	0.0275666
AF015720.3	-0.0582894	0.477131
AF038458.3	-0.0710592	0.385925
AF038458.5	-0.152191	0.0621112
AF064858.10	-0.0773621	0.345089
AF064858.11	0.0996735	0.223351
AF064858.6	0.217502	0.00730305
AF064858.7	-0.0958812	0.241552
AF064858.8	-0.0854244	0.296996
AF064860.5	-0.018412	0.822455
AF064860.7	-0.0115071	0.888477
AF067845.1	0.0161129	0.844323
AF096876.1	0.0256939	0.754159
AF121898.3	-0.175001	0.0316196
AF124730.4	0.228037	0.00486133
AF127577.10	NA	NA
AF127577.11	-0.0980315	0.231109
AF127577.12	-0.0207651	0.800212
AF127577.8	-0.0458963	0.575758
AF127936.3	-0.126141	0.122749
AF127936.5	-0.0504771	0.538218
AF127936.7	0.124852	0.126651
AF127936.9	0.164541	0.0434984
AF129075.5	-0.281995	0.000451681
AF129408.17	NA	NA
AF131215.2	-0.218144	0.00712779
AF131215.3	-0.216718	0.00752232
AF131215.4	-0.0987725	0.227585
AF131215.6	-0.0235241	0.774337
AF131215.8	-0.0570258	0.48675
AF131215.9	-0.269651	0.000813275
AF131216.5	-0.0340851	0.677787
AF131216.6	-0.0913855	0.264435
AF131217.1	-0.0157527	0.847761
AF146191.4	-0.17544	0.0311881
AF178030.2	0.0234084	0.775417
AF186192.1	-0.0611787	0.45553
AF186192.6	-0.0390612	0.633943
AF196970.3	-0.172345	0.0343383
AF196972.9	0.0935393	0.253294
AF212831.2	0.0268102	0.743842
AF213884.2	-0.0139553	0.864956
AF230666.2	-0.0787434	0.336518
AF240627.2	-0.0856904	0.295489
AF241725.4	-0.0871712	0.287191
AF241725.6	0.00792192	0.923093
AFAP1-AS1	0.020575	0.802003
AFF2-IT1	0.10863	0.184274
AGAP1-IT1	-0.0634625	0.438848
AGAP11	-0.157614	0.053261
AGAP2-AS1	0.106113	0.19471
AGBL1-AS1	-0.176697	0.0299801
AGBL4-IT1	0.0917224	0.262671
AGBL5-AS1	-0.0603202	0.46189
AGBL5-IT1	-0.142463	0.0809883
AIRN	-0.0740718	0.366055
AJ003147.8	-0.127134	0.119808
AJ003147.9	-0.1147	0.160801
AJ006995.3	0.0376013	0.646683
AJ006998.2	-0.0716979	0.381659
AJ009632.3	-0.0983077	0.229791
AJ011931.1	-0.117229	0.15171
AJ011932.1	-0.197107	0.015274
AJ239322.1	-0.0788699	0.33574
AJ239322.3	0.0358342	0.662242
AJ271736.10	0.0954346	0.243761
AKT3-IT1	-0.231442	0.00424579
AL022341.3	-0.210194	0.00958497
AL022344.5	0.0290118	0.723628
AL022344.7	-0.286415	0.000363483
AL022476.2	-0.134429	0.0998382
AL035610.1	-0.0689453	0.40025
AL035610.2	-0.0188935	0.817891
AL050303.7	-0.00875496	0.915034
AL078471.5	0.0779516	0.341415
AL109761.5	-0.0935761	0.253107
AL109763.1	0.115136	0.159208
AL109763.2	-0.0289812	0.723907
AL109767.1	-0.0528116	0.519565
AL121578.2	0.216994	0.00744467
AL121656.5	-0.0807101	0.324551
AL122127.25	0.0180957	0.825455
AL132709.1	0.212382	0.00884361
AL132709.8	-0.0729389	0.373452
AL132796.1	0.143042	0.0797483
AL133168.3	-0.0656696	0.423062
AL133243.1	-0.313513	8.86239e-05
AL133243.2	-0.137864	0.0913924
AL133243.3	-0.0152198	0.852852
AL133245.2	-0.254044	0.00164615
AL133247.2	0.0449337	0.5838
AL133249.1	-0.108675	0.184093
AL133493.2	-0.0271804	0.74043
AL136419.6	-0.158695	0.0516272
AL157359.3	NA	NA
AL157359.4	-0.0509255	0.534609
AL157871.2	-0.0894039	0.274978
AL157902.3	0.0576538	0.481956
AL161668.5	-0.370747	2.78523e-06
AL162151.4	-0.0909854	0.266541
AL162759.1	-0.169254	0.0377501
AL163953.2	-0.13695	0.0935822
AL163953.3	-0.00138272	0.986556
AL353997.3	-0.0286591	0.726854
AL450226.2	0.0256106	0.754931
AL450992.2	0.157098	0.0540561
AL589986.2	0.0554767	0.498682
AL591893.1	0.2273	0.00500459
AL592528.1	-0.083312	0.309145
AL672294.1	-0.0569433	0.487381
AL928742.12	NA	NA
AL928768.3	-0.0203349	0.804267
ALDH1L1-AS1	-0.123485	0.130893
ALDH1L1-AS2	-0.0366388	0.65514
ALG13-AS1	-0.129085	0.114185
ALG1L9P	-0.233258	0.00394694
ALG9-IT1	-0.000913811	0.991115
ALKBH3-AS1	-0.195139	0.0163452
ALMS1-IT1	0.106706	0.192216
ALOX12-AS1	-0.209806	0.00972216
AMMECR1-IT1	-0.0700728	0.39257
ANKRD10-IT1	-0.167865	0.0393736
ANKRD33B-AS1	0.0156435	0.848804
ANKRD34C-AS1	-0.167739	0.0395241
ANKRD44-IT1	-0.111792	0.17175
ANKRD62P1-PARP4P3	-0.338499	2.12658e-05
ANO1-AS1	NA	NA
ANO1-AS2	0.326575	4.26819e-05
AOAH-IT1	0.167609	0.0396786
AP000146.2	-0.0209108	0.79884
AP000221.1	-0.0813203	0.320895
AP000223.42	-0.192281	0.0180169
AP000230.1	0.0322344	0.694384
AP000233.2	NA	NA
AP000233.3	-0.0170906	0.835008
AP000233.4	-0.0665284	0.417009
AP000235.2	-0.0958426	0.241742
AP000235.3	-7.81906e-05	0.99924
AP000240.9	0.0170658	0.835245
AP000251.3	-0.250594	0.00191287
AP000253.1	-0.0977097	0.232651
AP000254.8	-0.265286	0.000994805
AP000255.6	-0.208938	0.010035
AP000265.1	-0.0355809	0.664485
AP000266.7	-0.140479	0.0853538
AP000281.2	-0.136197	0.0954165
AP000282.2	-0.201154	0.0132622
AP000282.3	-0.269055	0.000836117
AP000289.6	-0.206437	0.0109868
AP000290.7	0.0442323	0.589692
AP000295.10	0.0218376	0.790126
AP000302.58	-0.312059	9.59363e-05
AP000318.2	-0.0142285	0.862338
AP000320.6	-0.223249	0.00586214
AP000320.7	0.00246155	0.97607
AP000343.2	-0.274425	0.000649918
AP000344.3	0.149061	0.0677462
AP000345.1	0.0270743	0.741407
AP000345.2	0.0451411	0.582063
AP000345.4	-0.0150723	0.854262
AP000350.5	-0.226023	0.00526191
AP000355.2	-0.170395	0.0364594
AP000356.2	-0.0274178	0.738245
AP000402.3	-0.149613	0.0667239
AP000431.1	0.114535	0.161408
AP000431.2	-0.0412231	0.615272
AP000432.1	-0.0955349	0.243264
AP000432.2	-0.0720243	0.379489
AP000438.2	-0.132033	0.106084
AP000439.1	-0.0808392	0.323775
AP000439.2	-0.0190638	0.816279
AP000439.3	-0.245788	0.00235015
AP000439.5	-0.0623937	0.446611
AP000442.1	-0.107524	0.188808
AP000442.4	-0.0335288	0.68276
AP000459.7	0.101575	0.2146
AP000462.1	-0.0255461	0.755528
AP000462.2	-0.0470811	0.565932
AP000462.3	-0.0186814	0.8199
AP000469.2	0.0375492	0.64714
AP000470.2	0.0768477	0.348316
AP000472.2	-0.0525662	0.521509
AP000472.3	-0.00952446	0.907598
AP000473.5	-0.352502	9.03961e-06
AP000473.6	0.082819	0.312027
AP000473.8	-0.335431	2.55113e-05
AP000474.1	0.0631437	0.441155
AP000476.1	0.223684	0.00576414
AP000477.2	-0.277056	0.000573395
AP000477.3	0.0469728	0.566827
AP000479.1	-0.0783099	0.339193
AP000487.4	-0.0690686	0.399406
AP000487.5	-0.397035	4.47993e-07
AP000487.6	-0.262537	0.00112746
AP000569.9	-0.053046	0.51771
AP000593.7	0.037726	0.64559
AP000640.10	0.0957175	0.24236
AP000640.2	-0.0208532	0.799382
AP000654.4	0.101749	0.213813
AP000662.4	-0.124926	0.126425
AP000679.2	0.121983	0.13568
AP000688.11	-0.16581	0.0418832
AP000688.14	-0.117807	0.149691
AP000688.15	-0.0089837	0.912823
AP000688.29	-0.161896	0.0470332
AP000692.10	-0.041821	0.610151
AP000692.9	-0.0741454	0.365577
AP000695.4	0.590672	1.42936e-15
AP000695.6	0.606751	1.48833e-16
AP000696.2	-0.158205	0.0523635
AP000697.6	-0.0438981	0.592508
AP000704.5	-0.19995	0.0138349
AP000705.7	0.0084529	0.917955
AP000708.1	-0.309181	0.000112098
AP000769.7	NA	NA
AP000770.1	0.0698168	0.394306
AP000797.3	0.00934583	0.909324
AP000797.4	0.00855491	0.916969
AP000855.4	0.132546	0.104722
AP000857.3	-0.0958177	0.241865
AP000892.4	-0.201519	0.0130927
AP000936.4	-0.0251095	0.759578
AP000946.2	NA	NA
AP000959.2	-0.0064813	0.937047
AP000962.2	-0.223418	0.00582379
AP000997.1	-0.0863845	0.29158
AP000997.2	-0.153124	0.0605091
AP000998.2	0.00549927	0.94657
AP001042.1	-0.045472	0.579297
AP001043.1	0.114358	0.162064
AP001046.5	0.14187	0.0822735
AP001046.6	0.0968874	0.236625
AP001048.4	0.0459454	0.575349
AP001055.6	0.213235	0.00856845
AP001056.1	0.0550167	0.502254
AP001057.1	-0.0328107	0.689199
AP001058.3	0.0159232	0.846134
AP001059.5	0.0578484	0.480476
AP001059.6	0.0216159	0.792208
AP001059.7	-0.087641	0.284592
AP001062.7	0.102687	0.209599
AP001062.8	NA	NA
AP001062.9	0.0497224	0.544317
AP001063.1	0.102973	0.208324
AP001065.15	0.0657575	0.422439
AP001092.4	-0.26634	0.000947888
AP001136.2	-0.15698	0.0542386
AP001171.1	-0.0160454	0.844967
AP001172.2	-0.193048	0.0175544
AP001172.3	-0.0738069	0.367776
AP001187.9	-0.247535	0.00218169
AP001189.4	0.311438	9.92269e-05
AP001255.2	0.0220064	0.788542
AP001257.1	0.170975	0.0358174
AP001258.4	0.0406722	0.620007
AP001271.3	-0.120721	0.139804
AP001347.6	-0.332845	2.96962e-05
AP001372.2	-0.272635	0.000707266
AP001412.1	-0.278794	0.000527491
AP001429.1	-0.0719307	0.380111
AP001432.14	-0.13679	0.0939711
AP001434.2	0.366138	3.77551e-06
AP001437.1	-0.178756	0.028088
AP001439.2	-0.091321	0.264774
AP001442.2	-0.162907	0.045655
AP001462.6	-0.345804	1.36797e-05
AP001464.4	0.0336752	0.681449
AP001465.5	0.00553629	0.946211
AP001468.58	-0.141913	0.0821811
AP001469.5	-0.0539769	0.510379
AP001469.7	-0.231757	0.00419252
AP001469.9	-0.354991	7.73122e-06
AP001471.1	0.323505	5.08339e-05
AP001476.2	0.34471	1.46247e-05
AP001476.3	0.22494	0.00548929
AP001476.4	0.260577	0.00123172
AP001505.10	-0.262388	0.00113513
AP001595.1	-0.127255	0.119452
AP001596.6	-0.00667629	0.935157
AP001601.2	-0.00756963	0.926503
AP001604.3	-0.0670644	0.413257
AP001605.4	0.130279	0.110847
AP001607.1	-0.179787	0.0271792
AP001610.5	-0.208803	0.0100845
AP001610.9	0.136576	0.0944911
AP001615.9	NA	NA
AP001619.2	-0.0331796	0.685889
AP001619.3	-0.0224234	0.784632
AP001625.4	-0.0517292	0.528172
AP001625.5	0.0412761	0.614817
AP001625.6	-0.227292	0.00500623
AP001626.1	-0.133232	0.102919
AP001626.2	-0.182644	0.0247914
AP001627.1	-0.183656	0.0239901
AP001628.6	-0.0657637	0.422396
AP001628.7	-0.106078	0.194859
AP001630.5	-0.146639	0.0723869
AP001631.10	0.0881754	0.281654
AP001631.9	0.0380162	0.643052
AP001891.1	-0.0863994	0.291496
AP002856.4	0.0515652	0.529482
AP002856.5	-0.137217	0.0929382
AP002856.6	-0.066994	0.413749
AP002856.7	-0.03797	0.643455
AP002954.3	-0.150433	0.0652269
AP002954.4	-0.0154992	0.850182
AP003025.2	-0.35418	8.13619e-06
AP003068.12	NA	NA
AP003068.23	0.113349	0.165823
AP003068.9	-0.174129	0.0324906
AP003419.16	NA	NA
AP003774.1	-0.060484	0.460673
AP003774.4	-0.127633	0.118349
AP003774.5	0.112499	0.16904
AP003774.6	-0.271343	0.000751492
AP003900.6	-0.151142	0.0639558
AP004372.1	0.0129009	0.875073
AP004550.1	0.178164	0.0286209
AP005135.2	0.0101799	0.901271
AP005273.1	0.011843	0.885243
AP005530.1	0.0351531	0.668278
AP005530.2	-0.229983	0.0045004
AP006216.10	-0.0691515	0.398839
AP006216.5	0.0618931	0.450274
AP006222.2	-0.0618637	0.450489
AP006285.6	-0.0993923	0.224667
AP006285.7	0.159817	0.0499763
AP006547.3	-0.143661	0.0784416
AP006621.5	-0.132987	0.103561
AP006621.6	-0.0952439	0.244709
AP006621.8	0.0951215	0.245319
AP006621.9	-0.0248645	0.761853
AP006748.1	0.124595	0.127441
AP4B1-AS1	-0.205376	0.011414
APCDD1L-AS1	0.321389	5.72776e-05
APOA1-AS	-0.0942358	0.249761
APOBEC3B-AS1	-0.013984	0.864681
APTR	-0.174092	0.0325283
AQP4-AS1	-0.224779	0.00552402
ARAP1-AS1	-0.0500165	0.541936
ARAP1-AS2	-0.214477	0.00818159
ARHGAP22-IT1	0.0376867	0.645935
ARHGAP26-AS1	0.011395	0.889557
ARHGAP26-IT1	0.0315062	0.700954
ARHGAP31-AS1	-0.263643	0.00107228
ARHGAP5-AS1	-0.261431	0.00118526
ARHGEF19-AS1	NA	NA
ARHGEF26-AS1	-0.235573	0.00359339
ARHGEF3-AS1	-0.0316007	0.7001
ARHGEF38-IT1	0.039932	0.626394
ARHGEF7-AS1	-0.0596695	0.466744
ARHGEF7-AS2	-0.347897	1.2031e-05
ARHGEF7-IT1	-0.370891	2.75859e-06
ARHGEF9-IT1	0.0146172	0.858616
ARMC2-AS1	-0.0148895	0.856011
ARMCX3-AS1	-0.273504	0.000678866
ARNTL2-AS1	-0.00607582	0.940978
ARPP21-AS1	-0.275285	0.000623925
ARRDC1-AS1	-0.31967	6.30682e-05
ARRDC3-AS1	-0.158216	0.0523469
ARSD-AS1	NA	NA
ASAP1-IT2	-0.123534	0.130738
ASB16-AS1	-0.345505	1.39325e-05
ASH1L-AS1	-0.203129	0.0123673
ASH1L-IT1	-0.215041	0.0080109
ASMTL-AS1	-0.0743408	0.364312
ASTN2-AS1	-0.166972	0.0404483
ATE1-AS1	-0.0975631	0.233356
ATG10-AS1	-0.108254	0.185806
ATG10-IT1	0.0780578	0.340755
ATP11A-AS1	-0.201774	0.0129754
ATP13A4-AS1	-0.236534	0.0034553
ATP13A5-AS1	-0.19322	0.0174522
ATP1A1-AS1	-0.23608	0.00351985
ATP1B3-AS1	0.0155816	0.849395
ATP2A1-AS1	-0.274769	0.000639418
ATP2B2-IT1	-0.019463	0.812501
ATP2B2-IT2	-0.162049	0.0468226
ATP6V0E2-AS1	-0.307345	0.000123702
ATP6V1B1-AS1	0.0403083	0.623143
ATXN8OS	-0.162242	0.0465581
AY269186.1	0.0343191	0.675699
AY269186.2	0.0645012	0.431377
B3GALT5-AS1	0.168934	0.0381195
B4GALT1-AS1	-0.0150035	0.854921
B4GALT4-AS1	-0.0509487	0.534423
BAALC-AS1	0.0189347	0.817501
BAALC-AS2	0.0867144	0.289734
BACE1-AS	-0.287884	0.000337894
BACE2-IT1	NA	NA
BACH1-AS1	-0.0437584	0.593688
BACH1-IT1	-0.0797909	0.33011
BACH1-IT2	-0.0935221	0.253381
BACH1-IT3	-0.0435521	0.595431
BAIAP2-AS1	-0.0398723	0.626909
BANCR	-0.000141587	0.998623
BARX1-AS1	0.151264	0.0637387
BBOX1-AS1	0.142522	0.0808618
BCAR4	-0.0592864	0.469614
BCDIN3D-AS1	-0.287154	0.000350392
BCYRN1	-0.0786686	0.336979
BDNF-AS	-0.293887	0.000249716
BEAN1-AS1	-0.0038006	0.963059
BFSP2-AS1	0.0901989	0.270715
BGLT3	-0.0300265	0.714374
BHLHE40-AS1	0.15448	0.0582397
BIRC6-AS1	-0.0517898	0.527688
BIRC6-AS2	-0.106429	0.193376
BLACAT1	-0.0086547	0.916004
BMP7-AS1	0.0169441	0.836403
BMPR1B-AS1	-0.0670883	0.413091
BMS1P14	0.0270128	0.741973
BMS1P20	-0.140524	0.0852538
BMS1P4	-0.190968	0.0188331
BOK-AS1	0.0542444	0.508282
BOLA3-AS1	-0.127212	0.119578
bP-21264C1.2	-0.215611	0.00784181
bP-2171C21.3	-0.178915	0.0279464
bP-2189O9.3	-0.217152	0.00740046
BPESC1	-0.0481409	0.55721
BRD2-IT1	-0.14397	0.077794
BRWD1-AS1	-0.189179	0.0199972
BRWD1-AS2	-0.0217891	0.790582
BRWD1-IT1	-0.0115707	0.887865
BSN-AS1	-0.0184762	0.821846
BSN-AS2	-0.164466	0.0435959
BTBD9-AS1	0.00059849	0.994181
BVES-AS1	0.0239755	0.770127
BX255923.3	-0.151928	0.0625705
BX322557.10	-0.104655	0.200949
BX322557.13	-0.0235853	0.773766
BX322559.3	-0.0161968	0.843524
BX470102.3	0.258534	0.00134973
BZRAP1-AS1	-0.105315	0.19811
C10orf111	-0.0848074	0.300511
C10orf25	-0.423748	5.91044e-08
C10orf71-AS1	-0.00687847	0.933197
C10orf91	0.165975	0.0416767
C10orf95	-0.155432	0.0566888
C11orf39	-0.177036	0.0296617
C11orf72	-0.0571006	0.486177
C11orf97	-0.0915616	0.263512
C12orf77	-0.0998265	0.222638
C12orf80	0.181225	0.0259541
C14orf132	0.0778723	0.341908
C15orf32	0.0105753	0.897457
C15orf54	0.421508	7.05249e-08
C15orf56	0.143755	0.0782426
C15orf59-AS1	-0.165532	0.0422328
C16orf47	0.234127	0.00381073
C16orf82	0.0904358	0.269453
[truncated: 12,802 more rows]
