# Supplementary material for: LncRNA-FAM66C Was Identified as a Key Regulator for Modulating Tumor Microenvironment and Hypoxia-Related Pathways in Glioblastoma
Source: Front Public Health. 2022 Jul 6;10:898270. doi: 10.3389/fpubh.2022.898270 (PMC9299378; doi:10.3389/fpubh.2022.898270)
Supplement: Supplementary file 13 [file Table_13.XLSX]

## Sheet: tcga.tf_activities.anova.res
Tag	F.value	p.value	effect.size
AR	3.12	0.0471	0.0404613
BACH1	0.626	0.536	0.0083846
CEBPA	54.3	2.01e-18	0.423425
CEBPB	53.4	3.39e-18	0.419349
CREB1	15.6	6.99e-07	0.17431
CTCF	10.6	4.92e-05	0.125461
E2F1	23.7	1.16e-09	0.242753
E2F4	21.8	4.96e-09	0.227716
EGR1	4.6	0.0116	0.0584743
ELK1	20.8	1.06e-08	0.219712
ESR1	31.8	3.29e-12	0.30045
ETS1	56.8	4.98e-19	0.434193
ETS2	42.4	2.82e-15	0.364104
FOS	87.1	9.96e-26	0.540652
FOXA1	0.17	0.844	0.00228591
FOXM1	5.79	0.0038	0.0725317
FOXO1	7.8	0.000603	0.0953383
FOXO3	18.5	6.65e-08	0.200148
FOXP1	5.23	0.0064	0.0659759
GATA2	6.7	0.00163	0.0830581
GATA3	0.275	0.76	0.00370726
HIF1A	61.9	2.84e-20	0.455671
HNF1A	0.133	0.876	0.0017923
HNF4A	17.9	1.09e-07	0.194802
IRF1	14	2.63e-06	0.159412
JUN	76.2	1.76e-23	0.50737
MITF	5.84	0.00362	0.0731514
MYB	6.18	0.00263	0.0771323
MYC	13.5	4.16e-06	0.154154
NFIC	0.177	0.838	0.00238134
NFKB1	77.7	8.48e-24	0.512222
POU2F1	10.9	3.87e-05	0.128273
PPARA	0.64	0.529	0.00857071
PPARG	28	4.71e-11	0.274816
PRDM14	21.9	4.53e-09	0.228666
RARA	36.6	1.24e-13	0.330751
RELA	78.8	4.95e-24	0.515754
SMAD3	29.7	1.47e-11	0.286126
SMAD4	27.1	9.69e-11	0.267717
SP1	52.7	5.36e-18	0.41574
SP3	18	9.68e-08	0.196072
SPI1	43.9	1.05e-15	0.372514
STAT1	17.3	1.8e-07	0.189309
STAT2	3.63	0.0288	0.0468087
STAT3	71.3	2.06e-22	0.490748
TFAP2A	8.11	0.000455	0.0987641
TP53	29.4	1.73e-11	0.284589
USF1	10.6	4.91e-05	0.125477
USF2	53.1	4.24e-18	0.417588
WT1	24.1	8.93e-10	0.245405
YY1	18.4	7.51e-08	0.198828
ZNF263	15.1	1.06e-06	0.16963
